# Supplementary material for: Comparative Genomics Provides Insights into Adaptive Evolution in Tactile-Foraging Birds
Source: Genes (Basel). 2022 Apr 12;13(4):678. doi: 10.3390/genes13040678 (PMC9028243; doi:10.3390/genes13040678)
Supplement: Supplementary file 1 [file genes-13-00678-s001.zip › Table S1.xlsx]

## Sheet: A. Family cluster
Family ID	Gene Number	Gene ID
1	155	gene-LOC106484238	gene-LOC107049866	gene-LOC107049894	gene-LOC107049682	gene-LOC112529924	gene-LOC112529962	gene-LOC112529946	gene-LOC107049924	gene-LOC112531241	gene-LOC107050038	gene-LOC107055386	gene-LOC112530855	gene-LOC107050060	gene-LOC107049690	gene-LOC112531105	gene-LOC107055384	gene-LOC112531103	gene-LOC112531169	gene-LOC112531135	gene-IGSF1L9	gene-LOC112531186	gene-IGSF1L5	gene-LOC107050283	gene-LOC107050509	gene-LOC107049567	gene-LOC112531115	gene-LOC112532910	gene-LOC100858385	gene-LOC107050135	gene-LOC112533171	gene-LOC107051138	gene-CHIR-B2	gene-LOC112531108	gene-LOC112531117	gene-LOC112531129	gene-LOC112531106	gene-LOC112531168	gene-LOC107049909	gene-LOC112531339	gene-LOC112531327	gene-LOC112531223	gene-LOC100858456	gene-LOC107050007	gene-LOC112529961	gene-LOC107051245	gene-LOC100857193	gene-LOC107050931	gene-LOC100859680
2	102	gene-LOC106483825	gene-LOC106494083	gene-LOC113841959	gene-LOC113840836	gene-LOC101795714	gene-LOC113840796	gene-LOC113841581	gene-LOC113842048	gene-LOC113840833	gene-LOC113841393	gene-LOC113841647	gene-LOC113840789	gene-LOC113842017	gene-LOC113841152	gene-LOC113840596	gene-LOC113841558	gene-LOC101798701	gene-LOC113842012	gene-LOC113842034	gene-LOC113840732	gene-LOC113841411	gene-LOC113840441	gene-LOC113842059	gene-LOC113840798	gene-LOC113841574	gene-LOC113842042	gene-LOC113840856	gene-LOC113842037	gene-LOC101802455	gene-LOC113842020	gene-LOC113840733	gene-LOC113841576	gene-LOC113840855	gene-LOC113841961	gene-LOC113841527	gene-LOC113841664	gene-LOC113842014	gene-LOC106020166	gene-LOC101794371	gene-LOC113841570	gene-LOC113841216	gene-LOC113840982	gene-LOC113840811	gene-LOC113841151	gene-LOC113842150	gene-LOC101798531	gene-LOC113841523	gene-LOC113842018
3	93	gene-DYNC2H1	gene-LOC106496970	gene-DNAH1	gene-DNAH9	gene-DNAH10	gene-DNAH7	gene-DYNC1H1	gene-DNAH8	gene-DNAH5	gene-DNAH3	gene-DNAH17	gene-LOC106493181	gene-DNAH12	gene-DYNC1H1	gene-DNAH5	gene-DNAH9	gene-DNAH8	gene-DNAH1	gene-DNAH10	gene-DYNC2H1	gene-DNAH17	gene-LOC101801689	gene-DNAH7	gene-DNAH3	gene-DNAH7	gene-DYNC2H1	gene-DNAH10	gene-LOC118451988	gene-LOC104130462	gene-DNAH1	gene-DNAH3	gene-DNAH12	gene-DNAH5	gene-DNAH9	gene-DNAH8	gene-DYNC1H1	gene-LOC104123567	gene-DYNC2H1	gene-DNAH7	gene-DNAH8	gene-DNAH12	gene-DNAH3	gene-DNAH10	gene-DNAH17	gene-DNAH1	gene-DNAH5L	gene-DNAH9	gene-DYNC1H1
4	93	gene-LOC106496862	gene-LOC106496860	gene-LOC106483629	gene-MYH11	gene-LOC106496861	gene-LOC106496872	gene-MYH7B	gene-LOC106499971	gene-MYH15	gene-LOC106487406	gene-LOC106496871	gene-MYH10	gene-LOC106484950	gene-MYH9	gene-LOC106486053	gene-LOC101802165	gene-LOC113840831	gene-LOC113840658	gene-MYH10	gene-LOC113842028	gene-LOC101796474	gene-LOC101790909	gene-MYH9	gene-LOC113839637	gene-LOC101802274	gene-LOC113840832	gene-LOC101802071	gene-LOC101801969	gene-MYH7B	gene-MYH11	gene-LOC110353953	gene-MYH10	gene-LOC104124785	gene-LOC104124788	gene-MYH7B	gene-MYH11	gene-LOC104124787	gene-MYH15	gene-MYH9	gene-LOC104129631	gene-LOC104123279	gene-MYH9	gene-MYO7L2	gene-MYH1C	gene-MYH7B	gene-MYH1B	gene-MYH1E	gene-MYH1F
5	90	gene-EPHA10	gene-EPHA7	gene-EPHA2	gene-EPHA4	gene-EPHA5	gene-LOC106496191	gene-EPHA3	gene-LOC106482264	gene-LOC106496015	gene-LOC106482217	gene-EPHB6	gene-EPHA1	gene-LOC106486103	gene-LOC106490660	gene-EPHA3	gene-EPHB2	gene-EPHA6	gene-EPHA4	gene-LOC101793891	gene-EPHA10	gene-EPHA8	gene-EPHA5	gene-EPHA7	gene-EPHA2	gene-LOC101793161	gene-EPHB6	gene-EPHA1	gene-EPHA5	gene-EPHA7	gene-EPHB3	gene-EPHA1	gene-EPHA8	gene-EPHA4	gene-EPHB2	gene-EPHA3	gene-EPHA2	gene-LOC104128079	gene-EPHB6	gene-EPHA10	gene-EPHB1	gene-EPHA5	gene-EPHA2	gene-EPHA1	gene-EPHA6	gene-EPHB3	gene-EPHA8	gene-EPHB6	gene-EPHB1
6	84	gene-PCDH10	gene-PCDH18	gene-PCDH19	gene-LOC106489807	gene-PCDH17	gene-LOC106489183	gene-LOC106489182	gene-LOC106489181	gene-PCDH12	gene-LOC101797191	gene-PCDH19	gene-PCDH10	gene-LOC113845145	gene-PCDH8	gene-PCDH12	gene-LOC101801690	gene-PCDH17	gene-LOC113845189	gene-PCDH18	gene-PCDH19	gene-LOC104131878	gene-PCDH18	gene-PCDHAC2	gene-LOC118451723	gene-PCDH17	gene-PCDH12	gene-LOC104135936	gene-PCDH8	gene-LOC118451725	gene-LOC118451918	gene-PCDH19	gene-LOC107054472	gene-PCDH17	gene-PCDHAC1	gene-LOC100859484	gene-PCDHA3	gene-PCDHA4	gene-PCDH12	gene-PCDHA2	gene-PCDHA11	gene-LOC768760	gene-PCDH8	gene-PCDHAC2	gene-PCDH10	gene-PCDH18	gene-PCDHA12	gene-PCDHA13	gene-PCDHA7
7	76	gene-CDH20	gene-CDH12	gene-CDH9	gene-CDH10	gene-LOC106497575	gene-CDH6	gene-CDH19	gene-CDH18	gene-CDH11	gene-LOC106484212	gene-CDH8	gene-CDH19	gene-CDH22	gene-CDH9	gene-CDH12	gene-CDH11	gene-LOC101798188	gene-CDH8	gene-LOC101793646	gene-LOC101791691	gene-LOC101799383	gene-CDH20	gene-LOC104123468	gene-CDH19	gene-CDH11	gene-CDH20	gene-CDH12	gene-LOC104132395	gene-CDH22	gene-LOC104132397	gene-CDH7	gene-CDH8	gene-CDH18	gene-CDH8	gene-CDH11	gene-CDH22	gene-CDH10	gene-CDH20	gene-CDH18	gene-CDH19	gene-CDH12	gene-CDH6	gene-CDH7	gene-CDH9	gene-CDH20	gene-CDH18	gene-CDH19	gene-CDH7
8	76	gene-LOC106496078	gene-ANKMY1	gene-LOC113843997	gene-LOC113843502	gene-LOC113841148	gene-LOC113843501	gene-LOC113840952	gene-LOC113843504	gene-LOC113843643	gene-LOC113843996	gene-LOC113843616	gene-LOC113841790	gene-ANKMY1	gene-LOC113840955	gene-LOC106020701	gene-LOC113840961	gene-LOC113843636	gene-LOC113843485	gene-LOC106020696	gene-LOC113843621	gene-ANKMY1	gene-MROH2AL5	gene-MROH2BL21	gene-MROH2BL22	gene-LOC101748870	gene-MROH5	gene-LOC107052394	gene-LOC112532812	gene-LOC112532808	gene-MROH2BL20	gene-MROH2BL6	gene-LOC107049118	gene-MROH2BL9	gene-MROH2BL5	gene-HEATR7B2L2	gene-LOC112532724	gene-MROH2BL27	gene-MROH2BL13	gene-ANKMY1	gene-LOC107052375	gene-LOC112531214	gene-HEATR7B1	gene-LOC107049551	gene-LOC107055553	gene-LOC107055835	gene-LOC101748457	gene-MROH2BL18	gene-LOC107052395
9	75	gene-LOC106487089	gene-LOC106487723	gene-LOC106487092	gene-LOC106499865	gene-LOC106494301	gene-LOC106487091	gene-PCDHGC3	gene-LOC113845148	gene-LOC113845190	gene-LOC113845143	gene-LOC101796127	gene-LOC113845142	gene-LOC113845144	gene-LOC101796191	gene-LOC110354562	gene-LOC118451919	gene-LOC104123026	gene-LOC107056921	gene-LOC107054471	gene-LOC100859022	gene-LOC107050560	gene-LOC107054488	gene-LOC107049052	gene-LOC107049572	gene-LOC100857119	gene-PCDHB15	gene-LOC107049730	gene-LOC112533402	gene-LOC107051154	gene-LOC107049499	gene-LOC107049498	gene-PCDHB4P	gene-PCDHGA2L	gene-LOC100858937	gene-LOC107056903	gene-LOC107054486	gene-LOC427618	gene-LOC107056929	gene-PCDHGA2	gene-LOC107056991	gene-LOC112533411	gene-LOC107054461	gene-LOC107054460	gene-PCDHB14L2	gene-LOC107054485	gene-LOC107049090	gene-LOC100858040	gene-LOC107054466
10	74	gene-ABCC8	gene-ABCC3	gene-ABCC4	gene-LOC106482578	gene-ABCC12	gene-ABCC5	gene-ABCC9	gene-ABCC2	gene-ABCC10	gene-LOC106489410	gene-LOC106482575	gene-ABCC8	gene-ABCC10	gene-LOC113839595	gene-ABCC5	gene-LOC101802999	gene-LOC101804322	gene-ABCC2	gene-ABCC3	gene-ABCC4	gene-LOC101794339	gene-ABCC9	gene-ABCC9	gene-ABCC3	gene-ABCC2	gene-ABCC5	gene-LOC104126971	gene-ABCC8	gene-ABCC4	gene-ABCC6	gene-ABCC10	gene-ABCC13	gene-ABCC10	gene-ABCC9	gene-ABCC5	gene-ABCC2	gene-ABCC6	gene-ABCC8	gene-ABCC3	gene-ABCC4	gene-ABCC1	gene-ABCC3	gene-ABCC9	gene-ABCC5	gene-LOC104015167	gene-ABCC2	gene-ABCC4	gene-LOC104023339
11	71	gene-CDH23	gene-DCHS1	gene-FAT4	gene-LOC106495514	gene-FAT1	gene-LOC106483857	gene-FAT2	gene-LOC106490374	gene-DCHS2	gene-FAT4	gene-CDH23	gene-FAT3	gene-FAT2	gene-DCHS1	gene-DCHS2	gene-LOC101803492	gene-LOC101793684	gene-FAT1	gene-FAT1	gene-LOC104128696	gene-FAT3	gene-LOC118452552	gene-FAT2	gene-FAT4	gene-LOC104125813	gene-DCHS1	gene-LOC104125588	gene-CDH23	gene-FAT2	gene-CADNL	gene-FAT4	gene-FAT3	gene-LOC414835	gene-DCHS2	gene-FAT1	gene-LOC421195	gene-DCHS1	gene-FAT4	gene-FAT2	gene-LOC104013305	gene-CDH23	gene-FAT1	gene-LOC104022477	gene-DCHS1	gene-FAT3	gene-DCHS2	gene-LOC104016504	gene-FAT1
12	68	gene-ATP8B1	gene-NARS	gene-ATP8A2	gene-ATP11C	gene-ATP11A	gene-ATP8A1	gene-ATP11B	gene-ATP8B3	gene-LOC106492908	gene-ATP8A1	gene-ATP11C	gene-ATP8B1	gene-ATP11B	gene-ATP8A2	gene-LOC101800696	gene-ATP8B3	gene-ATP11A	gene-ATP8B2	gene-NARS	gene-ATP8B1	gene-NARS1	gene-ATP8A1	gene-ATP11A	gene-ATP11C	gene-LOC104133886	gene-ATP8A2	gene-ATP8B2	gene-ATP11B	gene-ATP8B3	gene-ATP11C	gene-ATP8A1	gene-ATP8B2	gene-ATP8A2	gene-NARS	gene-ATP11A	gene-ATP11B	gene-ATP8B3	gene-ATP8B1	gene-ATP8B4	gene-ATP11B	gene-ATP8A1	gene-ATP8B1	gene-ATP8B2	gene-LOC104011382	gene-ATP8A2	gene-ATP8B3	gene-NARS	gene-ATP11A
13	65	gene-LOC113841837	gene-LOC113840859	gene-LOC113840818	gene-LOC113840816	gene-LOC113841724	gene-LOC113841066	gene-LOC113841550	gene-LOC113841125	gene-LOC113840815	gene-LOC113840845	gene-LOC113841126	gene-LOC113841414	gene-LOC113841843	gene-LOC113841067	gene-LOC113841115	gene-LOC113840756	gene-LOC113841535	gene-LOC113841725	gene-LOC110354720	gene-LOC113841559	gene-LOC113840650	gene-LOC101804963	gene-LOC101796424	gene-LOC113840777	gene-LOC113841121	gene-LOC113841766	gene-LOC113841063	gene-LOC113841124	gene-LOC113840622	gene-LOC113841655	gene-LOC101804754	gene-LOC113841803	gene-LOC113841133	gene-LOC113840525	gene-LOC113840860	gene-LOC113841122	gene-LOC113840852	gene-LOC113841551	gene-LOC113841304	gene-LOC110351621	gene-LOC113840823	gene-LOC113840812	gene-LOC113841127	gene-LOC113841277	gene-LOC113843516	gene-LOC113840707	gene-LOC113841835	gene-LOC107049237
14	64	gene-LOC106482041	gene-LOC106482034	gene-LOC106482033	gene-LOC106497169	gene-LOC106482040	gene-LOC106482036	gene-LOC106017784	gene-LOC113841568	gene-LOC101804154	gene-LOC113841384	gene-LOC113841333	gene-LOC101795522	gene-LOC113841872	gene-LOC113840783	gene-LOC113842076	gene-LOC101795583	gene-LOC113841340	gene-LOC113841902	gene-LOC113841937	gene-LOC113841908	gene-LOC113841263	gene-LOC113840718	gene-LOC113841707	gene-LOC113841932	gene-LOC113840741	gene-LOC113841294	gene-LOC113841025	gene-LOC113841327	gene-LOC113841931	gene-LOC113842075	gene-LOC101804519	gene-LOC113841988	gene-LOC113841984	gene-LOC104121795	gene-LOC104126613	gene-LOC107049613	gene-LOC107049548	gene-SRM130L1	gene-LOC107050751	gene-LOC112533570	gene-LOC107049557	gene-AGWCL	gene-LOC107053766	gene-DMBT1L1	gene-LOC100859834	gene-LOC107051231	gene-DMBT1	gene-LOC100859036
15	63	gene-SCN5A	gene-LOC106499102	gene-LOC106490277	gene-LOC106499211	gene-LOC106486444	gene-SCN8A	gene-LOC106499132	gene-LOC106490268	gene-LOC106499228	gene-LOC101799248	gene-SCN8A	gene-LOC101799433	gene-LOC101798011	gene-LOC101798680	gene-LOC101802370	gene-LOC113844187	gene-SCN4A	gene-LOC101799054	gene-LOC101802174	gene-SCN3A	gene-SCN4A	gene-LOC104128033	gene-LOC104130992	gene-LOC104127995	gene-LOC104130965	gene-LOC104132770	gene-SCN2A	gene-LOC104130993	gene-SCN3A	gene-LOC395944	gene-SCN1A	gene-SCN9A	gene-SCN5A	gene-SCN8A	gene-SCN2A	gene-SCN11A	gene-SCN4A	gene-LOC104009975	gene-LOC104014886	gene-LOC104009970	gene-LOC104009969	gene-SCN1A	gene-SCN4A	gene-SCN8A	gene-LOC104014898	gene-LOC104014897	gene-SCN2A	gene-SCN4A
16	62	gene-PLA2G4F	gene-LOC106498152	gene-LOC106498213	gene-LOC106498170	gene-LOC106498104	gene-PLA2G4E	gene-LOC106498182	gene-LOC106498151	gene-LOC106498106	gene-PLA2G4F	gene-LOC101794764	gene-LOC101794571	gene-LOC101794221	gene-LOC101794749	gene-PLA2G4B	gene-LOC101793679	gene-LOC101794396	gene-LOC101792932	gene-LOC104127578	gene-LOC104127575	gene-LOC104127570	gene-LOC104127574	gene-LOC104127550	gene-LOC104127576	gene-PLA2G4F	gene-LOC104127577	gene-LOC104127552	gene-PLA2G4F	gene-PLA2G4EL4	gene-PLA2G4EL3	gene-PLA2G4EL1	gene-PLA2G4EL2	gene-PLA2G4EL6	gene-PLA2G4EL5	gene-PLA2G4B	gene-PLA2G4EL7	gene-PLA2G4B	gene-LOC104020345	gene-PLA2G4F	gene-LOC104020443	gene-LOC104020441	gene-LOC104020346	gene-LOC104020347	gene-PLA2G4B	gene-LOC104150405	gene-LOC104150433	gene-LOC104150428	gene-LOC104150403
17	60	gene-LOC106493636	gene-LOC106495709	gene-LOC106497164	gene-LOC106495725	gene-LOC106497212	gene-LOC106497449	gene-LOC106497165	gene-LOC106495701	gene-LOC106495702	gene-LOC106495724	gene-A2M	gene-LOC101796387	gene-LOC101795637	gene-LOC101801364	gene-LOC101795437	gene-LOC101795816	gene-LOC101801552	gene-LOC101795253	gene-LOC101801176	gene-LOC104122786	gene-LOC104122772	gene-LOC104122790	gene-A2M	gene-LOC104122788	gene-LOC104132391	gene-LOC104122785	gene-LOC104122789	gene-LOC104122773	gene-A2ML3	gene-LOC425756	gene-A2ML2	gene-A2M	gene-OVSTL	gene-A2ML4	gene-A2ML1	gene-OVST	gene-LOC104012321	gene-LOC104014583	gene-LOC104014582	gene-LOC104014584	gene-LOC104014589	gene-LOC104014588	gene-LOC104014592	gene-LOC104014585	gene-LOC104014590	gene-A2ML1	gene-LOC104152048	gene-LOC104144838
18	57	gene-PLA2R1	gene-LOC106489951	gene-LOC106489925	gene-LOC106489926	gene-LY75	gene-LOC106490013	gene-LOC106486794	gene-LOC106489954	gene-LOC101800998	gene-LOC101801378	gene-LOC101803217	gene-LOC113840890	gene-PLA2R1	gene-MRC2	gene-LY75	gene-LOC106015064	gene-LOC101801190	gene-LOC104135619	gene-LOC104135608	gene-LY75	gene-LOC104135609	gene-PLA2R1	gene-LOC104135610	gene-MRC2	gene-LOC104135618	gene-MMR1L3	gene-MMR1L2	gene-LY75	gene-PLA2R1	gene-MMR1L1	gene-MRC1	gene-MRC2	gene-MMR1L4	gene-PLA2R1	gene-LY75	gene-LOC104013327	gene-LOC104013318	gene-MRC2	gene-LOC104013316	gene-LOC104013329	gene-LOC104013315	gene-LOC104143280	gene-LOC104143279	gene-LOC104143281	gene-LY75	gene-LOC104143278	gene-LOC104143282	gene-MRC2
19	56	gene-GRIA3	gene-GRIA4	gene-GRIK4	gene-GRIA2	gene-GRIK1	gene-GRIK2	gene-GRIK3	gene-GRIA1	gene-GRIK1	gene-GRIA4	gene-GRIK3	gene-GRIA3	gene-GRIK2	gene-GRIA2	gene-GRIA1	gene-GRIK4	gene-GRIK3	gene-GRIA1	gene-GRIK4	gene-GRIK1	gene-GRIK2	gene-GRIA4	gene-GRIA3	gene-GRIA2	gene-GRIA1	gene-GRIK2	gene-GRIA2	gene-GRIK3	gene-GRIA3	gene-GRIK1	gene-GRIA4	gene-GRIK4	gene-GRIK4	gene-GRIA2	gene-GRIK1	gene-GRIK3	gene-GRIA1	gene-GRIA3	gene-GRIA4	gene-LOC104021926	gene-GRIK4	gene-GRIK3	gene-GRIA1	gene-GRIK1	gene-GRIK2	gene-GRIA3	gene-GRIA4	gene-GRIA2
20	56	gene-LOC106484196	gene-LOC106499235	gene-LOC106499169	gene-LOC106491706	gene-TUBA8	gene-LOC106500247	gene-LOC106499170	gene-TUBA8	gene-LOC101797289	gene-LOC101802038	gene-LOC101804924	gene-LOC101804425	gene-LOC101805041	gene-LOC101795602	gene-LOC104134829	gene-LOC104134810	gene-LOC118452973	gene-LOC104134378	gene-LOC104122297	gene-LOC104122004	gene-LOC104124941	gene-TUBA8A	gene-TUBA1A	gene-TUBA1A1	gene-TUBA8B	gene-TUBA4A	gene-TUBAL3	gene-LOC425049	gene-TUBA1C	gene-TUBA4B	gene-TUBA3E	gene-TUBA8	gene-LOC104010055	gene-LOC104010056	gene-LOC104010484	gene-LOC104011077	gene-LOC104015619	gene-TUBAL3	gene-LOC104010053	gene-LOC104149554	gene-LOC104144907	gene-LOC104139265	gene-LOC104147376	gene-LOC104138349	gene-LOC104149555	gene-TUBAL3	gene-LOC104147263	gene-LOC104146978
21	55	gene-LOC106483971	gene-LOC106482060	gene-LOC106487385	gene-LOC106495123	gene-LOC106490779	gene-LOC106500481	gene-LOC106490780	gene-LOC106484494	gene-LOC106483972	gene-LOC101799628	gene-LOC113845394	gene-LOC101790837	gene-LOC113845387	gene-LOC118451666	gene-LOC118451670	gene-LOC104127447	gene-LOC118451668	gene-LOC107052478	gene-LOC112531021	gene-LOC107049132	gene-LOC101749138	gene-LOC112531237	gene-LOC112531035	gene-LOC107050668	gene-LOC112531242	gene-LOC112531026	gene-LOC112531020	gene-LOC107050186	gene-ZNF302	gene-LOC112531017	gene-LOC112531034	gene-LOC107049901	gene-LOC112531016	gene-LOC112531014	gene-LOC769660	gene-LOC112531071	gene-LOC107050148	gene-LOC112531024	gene-LOC112531027	gene-ZNF624	gene-LOC100858196	gene-ZNF7L	gene-LOC112531063	gene-LOC112531015	gene-LOC104011849	gene-LOC104015332	gene-LOC104015820	gene-LOC104014486
22	55	gene-LOC113842956	gene-LOC113842951	gene-LOC113842939	gene-LOC113842944	gene-LOC113842942	gene-LOC113842560	gene-LOC113842957	gene-LOC113841540	gene-LOC113841537	gene-LOC113842558	gene-LOC113842947	gene-LOC113842953	gene-LOC113842559	gene-LOC113841536	gene-LOC113842940	gene-LOC113841542	gene-LOC113842949	gene-LOC113842945	gene-LOC113842950	gene-LOC113842946	gene-LOC113842941	gene-LOC113841538	gene-LOC113842952	gene-LOC113841539	gene-LOC113842955	gene-LOC101792847	gene-LOC113841541	gene-LOC113842948	gene-LOC113842954	gene-LOC113842943	gene-LOC112531909	gene-LOC107052813	gene-LOC100857382	gene-LOC101750273	gene-LOC107052811	gene-LOC107052810	gene-LOC100857940	gene-LOC100859039	gene-LOC107052805	gene-LOC425781	gene-LOC100857348	gene-LOC107052807	gene-LOC107052809	gene-LOC107052804	gene-LOC107052808	gene-LOC107052803	gene-LOC107052818	gene-LOC100858444
23	54	gene-SLC4A3	gene-LOC106498063	gene-LOC106491148	gene-SLC4A9	gene-LOC106485035	gene-LOC106491562	gene-SLC4A8	gene-SLC4A10	gene-SLC4A4	gene-SLC4A4	gene-SLC4A10	gene-SLC4A3	gene-SLC4A9	gene-SLC4A7	gene-SLC4A8	gene-SLC4A8	gene-SLC4A3	gene-SLC4A4	gene-LOC104127035	gene-SLC4A5	gene-LOC104135804	gene-SLC4A10	gene-SLC4A7	gene-SLC4A7	gene-SLC4A4	gene-SLC4A1	gene-SLC4A8	gene-SLC4A3	gene-SLC4A10	gene-SLC4A2	gene-SLC4A5	gene-SLC4A9	gene-SLC4A9	gene-SLC4A1	gene-SLC4A8	gene-SLC4A10	gene-SLC4A3	gene-SLC4A7	gene-SLC4A4	gene-SLC4A10	gene-SLC4A9	gene-SLC4A8	gene-SLC4A7	gene-SLC4A5	gene-SLC4A3	gene-SLC4A4	gene-SLC4A7	gene-SLC4A3
24	53	gene-LOC106484257	gene-LOC106483819	gene-ABCA12	gene-ABCA4	gene-ABCA13	gene-ABCA2	gene-ABCA1	gene-ABCA3	gene-ABCA12	gene-ABCA3	gene-ABCA7	gene-ABCA13	gene-ABCA1	gene-ABCA4	gene-LOC113841531	gene-ABCA2	gene-ABCA7	gene-ABCA3	gene-ABCA1	gene-ABCA13	gene-ABCA4	gene-LOC118453202	gene-ABCA2	gene-ABCA12	gene-ABCA1	gene-ABCA12	gene-ABCA3	gene-ABCA13	gene-ABCA4	gene-ABCA2	gene-ABCA7	gene-ABCA4	gene-ABCA12	gene-ABCA1	gene-ABCA13	gene-ABCA7	gene-ABCA3	gene-ABCA2	gene-ABCA3	gene-ABCA4	gene-ABCA13	gene-ABCA2	gene-LOC104145395	gene-ABCA12	gene-ABCA1	gene-LOC104151168	gene-ABCA2	gene-ABCA1
25	52	gene-LOC106495132	gene-SEMA3G	gene-SEMA3B	gene-SEMA3A	gene-SEMA3D	gene-LOC106492169	gene-SEMA3E	gene-SEMA3C	gene-SEMA3E	gene-LOC101805082	gene-SEMA3D	gene-SEMA3G	gene-SEMA3A	gene-SEMA3C	gene-SEMA3F	gene-SEMA3A	gene-SEMA3E	gene-SEMA3G	gene-SEMA3D	gene-SEMA3C	gene-LOC104126768	gene-SEMA3E	gene-SEMA3G	gene-SEMA3D	gene-SEMA3A	gene-SEMA3BL	gene-SEMA3DL	gene-SEMA3F	gene-SEMA3C	gene-SEMA3F	gene-LOC104023022	gene-SEMA3A	gene-SEMA3E	gene-SEMA3B	gene-SEMA3D	gene-SEMA3G	gene-SEMA3C	gene-LOC104147852	gene-SEMA3D	gene-SEMA3A	gene-SEMA3F	gene-SEMA3E	gene-SEMA3B	gene-SEMA3C	gene-SEMA3E	gene-LOC104576642	gene-SEMA3D	gene-SEMA3A
26	50	gene-GRM1	gene-GRM3	gene-GRM5	gene-GRM4	gene-GRM8	gene-GRM7	gene-GRM2	gene-GRM4	gene-GRM2	gene-GRM3	gene-GRM1	gene-GRM5	gene-GRM8	gene-GRM7	gene-LOC113842027	gene-GRM2	gene-GRM5	gene-GRM4	gene-GRM8	gene-GRM3	gene-GRM1	gene-GRM7	gene-GRM3	gene-GRM8	gene-GRM4	gene-GRM2	gene-GRM1	gene-GRM5	gene-GRM7	gene-GRM7	gene-GRM8	gene-GRM2	gene-GRM1	gene-GRM5	gene-GRM3	gene-GRM4	gene-GRM1	gene-GRM8	gene-GRM7	gene-GRM2	gene-GRM5	gene-GRM3	gene-LOC104142109	gene-GRM1	gene-GRM2	gene-GRM4	gene-GRM3	gene-GRM5
27	49	gene-PLXNB1	gene-LOC106499965	gene-PLXND1	gene-LOC106482772	gene-PLXNB2	gene-PLXNA4	gene-LOC106482770	gene-PLXNA2	gene-PLXND1	gene-LOC101792919	gene-PLXNB1	gene-PLXNA1	gene-PLXNB2	gene-PLXNA2	gene-LOC101804347	gene-PLXND1	gene-LOC104134736	gene-PLXNA2	gene-PLXNA1	gene-PLXNB1	gene-PLXNA4	gene-PLXNB2	gene-PLXNA2	gene-PLXND1	gene-PLXNB2	gene-PLXNA1	gene-PLXNA4	gene-PLXNB1	gene-PLXNA2	gene-PLXNA1	gene-PLXND1	gene-PLXNB1	gene-PLXNB2	gene-PLXNA4	gene-PLXNB2	gene-PLXNA4	gene-PLXND1	gene-PLXNB1	gene-PLXNA1	gene-PLXNA2	gene-PLXNB2	gene-LOC104568808	gene-PLXNB1	gene-LOC104577473	gene-LOC104570373	gene-PLXND1	gene-LOC104571892	gene-LOC104568809
28	48	gene-ACTA2	gene-LOC106497948	gene-LOC106497766	gene-ACTG1	gene-LOC106498226	gene-ACTC1	gene-ACTA1	gene-ACTB	gene-ACTA2	gene-ACTA1	gene-LOC101803316	gene-ACTC1	gene-ACTG2	gene-ACTC1	gene-LOC104130834	gene-ACTA2	gene-ACTA1	gene-ACTB	gene-ACTA2	gene-ACTA1	gene-ACTG2	gene-ACTC2L	gene-ACTC1	gene-ACTBL2L	gene-ACTG1	gene-ACTB	gene-ACTG2	gene-LOC104009401	gene-ACTG1	gene-ACTC1	gene-LOC104016716	gene-ACTB	gene-ACTA2	gene-ACTA1	gene-ACTA2	gene-LOC104152862	gene-LOC104143236	gene-ACTC1	gene-ACTA1	gene-LOC104149161	gene-ACTB	gene-ACTG1	gene-LOC104577607	gene-LOC104567934	gene-ACTA1	gene-ACTB	gene-ACTA2	gene-ACTC1
29	48	gene-MYO1H	gene-MYO1E	gene-MYO1C	gene-LOC106491130	gene-MYO1D	gene-MYO1B	gene-LOC101800184	gene-MYO1F	gene-MYO1C	gene-MYO1E	gene-MYO1A	gene-MYO1B	gene-MYO1D	gene-MYO1B	gene-LOC104132038	gene-MYO1C	gene-MYO1H	gene-MYO1D	gene-MYO1E	gene-MYO1G	gene-MYO1B	gene-MYO1H	gene-MYO1D	gene-MYO1A	gene-MYO1F	gene-MYO1E	gene-MYO1C	gene-MYO1G	gene-MYO1H	gene-MYO1C	gene-MYO1F	gene-MYO1E	gene-MYO1A	gene-MYO1B	gene-MYO1D	gene-MYO1D	gene-MYO1B	gene-MYO1C	gene-MYO1H	gene-MYO1E	gene-MYO1F	gene-LOC104569674	gene-MYO1F	gene-MYO1C	gene-MYO1H	gene-MYO1B	gene-MYO1D	gene-MYO1E
30	46	gene-LOC106496989	gene-LOC106496949	gene-LOC106496928	gene-VWF	gene-LOC106496909	gene-LOC106496918	gene-LOC106496987	gene-LOC101798382	gene-MUC6	gene-LOC101790460	gene-LOC113843735	gene-VWF	gene-LOC101797179	gene-LOC101797374	gene-MUC2	gene-MUC6	gene-LOC104124928	gene-LOC104124916	gene-LOC104124927	gene-VWF	gene-LOC107053416	gene-LOC395381	gene-VWF	gene-LOC107053414	gene-LOC112532569	gene-MUC6	gene-MUC2	gene-LOC112532570	gene-LOC104021080	gene-MUC6	gene-MUC5AC	gene-VWF	gene-LOC104021081	gene-MUC2	gene-MUC6	gene-LOC104143777	gene-LOC104143774	gene-MUC5AC	gene-MUC2	gene-VWF	gene-VWF	gene-MUC6	gene-LOC104580318	gene-LOC104574159	gene-LOC104580988	gene-LOC104581015
31	45	gene-SLC6A11	gene-LOC106488558	gene-SLC6A6	gene-SLC6A13	gene-LOC106488559	gene-SLC6A1	gene-LOC106489392	gene-SLC6A12	gene-SLC6A1	gene-LOC101793872	gene-LOC101794982	gene-SLC6A11	gene-SLC6A8	gene-SLC6A6	gene-LOC104134763	gene-LOC104129751	gene-SLC6A6	gene-SLC6A11	gene-LOC104129752	gene-SLC6A12	gene-SLC6A1	gene-SLC6A11	gene-SLC6A12	gene-SLC6A1	gene-SLC6A8	gene-SLC6A6	gene-SLC6A13	gene-SLC6A12	gene-SLC6A13	gene-SLC6A6	gene-SLC6A1	gene-SLC6A8	gene-LOC104020223	gene-SLC6A11	gene-SLC6A11	gene-SLC6A12	gene-SLC6A1	gene-LOC104147285	gene-SLC6A13	gene-SLC6A6	gene-SLC6A11	gene-SLC6A12	gene-LOC104564536	gene-SLC6A6	gene-SLC6A1
32	44	gene-ADCY1	gene-ADCY7	gene-ADCY8	gene-ADCY3	gene-ADCY2	gene-ADCY5	gene-ADCY1	gene-ADCY2	gene-ADCY8	gene-ADCY5	gene-ADCY7	gene-ADCY3	gene-ADCY3	gene-ADCY1	gene-ADCY2	gene-ADCY8	gene-ADCY5	gene-ADCY7	gene-ADCY1	gene-ADCY8	gene-ADCY3	gene-ADCY7	gene-ADCY2	gene-ADCY5	gene-LOC107050028	gene-ADCY6	gene-ADCY2	gene-ADCY3	gene-ADCY1	gene-ADCY7	gene-ADCY5	gene-ADCY8	gene-ADCY2	gene-ADCY3	gene-ADCY1	gene-ADCY7	gene-ADCY8	gene-ADCY5	gene-ADCY3	gene-LOC104573956	gene-ADCY5	gene-ADCY1	gene-ADCY8	gene-ADCY7
33	43	gene-TUBB6	gene-LOC106483942	gene-TUBB2B	gene-TUBB4B	gene-LOC106483922	gene-TUBB1	gene-TUBB3	gene-LOC106485367	gene-TUBB6	gene-TUBB4B	gene-TUBB3	gene-TUBB1	gene-LOC101803244	gene-LOC101802187	gene-LOC104135267	gene-LOC104130406	gene-TUBB1	gene-TUBB6	gene-TUBB	gene-TUBB4B	gene-TUBB6	gene-TUBB2B	gene-TUBB2A	gene-TUBB1	gene-TUBB3	gene-TUBB1	gene-LOC104021837	gene-TUBB4B	gene-TUBB3	gene-LOC104014478	gene-LOC104021839	gene-TUBB6	gene-TUBB1	gene-LOC104148567	gene-TUBB3	gene-TUBB6	gene-LOC104146119	gene-LOC104146118	gene-TUBB4B	gene-LOC104571099	gene-LOC104578597	gene-TUBB1	gene-LOC104577984
34	43	gene-LOC106493947	gene-CACNA1C	gene-CACNA1F	gene-CACNA1D	gene-LOC106499950	gene-CACNA1S	gene-CACNA1E	gene-CACNA1D	gene-LOC101794161	gene-CACNA1C	gene-LOC101804592	gene-CACNA1S	gene-CACNA1C	gene-CACNA1D	gene-CACNA1B	gene-LOC104122032	gene-CACNA1E	gene-LOC107049790	gene-CACNA1E	gene-CACNA1D	gene-CACNA1C	gene-CACNA1B	gene-CACNA1S	gene-CACNA1C	gene-CACNA1D	gene-LOC104012372	gene-LOC104009116	gene-CACNA1B	gene-CACNA1E	gene-CACNA1S	gene-CACNA1S	gene-CACNA1E	gene-CACNA1D	gene-CACNA1C	gene-LOC104140712	gene-CACNA1B	gene-LOC104567329	gene-LOC104572093	gene-CACNA1E	gene-LOC104576282	gene-CACNA1B	gene-CACNA1D	gene-LOC104571863
35	42	gene-LOC106491001	gene-ADAMTS1	gene-ADAMTS20	gene-ADAMTS4	gene-LOC106491002	gene-LOC106497695	gene-ADAMTS5	gene-ADAMTS8	gene-ADAMTS1	gene-ADAMTS20	gene-ADAMTS15	gene-ADAMTS5	gene-ADAMTS9	gene-ADAMTS20	gene-ADAMTS15	gene-ADAMTS9	gene-ADAMTS5	gene-ADAMTS8	gene-ADAMTS1	gene-ADAMTS5	gene-ADAMTS8	gene-ADAMTS20	gene-ADAMTS15	gene-ADAMTS4	gene-ADAMTS1	gene-ADAMTS9	gene-ADAMTS5	gene-ADAMTS1	gene-ADAMTS15	gene-ADAMTS20	gene-ADAMTS4	gene-ADAMTS8	gene-ADAMTS9	gene-ADAMTS1	gene-ADAMTS5	gene-ADAMTS9	gene-ADAMTS20	gene-ADAMTS15	gene-ADAMTS20	gene-ADAMTS9	gene-ADAMTS5	gene-ADAMTS1
36	41	gene-CNTN1	gene-CNTN2	gene-CNTN3	gene-CNTN5	gene-CNTN4	gene-CNTN6	gene-CNTN2	gene-CNTN6	gene-CNTN4	gene-CNTN1	gene-CNTN5	gene-CNTN3	gene-CNTN6	gene-CNTN5	gene-CNTN1	gene-CNTN3	gene-CNTN2	gene-CNTN4	gene-CNTN5	gene-CNTN4	gene-CNTN3	gene-CNTN2	gene-CNTN1	gene-CNTN6	gene-CNTN2	gene-CNTN6	gene-CNTN5	gene-CNTN4	gene-CNTN1	gene-LOC104017006	gene-CNTN5	gene-CNTN4	gene-CNTN1	gene-CNTN2	gene-CNTN6	gene-CNTN3	gene-LOC104577906	gene-LOC104578940	gene-CNTN1	gene-CNTN4	gene-CNTN2
37	41	gene-ANO6	gene-ANO4	gene-ANO1	gene-ANO5	gene-ANO3	gene-ANO2	gene-ANO4	gene-ANO5	gene-ANO6	gene-ANO1	gene-ANO3	gene-LOC101792947	gene-ANO4	gene-ANO2	gene-ANO6	gene-LOC104135657	gene-LOC104125703	gene-ANO1	gene-ANO3	gene-ANO6	gene-ANO2	gene-ANO4	gene-ANO1	gene-ANO5	gene-ANO2	gene-ANO4	gene-ANO6	gene-ANO3	gene-ANO5	gene-ANO1	gene-ANO3	gene-ANO5	gene-ANO2	gene-ANO4	gene-ANO6	gene-ANO1	gene-ANO6	gene-ANO1	gene-ANO5	gene-ANO3	gene-ANO2
38	41	gene-LOC106488328	gene-LOC106488329	gene-KCNA4	gene-LOC106484391	gene-KCNA2	gene-KCNA1	gene-LOC106488770	gene-LOC101801434	gene-LOC101801895	gene-LOC101802088	gene-KCNA4	gene-LOC104131417	gene-LOC104124215	gene-LOC104124185	gene-KCNA4	gene-LOC104124212	gene-LOC104131416	gene-KCNA6	gene-KCNA2	gene-KCNA4	gene-KCNA5	gene-KCNA1	gene-KCNA3	gene-LOC104021929	gene-KCNA3	gene-KCNA5	gene-LOC104021804	gene-KCNA2	gene-KCNA4	gene-LOC104144409	gene-LOC104144411	gene-KCNA2	gene-KCNA6	gene-KCNA3	gene-KCNA4	gene-KCNA2	gene-KCNA6	gene-KCNA5	gene-KCNA4	gene-KCNA1	gene-KCNA3
39	40	gene-LRP2	gene-LRP6	gene-LRP5	gene-LRP1	gene-LRP1B	gene-LRP4	gene-LRP1	gene-LRP4	gene-LRP6	gene-LRP5	gene-LRP1B	gene-LRP2	gene-LOC104132272	gene-LRP5	gene-LRP1B	gene-LRP6	gene-LRP4	gene-LRP2	gene-LRP5	gene-LRP2	gene-LRP6	gene-LRP1B	gene-LRP1	gene-LRP4	gene-LRP1B	gene-LRP6	gene-LRP1	gene-LRP2	gene-LRP4	gene-LRP5	gene-LRP5	gene-LRP1	gene-LRP4	gene-LRP2	gene-LRP1B	gene-LRP6	gene-LRP4	gene-LRP6	gene-LOC104574717	gene-LRP5
40	40	gene-LOC106499830	gene-DOCK4	gene-DOCK2	gene-LOC106486689	gene-DOCK5	gene-DOCK1	gene-LOC106487412	gene-DOCK3	gene-LOC113843992	gene-DOCK4	gene-DOCK3	gene-DOCK2	gene-DOCK1	gene-DOCK5	gene-DOCK2	gene-DOCK3	gene-DOCK4	gene-DOCK1	gene-DOCK2L	gene-DOCK4	gene-DOCK2	gene-DOCK1	gene-DOCK5	gene-DOCK3	gene-DOCK5	gene-DOCK2	gene-DOCK1	gene-LOC104014139	gene-DOCK3	gene-DOCK4	gene-DOCK4	gene-DOCK3	gene-DOCK1	gene-DOCK5	gene-DOCK2	gene-DOCK2	gene-LOC104576050	gene-LOC104574564	gene-DOCK3	gene-LOC104575977
41	40	gene-LOC106494316	gene-LOC106500263	gene-INTS1	gene-SI	gene-LOC106491310	gene-LOC106487728	gene-SI	gene-LOC101802279	gene-LOC113845291	gene-INTS1	gene-INTS1	gene-LOC104129726	gene-LOC104123798	gene-LOC104128958	gene-GAA	gene-LOC104125241	gene-GAAGSD	gene-SIIL	gene-GAA	gene-INTS1	gene-SI	gene-MGAM	gene-SI	gene-INTS1	gene-GAA	gene-LOC104009172	gene-LOC104010791	gene-LOC104153970	gene-INTS1	gene-LOC104140063	gene-GAA	gene-SI	gene-LOC104138406	gene-LOC104570526	gene-GAA	gene-INTS1	gene-LOC104574800	gene-LOC104567371	gene-LOC104564677	gene-LOC104567681
42	40	gene-DSP	gene-LOC106493285	gene-DST	gene-PLEC	gene-LOC106493286	gene-EPPK1	gene-DST	gene-LOC113843304	gene-LOC113843303	gene-EPPK1	gene-PLEC	gene-DSP	gene-MACF1	gene-LOC104128544	gene-LOC118451632	gene-LOC104127689	gene-LOC104134416	gene-MACF1	gene-LOC112531804	gene-LOC107050955	gene-DSP	gene-DST	gene-LOC107050437	gene-MACF1	gene-PLEC	gene-DSP	gene-MACF1	gene-LOC104018555	gene-LOC104020913	gene-EPPK1	gene-LOC104020905	gene-LOC104146504	gene-LOC104142025	gene-EPPK1	gene-LOC104151965	gene-LOC104151956	gene-DSP	gene-DST	gene-DSP	gene-LOC104572798
43	40	gene-LOC106498622	gene-LOC106484571	gene-LOC113842004	gene-LOC106018977	gene-LOC113845084	gene-LOC113840966	gene-LOC104131736	gene-LOC101750035	gene-LOC107054375	gene-LOC107055318	gene-LOC112530771	gene-LOC112530683	gene-LOC112530459	gene-LOC101748660	gene-LOC112530768	gene-LOC101747649	gene-LOC101748432	gene-LOC101748716	gene-LOC107052372	gene-LOC112530769	gene-LOC107055331	gene-LOC101747989	gene-PHDF7L	gene-LOC101748547	gene-LOC107049085	gene-LOC101747920	gene-LOC107055546	gene-LOC101748497	gene-LOC101748605	gene-LOC112530767	gene-LOC112530751	gene-LOC107055319	gene-LOC101748496	gene-LOC107053233	gene-LOC101748373	gene-PHF7L2	gene-LOC112530458	gene-LOC101747856	gene-LOC112530682	gene-LOC104022957
44	40	gene-LOC106488403	gene-LOC106488417	gene-LOC106488616	gene-PDE3B	gene-SLCO1A2	gene-LOC101800257	gene-SLCO1A2	gene-LOC101799801	gene-PDE3B	gene-PDE3A	gene-LOC101800306	gene-LOC104135123	gene-PDE3B	gene-PDE3A	gene-LOC104135122	gene-LOC104135124	gene-LOC104135125	gene-SLCO1A2	gene-SLCO1B3	gene-SLCO1B1	gene-PDE3A	gene-PDE3B	gene-SLCO1C1	gene-PDE3A	gene-SLCO1C1	gene-LOC104017966	gene-LOC104017958	gene-PDE3B	gene-SLCO1A2	gene-LOC104142138	gene-PDE3B	gene-PDE3A	gene-SLCO1C1	gene-LOC104142139	gene-SLCO1A2	gene-LOC104568511	gene-SLCO1C1	gene-PDE3B	gene-PDE3A	gene-LOC104568508
45	39	gene-LOC112531376	gene-LOC112533201	gene-LOC112531428	gene-LOC112531430	gene-LOC112531288	gene-LOC112533202	gene-LOC112531375	gene-LOC107049688	gene-LOC112531217	gene-LOC112530178	gene-LOC112533293	gene-LOC112531431	gene-LOC112531377	gene-LOC112532689	gene-LOC112533203	gene-LOC112533204	gene-LOC112530179	gene-LOC112533342	gene-ASPDH	gene-LOC112533345	gene-LOC112531276	gene-LOC112530448	gene-LOC112530357	gene-LOC112531432	gene-LOC112530438	gene-LOC112531429	gene-LOC112531253	gene-LOC112530445	gene-LOC107049860	gene-LOC112531279	gene-LOC112531280	gene-LOC112531188	gene-LOC112531284	gene-LOC112532690	gene-LOC112531275	gene-LOC112531378	gene-LOC112530343	gene-LOC112531427	gene-LOC112533205
46	38	gene-ITGB6	gene-ITGB1	gene-LOC106499039	gene-LOC106485578	gene-LOC106499040	gene-LOC106485378	gene-ITGB2	gene-ITGB2	gene-ITGB3	gene-ITGB1	gene-ITGB6	gene-ITGB5	gene-ITGB1	gene-ITGB5	gene-ITGB2	gene-ITGB6	gene-ITGB3	gene-ITGB3	gene-ITGB2	gene-ITGB6	gene-ITGB1	gene-ITGB5	gene-ITGB5	gene-ITGB2	gene-ITGB6	gene-ITGB1	gene-ITGB3	gene-LOC104141348	gene-ITGB6	gene-ITGB2	gene-ITGB3	gene-LOC104148085	gene-ITGB6	gene-ITGB3	gene-ITGB1	gene-ITGB2	gene-ITGB5	gene-LOC104577575
47	38	gene-SPTAN1	gene-SPTBN1	gene-SPTB	gene-SPTBN4	gene-SPTBN5	gene-SPTBN1	gene-SPTBN5	gene-LOC113843742	gene-SPTAN1	gene-LOC101803381	gene-SPTBN5	gene-SPTBN4	gene-SPTBN1	gene-SPTAN1	gene-LOC104130952	gene-SPTBN1	gene-SPTB	gene-SPTBN2	gene-SPTBN4L	gene-SPTAN1	gene-SPTBN5	gene-LOC104020920	gene-SPTAN1	gene-SPTBN1	gene-LOC104020563	gene-SPTBN5	gene-SPTAN1	gene-SPTBN4	gene-LOC104149118	gene-SPTBN5	gene-SPTBN1	gene-SPTB	gene-LOC104577713	gene-SPTBN4	gene-LOC104570718	gene-SPTAN1	gene-SPTBN1	gene-LOC104576903
48	38	gene-CAPN3	gene-CAPN1	gene-CAPN9	gene-CAPN2	gene-CAPN11	gene-CAPN9	gene-CAPN3	gene-LOC101794453	gene-CAPN11	gene-LOC101799042	gene-LOC101798496	gene-CAPN9	gene-CAPN3	gene-CAPN2	gene-CAPN8	gene-CAPN11	gene-CAPN2	gene-CAPN9	gene-CAPN1	gene-CAPN3	gene-CAPN11	gene-CAPN8	gene-CAPN11	gene-CAPN8	gene-CAPN9	gene-CAPN3	gene-LOC104008776	gene-CAPN2	gene-CAPN11	gene-CAPN9	gene-CAPN8	gene-CAPN3	gene-CAPN2	gene-CAPN11	gene-CAPN8	gene-CAPN3	gene-CAPN2	gene-CAPN9
49	38	gene-LOC113840671	gene-LOC101792065	gene-LOC101804760	gene-LOC113840603	gene-LOC104126839	gene-LOC107055263	gene-LOC112530379	gene-LOC100858427	gene-LOC107055251	gene-LOC107055227	gene-LOC107055229	gene-LOC107055230	gene-LOC428303	gene-LOC112530380	gene-LOC100859830	gene-LOC769926	gene-LOC107055250	gene-FK27	gene-LOC425854	gene-LOC107057561	gene-LOC107055233	gene-LOC427060	gene-LOC428291	gene-LOC107055231	gene-LOC107057530	gene-LOC107055232	gene-LOC107055225	gene-LOC107055236	gene-FKCOSL	gene-LOC107057527	gene-FK21	gene-LOC107057577	gene-LOC107055235	gene-LOC107057550	gene-LOC104015998	gene-LOC104008562	gene-LOC104580241	gene-LOC104581218
50	38	gene-LOC107057271	gene-LOC112530862	gene-LOC107049816	gene-LOC112530936	gene-LOC107057251	gene-LOC112530895	gene-LOC112530873	gene-LOC112530858	gene-LOC112530024	gene-LOC107049408	gene-LOC112530863	gene-LOC107049409	gene-LOC112531374	gene-LOC112530869	gene-LOC112530859	gene-LOC112530867	gene-LOC112530039	gene-LOC112530871	gene-LOC112530957	gene-LOC112530872	gene-LOC776874	gene-LOC112530924	gene-LOC107051353	gene-LOC112530923	gene-LOC112530861	gene-LOC107057317	gene-LOC107049175	gene-LOC112530870	gene-LOC107050685	gene-LOC107049934	gene-LOC112530866	gene-LOC107049550	gene-LOC107057264	gene-LOC107049939	gene-LOC112530865	gene-LOC112530864	gene-LOC112530868	gene-LOC112530937
51	36	gene-OTOF	gene-LOC106499895	gene-MYOF	gene-FER1L6	gene-DYSF	gene-FER1L5	gene-OTOF	gene-MYOF	gene-FER1L6	gene-DYSF	gene-LOC101792763	gene-OTOF	gene-FER1L6	gene-MYOF	gene-LOC104125416	gene-DYSF	gene-FER1L6	gene-FER1L5	gene-MYOF	gene-OTOF	gene-FER1L4	gene-DYSF	gene-FER1L6	gene-OTOF	gene-MYOF	gene-LOC104020015	gene-LOC104146960	gene-FER1L6	gene-DYSF	gene-MYOF	gene-LOC104566159	gene-MYOF	gene-OTOF	gene-LOC104569714	gene-DYSF	gene-FER1L6
52	36	gene-LOC106496815	gene-PCDH9	gene-PCDH7	gene-PCDH1	gene-LOC106498636	gene-PCDH20	gene-PCDH9	gene-PCDH1	gene-PCDH11X	gene-PCDH20	gene-PCDH7	gene-LOC104123294	gene-PCDH11X	gene-LOC104122698	gene-PCDH20	gene-PCDH1	gene-PCDH1	gene-PCDH9	gene-PCDH20	gene-PCDH11X	gene-PCDH7	gene-PCDH1	gene-PCDH11X	gene-PCDH20	gene-PCDH7	gene-PCDH9	gene-LOC104152197	gene-PCDH1	gene-LOC104143120	gene-PCDH20	gene-PCDH9	gene-PCDH1	gene-PCDH20	gene-PCDH9	gene-PCDH7	gene-LOC104576343
53	35	gene-TEC	gene-TXK	gene-BTK	gene-ITK	gene-BMX	gene-TEC	gene-ITK	gene-BMX	gene-BTK	gene-LOC101800842	gene-BTK	gene-BMX	gene-ITK	gene-TEC	gene-LOC104129394	gene-TXK	gene-ITK	gene-BTK	gene-TEC	gene-BMX	gene-BTK	gene-TXK	gene-TEC	gene-BMX	gene-ITK	gene-ITK	gene-TEC	gene-BMX	gene-BTK	gene-TXK	gene-TXK	gene-BTK	gene-BMX	gene-ITK	gene-TEC
54	35	gene-LOC106482670	gene-COL4A1	gene-COL4A3	gene-COL4A4	gene-COL4A2	gene-COL4A4	gene-COL4A6	gene-COL4A2	gene-COL4A1	gene-COL4A3	gene-COL4A3	gene-COL4A1	gene-COL4A4	gene-COL4A6	gene-COL4A2	gene-COL4A6	gene-COL4A1	gene-COL4A4	gene-COL4A2	gene-COL4A3	gene-COL4A2	gene-COL4A3	gene-COL4A1	gene-COL4A4	gene-COL4A6	gene-COL4A4	gene-COL4A1	gene-COL4A2	gene-COL4A6	gene-COL4A3	gene-COL4A3	gene-COL4A2	gene-COL4A6	gene-LOC104572840	gene-COL4A4
55	35	gene-LOC106487582	gene-LOC113843321	gene-LOC113843239	gene-LOC113842343	gene-LOC113843246	gene-LOC113842346	gene-LOC113841813	gene-LOC113843235	gene-LOC113842408	gene-LOC113842103	gene-LOC113842359	gene-LOC113843256	gene-LOC113840773	gene-LOC113842363	gene-LOC113843248	gene-LOC113842407	gene-LOC113841811	gene-LOC113841812	gene-LOC113839867	gene-LOC101801846	gene-LOC113842342	gene-LOC113841488	gene-LOC113839846	gene-LOC113843241	gene-LOC113842347	gene-LOC113840775	gene-LOC118452320	gene-HSFL2	gene-HSFL1	gene-LOC418222	gene-LOC104008539	gene-LOC104008740	gene-LOC104019094	gene-LOC104142204	gene-LOC104575283
56	35	gene-ADAMTS10	gene-ADAMTS12	gene-ADAMTS18	gene-ADAMTS12	gene-ADAMTS18	gene-ADAMTS7	gene-ADAMTS6	gene-ADAMTS10	gene-ADAMTS7	gene-ADAMTS6	gene-ADAMTS10	gene-ADAMTS18	gene-ADAMTS12	gene-ADAMTS6	gene-ADAMTS7	gene-ADAMTS12	gene-ADAMTS18	gene-ADAMTS18	gene-ADAMTS7	gene-ADAMTS10	gene-LOC104012373	gene-ADAMTS12	gene-LOC104009741	gene-ADAMTS6	gene-ADAMTS10	gene-ADAMTS18	gene-ADAMTS7	gene-ADAMTS12	gene-LOC104572359	gene-ADAMTS12	gene-ADAMTS7	gene-ADAMTS18	gene-LOC104575288	gene-ADAMTS6	gene-ADAMTS10
57	34	gene-DPYSL2	gene-CRMP1	gene-DPYSL3	gene-DPYSL4	gene-DPYS	gene-DPYSL3	gene-DPYSL4	gene-CRMP1	gene-DPYS	gene-DPYSL3	gene-DPYSL2	gene-CRMP1	gene-DPYS	gene-DPYSL4	gene-DPYS	gene-CRMP1	gene-DPYSL4	gene-DPYSL3	gene-DPYSL2	gene-CRMP1	gene-DPYSL3	gene-DPYS	gene-DPYSL2	gene-DPYSL4	gene-LOC104151393	gene-DPYSL2	gene-DPYSL4	gene-DPYS	gene-DPYSL3	gene-DPYSL2	gene-DPYSL3	gene-DPYS	gene-DPYSL4	gene-CRMP1
58	34	gene-LOC106483823	gene-OBSL1	gene-TTN	gene-HMCN1	gene-HMCN2	gene-LOC106493518	gene-HMCN1	gene-OBSCN	gene-OBSL1	gene-TTN	gene-HMCN2	gene-OBSCN	gene-TTN	gene-OBSL1	gene-HMCN1	gene-HMCN2	gene-HMCN1	gene-OBSCN	gene-OBSL1	gene-OBSCN	gene-TTN	gene-OBSL1	gene-HMCN1	gene-HMCN2	gene-HMCN2	gene-OBSL1	gene-OBSCN	gene-HMCN1	gene-TTN	gene-OBSL1	gene-LOC104565824	gene-LOC104573808	gene-LOC104565823	gene-LOC104573503
59	34	gene-CD8A	gene-CD8A	gene-LOC113843507	gene-LOC104135259	gene-LOC104135258	gene-LOC104133957	gene-LOC101749090	gene-LOC107049168	gene-LOC107049200	gene-LOC107049196	gene-LOC422924	gene-TCD8AL5	gene-LOC107056302	gene-LOC100857817	gene-TCD8AL1	gene-LOC771798	gene-CD8A	gene-LOC100857839	gene-LOC107053306	gene-LOC112532337	gene-LOC112529934	gene-LOC107053324	gene-LOC777408	gene-LOC107049163	gene-LOC101752184	gene-LOC771804	gene-LOC100858172	gene-TCD8AL3	gene-LOC771880	gene-LOC107056303	gene-TCD8AL4	gene-CD8A	gene-CD8A	gene-CD8A
60	33	gene-TLE1	gene-LOC106489321	gene-LOC106489152	gene-TLE2	gene-LOC106486391	gene-LOC101804326	gene-LOC101801917	gene-TLE4	gene-LOC101804149	gene-TLE3	gene-LOC104126931	gene-LOC104124434	gene-LOC104126930	gene-TLE1	gene-TLE3	gene-TLE2L	gene-TLE4Z1	gene-TLE1L	gene-TLE3	gene-TLE1	gene-TLE2	gene-TLE4	gene-TLE6	gene-LOC104151501	gene-LOC104143907	gene-TLE2	gene-LOC104145893	gene-TLE1	gene-LOC104152781	gene-TLE1	gene-TLE3	gene-TLE4	gene-TLE2
61	33	gene-CELSR3	gene-LOC106491481	gene-LOC106485079	gene-LOC106491480	gene-CELSR1	gene-CELSR3	gene-CELSR1	gene-SARS	gene-LOC113839917	gene-LOC101802673	gene-LOC101800128	gene-CELSR3	gene-LOC104132692	gene-CELSR1	gene-LOC104132702	gene-LOC104126640	gene-CELSR3	gene-UQCRC1	gene-SARS	gene-CELSR2	gene-CELSR1	gene-CELSR3	gene-LOC104021501	gene-CELSR1	gene-LOC104143249	gene-LOC104152749	gene-CELSR1	gene-CELSR3	gene-SARS	gene-LOC104566811	gene-LOC104578162	gene-LOC104571047	gene-CELSR1
62	33	gene-LOC118452070	gene-LOC112531814	gene-LOC772243	gene-LOC107052568	gene-LOC107052288	gene-LOC112530484	gene-LOC112530490	gene-LOC107050476	gene-LOC107052719	gene-LOC112532686	gene-LOC112530478	gene-LOC112531906	gene-LOC107053122	gene-LOC112530488	gene-LOC112530492	gene-LOC112531968	gene-LOC100859304	gene-LOC112532141	gene-LOC100859106	gene-LOC112530489	gene-LOC107054036	gene-LOC107055329	gene-LOC100857341	gene-LOC107051636	gene-LOC101748913	gene-LOC112532140	gene-LOC112531967	gene-LOC112530479	gene-LOC101750188	gene-LOC771474	gene-LOC770705	gene-LOC112532134	gene-LOC100859897
63	32	gene-SUPV3L1	gene-LOC106486937	gene-LOC106491593	gene-HKDC1	gene-LOC106490251	gene-SUPV3L1	gene-LOC101794283	gene-HK3	gene-LOC101794107	gene-LOC104124622	gene-HK1	gene-HK3	gene-LOC104130346	gene-HK1	gene-SUPV3L1	gene-HKDC1	gene-HK3	gene-HK2	gene-SUPV3L1	gene-HK1	gene-HK3	gene-HKDC1	gene-HK2	gene-HK1	gene-SUPV3L1	gene-HK2	gene-HKDC1	gene-LOC104577765	gene-LOC104577770	gene-LOC104577766	gene-SUPV3L1	gene-LOC104565631
64	32	gene-MYO7B	gene-LOC106493869	gene-LOC106499095	gene-LOC106495370	gene-MYO10	gene-MYO10	gene-PLEKHH3	gene-LOC101801872	gene-MYO7B	gene-MYO7A	gene-MYO10	gene-LOC104128829	gene-MYO7A	gene-MYO7B	gene-PLEKHH3	gene-MYO7A	gene-MYO7B	gene-LOC101749223	gene-MYO10L	gene-MYO10	gene-MYO7B	gene-LOC104010081	gene-MYO7A	gene-PLEKHH3	gene-MYO10	gene-MYO7B	gene-MYO7A	gene-LOC104144965	gene-MYO7B	gene-LOC104566030	gene-MYO10	gene-MYO7A
65	32	gene-LOC106496405	gene-TRPM1	gene-LOC106483985	gene-LOC106489291	gene-LOC106482528	gene-LOC110351192	gene-LOC113840207	gene-TRPM7	gene-TRPM1	gene-TRPM3	gene-TRPM1	gene-TRPM7	gene-TRPM6	gene-TRPM3	gene-TRPM1	gene-TRPM7	gene-TRPM6	gene-TRPM3	gene-TRPM6	gene-TRPM1	gene-TRPM3	gene-TRPM7	gene-TRPM6	gene-TRPM1	gene-LOC104145900	gene-LOC104149821	gene-TRPM3	gene-LOC104568184	gene-LOC104578780	gene-TRPM1	gene-TRPM7	gene-TRPM3
66	31	gene-LOC106486303	gene-SLC5A11	gene-SLC5A9	gene-SLC5A3	gene-SLC5A1	gene-SLC5A11	gene-SLC5A3	gene-SLC5A10	gene-SLC5A9	gene-SLC5A1	gene-SLC5A9	gene-SLC5A11	gene-SLC5A3	gene-SLC5A3	gene-SLC5A1	gene-SLC5A11	gene-SLC5A10	gene-SLC5A9	gene-SLC5A10	gene-SLC5A11	gene-SLC5A1	gene-SLC5A3	gene-SLC5A9	gene-SLC5A1	gene-SLC5A11	gene-SLC5A9	gene-SLC5A3	gene-SLC5A9	gene-SLC5A1	gene-SLC5A11	gene-SLC5A3
67	31	gene-LOC106485115	gene-LOC113840375	gene-LOC113842190	gene-LOC113841057	gene-LOC113840376	gene-LOC113840227	gene-LOC106020053	gene-LOC113840379	gene-LOC113842191	gene-LOC113840378	gene-LOC113841487	gene-LOC106017762	gene-LOC113840269	gene-LOC113842239	gene-LOC113840990	gene-LOC113840361	gene-LOC106017759	gene-LOC113840285	gene-LOC113842186	gene-LOC113840381	gene-LOC113840274	gene-LOC113840236	gene-LOC113840307	gene-LOC113840385	gene-LOC113840380	gene-LOC113841072	gene-LOC113840256	gene-LOC113842185	gene-LOC113841460	gene-LOC113841459	gene-LOC107052775
68	31	gene-LOC106489070	gene-LOC113845388	gene-LOC101796643	gene-LOC113845380	gene-LOC113845378	gene-LOC113845381	gene-LOC113845377	gene-LOC104124422	gene-CD69L	gene-LOC107057121	gene-LOC107057093	gene-LOC101747901	gene-LOC107054706	gene-CLC2IL1	gene-LOC101747821	gene-LOC107055489	gene-CLC2DL4	gene-LOC107049847	gene-CLC2DL3	gene-LOC769384	gene-CLEC2D2L	gene-LOC112531181	gene-CLC2LL	gene-CLC2DL5	gene-CLC2BL2	gene-TCLEC2B	gene-LOC107057109	gene-CLC2BL1	gene-LOC100859202	gene-LOC104011864	gene-LOC104575778
69	30	gene-LOC106494619	gene-TENM2	gene-TENM3	gene-LOC106494602	gene-TENM1	gene-LOC106494612	gene-TENM2	gene-TENM1	gene-TENM4	gene-TENM3	gene-TENM3	gene-TENM4	gene-TENM2	gene-TENM1	gene-TENM3	gene-TENM4	gene-TENM1	gene-TENM2	gene-LOC104017395	gene-TENM2	gene-TENM3	gene-LOC104022779	gene-TENM1	gene-TENM3	gene-TENM2	gene-TENM1	gene-TENM4	gene-TENM2	gene-LOC104577381	gene-TENM1
70	30	gene-PTPRT	gene-PTPRK	gene-LOC106496824	gene-PTPRM	gene-LOC106496823	gene-PTPRT	gene-PTPRK	gene-PTPRM	gene-PTPRU	gene-PTPRT	gene-PTPRU	gene-PTPRM	gene-PTPRK	gene-PTPRM	gene-PTPRT	gene-PTPRU	gene-PTPRK	gene-PTPRM	gene-PTPRK	gene-PTPRT	gene-PTPRU	gene-PTPRT	gene-PTPRK	gene-PTPRM	gene-PTPRK	gene-LOC104580372	gene-PTPRM	gene-LOC104575301	gene-PTPRT	gene-PTPRU
71	30	gene-LOC107049972	gene-LOC112531130	gene-LOC112531166	gene-LOC107050205	gene-LOC112531110	gene-LOC107049967	gene-LOC107050303	gene-LOC112531271	gene-LOC112531207	gene-TARM1L	gene-LOC100857375	gene-LOC112531032	gene-CHIR-AB-600	gene-LOC112531240	gene-CHIR-AB-502	gene-LOC112531243	gene-LOC112531212	gene-LOC107050276	gene-CHIR-AB1	gene-LOC112531324	gene-LOC112531220	gene-LOC112531031	gene-LOC107049488	gene-CHIR-IG1-5	gene-LOC112531325	gene-LOC112531116	gene-LOC425878	gene-LOC100857860	gene-LOC107049793	gene-LOC107049633
72	29	gene-LOC106489913	gene-TMEM132C	gene-LOC106489892	gene-TMEM132E	gene-LOC106489907	gene-TMEM132D	gene-TMEM132B	gene-TMEM132C	gene-TMEM132E	gene-TMEM132D	gene-TMEM132C	gene-TMEM132B	gene-TMEM132E	gene-TMEM132C	gene-TMEM132B	gene-TMEM132D	gene-TMEM132E	gene-TMEM132B	gene-TMEM132C	gene-TMEM132E	gene-TMEM132D	gene-TMEM132C	gene-TMEM132D	gene-TMEM132B	gene-TMEM132E	gene-LOC104566391	gene-TMEM132E	gene-TMEM132C	gene-TMEM132B
73	29	gene-LOC106489768	gene-RPS6KA3	gene-RPS6KA1	gene-RPS6KA2	gene-RPS6KA2	gene-RPS6KA1	gene-RPS6KA6	gene-RPS6KA3	gene-RPS6KA3	gene-LOC104128301	gene-RPS6KA1	gene-RPS6KA6	gene-RPS6KA3	gene-RPS6KA1L	gene-RPS6KA2	gene-RPS6KA6	gene-RPS6KA3	gene-RPS6KA6	gene-RPS6KA2	gene-RPS6KA1	gene-RPS6KA3	gene-RPS6KA1	gene-RPS6KA6	gene-RPS6KA2	gene-RPS6KA1	gene-RPS6KA3	gene-LOC104567228	gene-LOC104569121	gene-RPS6KA2
74	29	gene-STAG3	gene-STAG2	gene-STAG1	gene-LOC106491237	gene-LOC106018920	gene-STAG1	gene-LOC101794805	gene-LOC113840493	gene-STAG2	gene-LOC104124075	gene-LOC104125096	gene-STAG2	gene-LOC104121794	gene-STAG1	gene-STAGL	gene-STAG2	gene-STAG1	gene-LOC104019373	gene-STAG1	gene-STAG3	gene-STAG2	gene-LOC104138686	gene-STAG1	gene-STAG2	gene-LOC104570674	gene-LOC104573275	gene-STAG2	gene-STAG1	gene-LOC104569190
75	28	gene-NOTCH1	gene-LOC106492493	gene-LOC106492495	gene-NOTCH2	gene-LOC106499704	gene-NOTCH1	gene-NOTCH2	gene-EYS	gene-NOTCH2	gene-EYS	gene-NOTCH1	gene-EYS	gene-NOTCH2	gene-NOTCH1	gene-EYS	gene-NOTCH2	gene-NOTCH1	gene-NOTCH2	gene-LOC104153319	gene-LOC104151446	gene-NOTCH1	gene-LOC104151447	gene-LOC104565120	gene-LOC104564495	gene-LOC104572099	gene-LOC104580561	gene-NOTCH1	gene-LOC104569557
76	28	gene-ARHGAP42	gene-OPHN1	gene-ARHGAP10	gene-ARHGAP26	gene-ARHGAP42	gene-ARHGAP10	gene-LOC113841947	gene-ARHGAP26	gene-OPHN1	gene-ARHGAP42	gene-ARHGAP10	gene-ARHGAP26	gene-ARHGAP26	gene-ARHGAP42	gene-ARHGAP10	gene-OPHN1	gene-ARHGAP10	gene-OPHN1	gene-ARHGAP26	gene-ARHGAP42	gene-ARHGAP26	gene-ARHGAP42	gene-ARHGAP10	gene-OPHN1	gene-ARHGAP10	gene-ARHGAP42	gene-ARHGAP26	gene-OPHN1
77	28	gene-FLT1	gene-LOC106490175	gene-FLT4	gene-LOC106489849	gene-FLT4	gene-KDR	gene-LOC101797327	gene-FLT1	gene-LOC104126066	gene-KDR	gene-FLT4	gene-FLT1	gene-VEGFRKDRL	gene-KDR	gene-FLT1	gene-FLT4	gene-LOC104021082	gene-KDR	gene-FLT4	gene-FLT1	gene-FLT1	gene-FLT4	gene-KDR	gene-LOC104150953	gene-FLT4	gene-LOC104569782	gene-LOC104566111	gene-KDR
78	28	gene-DHX8	gene-DHX35	gene-DHX15	gene-DHX38	gene-DHX8	gene-DHX35	gene-DHX38	gene-DHX15	gene-DHX38	gene-DHX15	gene-DHX8	gene-DHX35	gene-DHX8	gene-DHX38	gene-DHX35	gene-DHX15	gene-DHX35	gene-DHX8	gene-DHX38	gene-DHX15	gene-DHX38	gene-DHX8	gene-DHX35	gene-DHX15	gene-DHX8	gene-DHX38	gene-DHX35	gene-DHX15
79	28	gene-LOC106492019	gene-NDST1	gene-NDST2	gene-LOC106492115	gene-NDST2	gene-NDST1	gene-LOC101796679	gene-NDST4	gene-LOC104121933	gene-NDST1	gene-LOC104131465	gene-NDST2	gene-NDST2	gene-NDST1	gene-NDST4	gene-NDST3	gene-NDST1	gene-NDST3	gene-NDST2	gene-NDST4	gene-NDST3	gene-NDST4	gene-NDST2	gene-NDST1	gene-NDST3	gene-NDST4	gene-NDST2	gene-NDST1
80	28	gene-MYO5A	gene-LOC106484091	gene-MYO5B	gene-MYO5C	gene-LOC101803079	gene-MYO5B	gene-MYO5C	gene-MYO5A	gene-LOC104126333	gene-MYO5B	gene-MYO5C	gene-MYO5A	gene-MYO5C	gene-MYO5B	gene-MYO5A	gene-MYO5B	gene-MYO5A	gene-MYO5C	gene-LOC104009654	gene-MYO5C	gene-MYO5B	gene-MYO5A	gene-LOC104144195	gene-LOC104572163	gene-LOC104580331	gene-LOC104570800	gene-LOC104578402	gene-MYO5A
81	28	gene-ASAP1	gene-ASAP3	gene-LOC106499896	gene-ASAP2	gene-ASAP2	gene-ASAP1	gene-LOC101802747	gene-ASAP3	gene-ASAP1	gene-LOC104125626	gene-ASAP2	gene-LOC104132556	gene-ASAP3	gene-ASAP2	gene-ASAP1	gene-DDEFL1	gene-ASAP2	gene-ASAP3	gene-LOC104019966	gene-ASAP1	gene-ASAP2	gene-LOC104146961	gene-ASAP1	gene-LOC104564477	gene-ASAP1	gene-LOC104569715	gene-ASAP3	gene-ASAP2
82	28	gene-ATP13A2	gene-LOC106498388	gene-ATP13A3	gene-ATP13A5	gene-ATP13A3	gene-ATP13A2	gene-LOC101794117	gene-ATP13A5	gene-ATP13A3	gene-ATP13A5	gene-ATP13A2	gene-ATP13A4	gene-ATP13A5	gene-ATP13A4	gene-ATP13A3	gene-ATP13A2	gene-ATP13A4	gene-ATP13A3	gene-ATP13A5	gene-ATP13A2	gene-ATP13A2	gene-ATP13A4	gene-ATP13A5	gene-ATP13A3	gene-ATP13A5	gene-ATP13A3	gene-ATP13A2	gene-ATP13A4
83	28	gene-CHD6	gene-CHD9	gene-CHD8	gene-CHD7	gene-CHD6	gene-LOC101796404	gene-CHD7	gene-LOC106020308	gene-CHD9	gene-CHD8	gene-CHD6	gene-CHD7	gene-CHD9	gene-CHD7	gene-CHD6	gene-CHD9	gene-LOC100857358	gene-CHD9	gene-LOC104008681	gene-CHD6	gene-CHD7	gene-CHD9	gene-CHD6	gene-CHD7	gene-LOC104572374	gene-CHD9	gene-CHD6	gene-CHD7
84	28	gene-LRRC8C	gene-LRRC8D	gene-LRRC8A	gene-LRRC8B	gene-LRRC8A	gene-LRRC8C	gene-LRRC8D	gene-LRRC8B	gene-LRRC8A	gene-LRRC8D	gene-LRRC8C	gene-LRRC8B	gene-LRRC8C	gene-LOC107056693	gene-LRRC8D	gene-LRRC8A	gene-LRRC8C	gene-LRRC8D	gene-LRRC8B	gene-LRRC8A	gene-LRRC8B	gene-LRRC8C	gene-LRRC8A	gene-LRRC8D	gene-LRRC8C	gene-LRRC8D	gene-LRRC8A	gene-LRRC8B
85	28	gene-GSN	gene-VIL1	gene-VILL	gene-SCIN	gene-VILL	gene-GSN	gene-VIL1	gene-SCIN	gene-SCIN	gene-VILL	gene-VIL1	gene-GSN	gene-VIL1	gene-GSN	gene-VILL	gene-SCIN	gene-VILL	gene-SCIN	gene-VIL1	gene-GSN	gene-GSN	gene-VILL	gene-SCIN	gene-VIL1	gene-LOC104577869	gene-VILL	gene-VIL1	gene-GSN
86	28	gene-ATAD2B	gene-ATAD2	gene-LOC113840563	gene-LOC113842302	gene-LOC113841916	gene-LOC113842116	gene-LOC113841291	gene-LOC113841051	gene-LOC113842154	gene-LOC113842261	gene-LOC113841663	gene-ATAD2B	gene-LOC113841740	gene-LOC113841347	gene-ATAD2	gene-LOC113840518	gene-LOC113841188	gene-ATAD2	gene-ATAD2B	gene-ATAD2B	gene-ATAD2	gene-ATAD2	gene-ATAD2B	gene-LOC104149490	gene-ATAD2B	gene-ATAD2	gene-LOC104575652	gene-LOC104572505
87	28	gene-LOC113840501	gene-LOC113840445	gene-LOC113840806	gene-LOC113841671	gene-LOC104134703	gene-LOC112530483	gene-LOC112533339	gene-ENS-1	gene-LOC100858869	gene-LOC112530649	gene-LOC107055200	gene-LOC107051465	gene-LOC107051825	gene-LOC107051510	gene-LOC112531794	gene-LOC107052670	gene-LOC107051826	gene-ERNI	gene-LOC100857299	gene-LOC100857117	gene-LOC101750251	gene-LOC107053632	gene-LOC112531552	gene-LOC112530660	gene-LOC107056418	gene-LOC107056283	gene-LOC104017297	gene-LOC104572545
88	27	gene-ATP6V0A2	gene-ATP6V0A4	gene-ATP6V0A1	gene-TCIRG1	gene-ATP6V0A2	gene-TCIRG1	gene-ATP6V0A4	gene-ATP6V0A1	gene-ATP6V0A1	gene-ATP6V0A4	gene-ATP6V0A2	gene-ATP6V0A2	gene-ATP6V0A1	gene-TCIRG1	gene-ATP6V0A4	gene-LOC104009033	gene-ATP6V0A2	gene-ATP6V0A4	gene-ATP6V0A1	gene-TCIRG1	gene-ATP6V0A4	gene-ATP6V0A2	gene-ATP6V0A1	gene-ATP6V0A1	gene-LOC104571940	gene-ATP6V0A4	gene-ATP6V0A2
89	27	gene-LOC106485968	gene-EPB41L2	gene-EPB41L3	gene-EPB41L1	gene-EPB41L3	gene-EPB41L1	gene-EPB41	gene-EPB41L2	gene-EPB41	gene-EPB41L1	gene-EPB41L2	gene-EPB41L3	gene-EPB41L2	gene-EPB41L1	gene-EPB41	gene-EPB41L3	gene-EPB41L3	gene-EPB41	gene-EPB41L1	gene-EPB41L2	gene-EPB41L3	gene-EPB41L1	gene-EPB41	gene-EPB41L2	gene-EPB41L1	gene-EPB41L2	gene-LOC104576173
90	27	gene-LOC106497346	gene-AKAP13	gene-ARHGEF18	gene-LOC106497355	gene-LOC106494799	gene-ARHGEF28	gene-ARHGEF18	gene-AKAP13	gene-AKAP13	gene-ARHGEF18	gene-ARHGEF28	gene-ARHGEF18	gene-ARHGEF28	gene-LOC112529955	gene-AKAP13	gene-LOC104017233	gene-ARHGEF18	gene-ARHGEF28	gene-AKAP13	gene-AKAP13	gene-LOC104148191	gene-ARHGEF28	gene-ARHGEF18	gene-LOC104567044	gene-ARHGEF18	gene-ARHGEF28	gene-AKAP13
91	27	gene-TBC1D9	gene-TBC1D9B	gene-TBC1D8B	gene-TBC1D8	gene-TBC1D8	gene-TBC1D9	gene-TBC1D9B	gene-TBC1D8B	gene-TBC1D9	gene-TBC1D8B	gene-TBC1D8	gene-TBC1D9B	gene-TBC1D9	gene-TBC1D8	gene-TBC1D9B	gene-TBC1D8B	gene-TBC1D9B	gene-TBC1D9	gene-TBC1D8B	gene-TBC1D8	gene-TBC1D8B	gene-TBC1D8	gene-TBC1D9B	gene-TBC1D9	gene-TBC1D8	gene-TBC1D9	gene-TBC1D9B
92	27	gene-FRAS1	gene-FREM1	gene-FREM2	gene-FREM3	gene-FREM2	gene-LOC101798679	gene-LOC113840134	gene-FRAS1	gene-FREM2	gene-FRAS1	gene-FREM1	gene-FREM1	gene-FREM2	gene-FRAS1	gene-FREM3	gene-FRAS1	gene-FREM2	gene-FREM1	gene-FRAS1	gene-FREM3	gene-FREM2	gene-LOC104146695	gene-FREM2	gene-FREM1	gene-LOC104570201	gene-LOC104567140	gene-LOC104571280
93	27	gene-LOC106498871	gene-SLC9A4	gene-SLC9A2	gene-SLC9A2	gene-SLC9A4	gene-LOC101801757	gene-SLC9A1	gene-LOC104126400	gene-LOC104127241	gene-SLC9A1	gene-LOC104126401	gene-SLC9A2	gene-SLC9A1	gene-SOHYE2L	gene-SLC9A4	gene-SLC9A1	gene-LOC104012937	gene-SLC9A4	gene-SLC9A2	gene-LOC104152344	gene-SLC9A2	gene-SLC9A1	gene-SLC9A4	gene-SLC9A2	gene-SLC9A4	gene-LOC104575043	gene-SLC9A1
94	27	gene-FNIP1	gene-RAPGEF6	gene-LOC106491974	gene-FNIP1	gene-RAPGEF2	gene-FNIP2	gene-RAPGEF6	gene-FNIP1	gene-LOC104133480	gene-RAPGEF2	gene-FNIP2	gene-RAPGEF2	gene-FNIP1	gene-FNIP2	gene-RAPGEF6	gene-RAPGEF2	gene-RAPGEF6	gene-FNIP2	gene-FNIP1	gene-LOC104145570	gene-FNIP1	gene-RAPGEF6	gene-FNIP2	gene-RAPGEF6	gene-LOC104576078	gene-FNIP1	gene-FNIP2
95	27	gene-LOC106496848	gene-FURIN	gene-LOC106491446	gene-PCSK4	gene-FURIN	gene-PCSK5	gene-PCSK6	gene-LOC113840370	gene-FURIN	gene-PCSK5	gene-PCSK4	gene-PCSK6	gene-PCSK4	gene-PCSK5	gene-PCSK6	gene-FURIN	gene-PCSK6	gene-FURIN	gene-PCSK4	gene-PCSK5	gene-LOC104142819	gene-PCSK4	gene-PCSK6	gene-PCSK5	gene-PCSK4	gene-PCSK5	gene-PCSK6
96	27	gene-AGO2	gene-LOC106490865	gene-LOC106490864	gene-LOC106490905	gene-AGO3	gene-AGO2	gene-LOC101790434	gene-LOC101790610	gene-AGO3	gene-AGO1	gene-LOC104123135	gene-AGO2	gene-AGO4	gene-AGO3	gene-AGO1	gene-AGO2	gene-AGO1	gene-AGO3	gene-AGO4	gene-AGO2	gene-LOC104151204	gene-AGO3	gene-AGO4	gene-AGO4	gene-LOC104576701	gene-AGO3	gene-AGO2
97	27	gene-GABRA5	gene-GABRA1	gene-GABRA3	gene-GABRA2	gene-GABRA5	gene-GABRA1	gene-GABRA2	gene-GABRA3	gene-GABRA5	gene-GABRA2	gene-LOC104123555	gene-GABRA1	gene-GABRA3	gene-GABRA2	gene-GABRA5	gene-GABRA1	gene-GABRA1	gene-GABRA5	gene-GABRA2	gene-GABRA3	gene-GABRA2	gene-GABRA5	gene-GABRA3	gene-LOC104151095	gene-LOC104567100	gene-GABRA5	gene-GABRA3
98	27	gene-ABCB1	gene-ABCB11	gene-ABCB5	gene-LOC106483501	gene-LOC110352387	gene-ABCB1	gene-ABCB11	gene-ABCB5	gene-ABCB11	gene-ABCB5	gene-LOC104128773	gene-ABCB1	gene-ABCB11	gene-ABCB1LA	gene-ABCB5	gene-ABCB5	gene-ABCB11	gene-LOC104022900	gene-LOC104014060	gene-ABCB11	gene-LOC104144104	gene-LOC104144102	gene-ABCB5	gene-ABCB11	gene-LOC104577099	gene-ABCB4	gene-LOC104571742
99	27	gene-LOC106500267	gene-LOC104127878	gene-FFAR2L2	gene-GPR42L	gene-FFAR2L7	gene-LOC107050079	gene-FFAR2L4	gene-FFAR2L3	gene-LOC112531337	gene-LOC112531101	gene-LOC107057638	gene-FFAR3L1	gene-LOC112531113	gene-LOC112531336	gene-LOC112531260	gene-FFAR2L	gene-LOC112531231	gene-LOC107050658	gene-GR42LP4	gene-GR42L6	gene-LOC107049040	gene-LOC107049618	gene-LOC112531127	gene-GR42L5	gene-LOC104011767	gene-LOC104564996	gene-LOC104565987
100	27	gene-LOC106491436	gene-LOC104122514	gene-LOC104129770	gene-LOC104122515	gene-LOC100857297	gene-LOC100859586	gene-LOC100859616	gene-LOC100859657	gene-LOC100857367	gene-LOC426912	gene-LOC100859756	gene-LOC100859722	gene-LOC100859790	gene-LOC431316	gene-LOC431317	gene-LOC101751554	gene-LOC100857270	gene-LOC425362	gene-LOC107055104	gene-LOC101750668	gene-LOC104014941	gene-LOC104144171	gene-LOC104144164	gene-LOC104144172	gene-LOC104144169	gene-LOC104144170	gene-LOC104566808
101	26	gene-DLGAP4	gene-DLGAP1	gene-DLGAP2	gene-DLGAP2	gene-DLGAP1	gene-DLGAP4	gene-DLGAP3	gene-DLGAP4	gene-DLGAP2	gene-DLGAP1	gene-DLGAP4	gene-DLGAP2	gene-DLGAP3	gene-DLGAP1L	gene-DLGAP2	gene-DLGAP1	gene-DLGAP4	gene-DLGAP3	gene-DLGAP2	gene-DLGAP4	gene-DLGAP1	gene-LOC104580053	gene-DLGAP4	gene-DLGAP2	gene-LOC104580197	gene-DLGAP1
102	26	gene-GABRB2	gene-GABRB1	gene-GABRB3	gene-GABRQ	gene-GABRB3	gene-LOC101802647	gene-GABRB2	gene-GABRB1	gene-GABRB3	gene-GABRB2	gene-GABRB1	gene-LOC104123554	gene-GABRB2	gene-GABRB3	gene-GABRQ	gene-GABRB2	gene-GABRB1	gene-GABRQ	gene-GABRB3	gene-GABRB1	gene-GABRQ	gene-GABRB3	gene-GABRB2	gene-GABRB1	gene-LOC104566094	gene-GABRQ
103	26	gene-ALDH2	gene-ALDH1A3	gene-ALDH1A2	gene-LOC106490505	gene-ALDH1A3	gene-ALDH1A1	gene-ALDH1A2	gene-ALDH1A1	gene-ALDH1A3	gene-ALDH2	gene-ALDH1A2	gene-ALDH1A1	gene-ALDH1A2	gene-ALDH1A3	gene-ALDH1A3	gene-ALDH2	gene-ALDH1A1	gene-ALDH1A3	gene-ALDH1A2	gene-LOC104150505	gene-ALDH2	gene-ALDH1A1	gene-ALDH1A2	gene-ALDH1A1	gene-ALDH1A3	gene-ALDH2
104	26	gene-CNTNAP2	gene-CNTNAP5	gene-LOC106499360	gene-CNTNAP4	gene-CNTNAP5	gene-CNTNAP2	gene-CNTNAP1	gene-LOC104126726	gene-CNTNAP5	gene-LOC104135040	gene-CNTNAP4	gene-CNTNAP1	gene-CNTNAP4	gene-CNTNAP5	gene-CNTNAP2	gene-LOC104012440	gene-LOC104018651	gene-CNTNAP5	gene-CNTNAP1	gene-CNTNAP2	gene-CNTNAP5	gene-CNTNAP4	gene-LOC104152124	gene-LOC104578223	gene-CNTNAP5	gene-CNTNAP4
105	26	gene-GABRG2	gene-GABRE	gene-GABRG3	gene-GABRG1	gene-GABRG2	gene-GABRG3	gene-GABRG1	gene-LOC101802277	gene-GABRG2	gene-GABRG1	gene-GABRG3	gene-LOC104123560	gene-GABRG1	gene-GABRG2	gene-GABRE	gene-GABRE	gene-GABRG2	gene-GABRG3	gene-GABRG1	gene-GABRG2	gene-GABRG1	gene-GABRG3	gene-GABRE	gene-GABRE	gene-LOC104580947	gene-GABRG2
106	26	gene-LOC106488657	gene-ITPR1	gene-ITPR3	gene-LOC106488303	gene-ITPR3	gene-ITPR1	gene-ITPR2	gene-ITPR2	gene-ITPR3	gene-ITPR1	gene-ITPR1	gene-ITPR3	gene-ITPR2	gene-ITPR2	gene-ITPR3	gene-ITPR1	gene-LOC104145348	gene-ITPR3	gene-ITPR2	gene-ITPR1	gene-LOC104580320	gene-ITPR3	gene-ITPR2	gene-ITPR1	gene-LOC104577970	gene-LOC104570763
107	25	gene-LOC106490962	gene-LOC106490973	gene-LOC106491346	gene-STS	gene-LOC101792097	gene-STS	gene-LOC104127461	gene-LOC104127462	gene-STS	gene-LOC104127468	gene-ARSE	gene-ARSD	gene-ARSH	gene-STS	gene-LOC104009829	gene-LOC104009830	gene-STS	gene-LOC104009832	gene-STS	gene-LOC104138700	gene-LOC104138702	gene-LOC104138701	gene-LOC104572616	gene-STS	gene-LOC104572617
108	25	gene-COL5A2	gene-COL1A2	gene-LOC106485026	gene-LOC106484126	gene-LOC106487646	gene-COL5A2	gene-COL1A2	gene-COL2A1	gene-COL5A2	gene-LOC104126835	gene-COL1A2	gene-COL5A2	gene-COL1A2	gene-COL2A1	gene-COL1A1	gene-COL5A2	gene-COL1A1	gene-COL2A1	gene-COL1A2	gene-COL5A2	gene-COL1A2	gene-COL2A1	gene-COL1A1	gene-COL5A2	gene-COL1A2
109	25	gene-FGFR3	gene-FGFR2	gene-FGFR4	gene-FGFR4	gene-FGFR2	gene-FGFR3	gene-FGFR2	gene-FGFR4	gene-FGFR3	gene-FGFR1	gene-FGFR4	gene-FGFR2	gene-FGFR1	gene-FGFR3	gene-FGFR3	gene-FGFR2	gene-FGFR4	gene-FGFR1	gene-FGFR4	gene-FGFR3	gene-FGFR2	gene-FGFR1	gene-FGFR2	gene-FGFR4	gene-FGFR3
110	25	gene-STARD8	gene-STARD13	gene-LOC106493558	gene-DLC1	gene-DLC1	gene-LOC101800452	gene-STARD13	gene-DLC1	gene-LOC104124781	gene-LOC104128761	gene-STARD13	gene-DLC1	gene-LOC416169	gene-STARD13	gene-LOC104016585	gene-STARD13	gene-STARD8	gene-DLC1	gene-DLC1	gene-LOC104154075	gene-STARD13	gene-STARD8	gene-STARD8	gene-DLC1	gene-STARD13
111	25	gene-UNC5C	gene-UNC5A	gene-UNC5B	gene-UNC5D	gene-UNC5C	gene-UNC5A	gene-UNC5D	gene-UNC5B	gene-UNC5B	gene-UNC5C	gene-UNC5D	gene-UNC5D	gene-UNC5C	gene-UNC5B	gene-UNC5A	gene-UNC5A	gene-UNC5C	gene-UNC5D	gene-UNC5B	gene-UNC5B	gene-UNC5C	gene-UNC5D	gene-UNC5B	gene-UNC5D	gene-LOC104565554
112	25	gene-MICAL2	gene-MICALCL	gene-MICAL1	gene-MICAL3	gene-MICAL3	gene-MICAL1	gene-MICAL2	gene-LOC104125757	gene-MICAL2	gene-MICAL3	gene-MICAL1	gene-MICAL2	gene-MICAL3	gene-MICAL1	gene-MICAL2	gene-MICALCL	gene-MICAL3	gene-MICAL2	gene-MICAL3	gene-MICALCL	gene-MICALCL	gene-MICAL1	gene-LOC104571414	gene-MICAL2	gene-MICAL3
113	25	gene-LOC106500290	gene-LOC106499843	gene-LOC106497269	gene-CEMIP	gene-TMEM2	gene-CEMIP2	gene-LOC101804475	gene-CEMIP	gene-CEMIP2	gene-LOC104130945	gene-LOC104130811	gene-TMEM2	gene-LOC415478	gene-CEMIP	gene-LOC104017244	gene-TMEM2	gene-CEMIP	gene-LOC104148395	gene-LOC104145926	gene-TMEM2	gene-CEMIP	gene-LOC104138046	gene-LOC104567342	gene-TMEM2	gene-CEMIP
114	25	gene-CACNA1G	gene-CACNA1H	gene-CACNA1I	gene-CACNA1I	gene-CACNA1G	gene-CACNA1H	gene-LOC104135730	gene-CACNA1I	gene-CACNA1G	gene-CACNA1I	gene-CACNA1H	gene-CACNA1G	gene-CACNA1G	gene-CACNA1H	gene-CACNA1I	gene-CACNA1I	gene-LOC104141200	gene-CACNA1G	gene-LOC104141199	gene-LOC104571603	gene-LOC104581045	gene-CACNA1I	gene-LOC104577640	gene-LOC104564313	gene-CACNA1G
115	25	gene-LOC113845403	gene-LOC110354662	gene-LOC113845402	gene-LOC101800843	gene-LOC113845392	gene-LOC101795238	gene-LOC113845401	gene-LOC113845409	gene-LOC113845410	gene-LOC113841519	gene-LOC113841521	gene-LOC113845404	gene-LOC113841510	gene-LOC101797204	gene-LOC101790835	gene-LOC110351189	gene-LOC101793739	gene-LOC113845400	gene-LOC113845386	gene-LOC106020611	gene-LOC101795354	gene-LOC113845405	gene-LOC113845397	gene-LOC104011850	gene-LOC104580047
116	24	gene-GLRA1	gene-GLRA3	gene-GLRA2	gene-GLRA1	gene-GLRA4	gene-GLRA2	gene-GLRA3	gene-LOC104135422	gene-GLRA1	gene-GLRA2	gene-GLRA3	gene-GLRA4	gene-GLRA2	gene-GLRA3	gene-GLRA1	gene-GLRA3	gene-GLRA1	gene-LOC104015354	gene-GLRA2	gene-GLRA3	gene-GLRA1	gene-GLRA2	gene-GLRA1	gene-GLRA2
117	24	gene-FGR	gene-YES1	gene-FYN	gene-LOC106493368	gene-SRC	gene-YES1	gene-FYN	gene-SRC	gene-FYN	gene-YES1	gene-FGR	gene-FYN	gene-SRC	gene-YES1	gene-SRC	gene-YES1	gene-FYN	gene-FGR	gene-YES1	gene-SRC	gene-FYN	gene-YES1	gene-SRC	gene-FYN
118	24	gene-CTNNA3	gene-LOC106490495	gene-CTNNA1	gene-LOC106499634	gene-CTNNA3	gene-CTNNA2	gene-CTNNA1	gene-CTNNA1	gene-CTNNA3	gene-LOC104131806	gene-CTNNA3	gene-CTNNA1	gene-CTNNA2	gene-CTNNA3	gene-CTNNA2	gene-CTNNA1	gene-LOC104148615	gene-CTNNA3	gene-CTNNA2	gene-CTNNA1	gene-CTNNA3	gene-CTNNA1	gene-CTNNA2	gene-LOC104570732
119	24	gene-HCN1	gene-HCN3	gene-HCN4	gene-HCN2	gene-LOC101796938	gene-HCN1	gene-HCN4	gene-HCN2	gene-HCN3	gene-HCN2	gene-HCN1	gene-HCN3	gene-HCN4	gene-HCN3	gene-HCN2	gene-LOC104013749	gene-HCN4	gene-HCN3	gene-HCN1	gene-HCN2	gene-HCN4	gene-HCN4	gene-HCN2	gene-LOC104571166
120	24	gene-DRP2	gene-DMD	gene-UTRN	gene-DMD	gene-DRP2	gene-UTRN	gene-DMD	gene-DRP2	gene-UTRN	gene-DMD	gene-UTRN	gene-DRP2	gene-UTRN	gene-DMD	gene-DRP2	gene-LOC104149969	gene-LOC104152824	gene-DRP2	gene-DMD	gene-LOC104578497	gene-LOC104574893	gene-DRP2	gene-LOC104579925	gene-LOC104569530
121	24	gene-LOC106489156	gene-C5	gene-LOC106487489	gene-LOC101798073	gene-LOC101793615	gene-LOC101795032	gene-C5	gene-LOC101792161	gene-LOC104131486	gene-C5	gene-C3	gene-C3	gene-C4	gene-C5	gene-C4A	gene-C3	gene-C5	gene-LOC104010873	gene-C3	gene-LOC104146508	gene-C5	gene-C5	gene-C3	gene-LOC104570586
122	24	gene-LOC106491284	gene-LOC106491352	gene-LOC106491314	gene-LOC106491316	gene-LOC101792898	gene-LOC101792571	gene-LOC101793832	gene-LOC101793210	gene-LOC104135869	gene-LOC104135868	gene-ACSM4L	gene-ACSM5	gene-ACSM3	gene-LOC104015042	gene-LOC104015041	gene-LOC104015040	gene-LOC104149673	gene-LOC104149670	gene-LOC104149672	gene-LOC104149671	gene-LOC104580544	gene-LOC104575867	gene-LOC104575868	gene-LOC104570979
123	23	gene-LOC106497489	gene-LOC106485965	gene-LOC106494195	gene-PFKFB2	gene-PFKFB2	gene-PFKFB3	gene-LOC101795985	gene-PFKFB3	gene-LOC104126757	gene-PFKFB2	gene-PFKFB4	gene-PFKFB2	gene-PFKFB4L	gene-PFKFB3	gene-LOC104008711	gene-PFKFB2	gene-PFKFB3	gene-PFKFB2	gene-PFKFB3	gene-PFKFB4	gene-PFKFB2	gene-PFKFB3	gene-LOC104565247
124	23	gene-LOC106488333	gene-LOC106488336	gene-LOC106488335	gene-LOC106488337	gene-LOC106488334	gene-LOC113843045	gene-LOC101798542	gene-LOC113843048	gene-LOC110351439	gene-LOC101796976	gene-LOC101795891	gene-LOC104127450	gene-HIST1H3H	gene-HIST1H3G	gene-HIST1H3A	gene-LOC100857439	gene-HIST2H3D	gene-HIST2H3L	gene-HIST2H3	gene-LOC104145812	gene-LOC104566818	gene-LOC104577406	gene-LOC104571511
125	23	gene-HCK	gene-LOC106482525	gene-LCK	gene-LYN	gene-HCK	gene-LYN	gene-BLK	gene-LYN	gene-BLK	gene-LCK	gene-HCK	gene-BLK	gene-HCK	gene-LYN	gene-LCK	gene-LYN	gene-LCK	gene-BLK	gene-HCK	gene-BLK	gene-LYN	gene-LOC104571872	gene-LYN
126	23	gene-ATP10A	gene-ATP10B	gene-ATP10D	gene-ATP10B	gene-ATP10A	gene-ATP10D	gene-LOC113840824	gene-LOC104125231	gene-ATP10D	gene-ATP10B	gene-ATP10A	gene-ATP10B	gene-ATP10D	gene-ATP10D	gene-ATP10B	gene-ATP10A	gene-ATP10A	gene-ATP10B	gene-ATP10D	gene-LOC104574092	gene-LOC104579885	gene-ATP10A	gene-LOC104565877
127	23	gene-LOC106490989	gene-SVEP1	gene-LOC106490987	gene-LOC106490971	gene-SVEP1	gene-LOC101790322	gene-LOC101790506	gene-LOC118452850	gene-SVEP1	gene-CR2	gene-LOC104134565	gene-C4BPA	gene-LOC419851	gene-SVEP1	gene-LOC104013187	gene-SVEP1	gene-SVEP1	gene-LOC104142387	gene-LOC104142389	gene-LOC104142385	gene-CR1	gene-SVEP1	gene-LOC104576774
128	23	gene-DOCK9	gene-DOCK10	gene-DOCK11	gene-DOCK10	gene-DOCK11	gene-DOCK9	gene-DOCK11	gene-DOCK9	gene-DOCK10	gene-DOCK11	gene-DOCK10	gene-DOCK9	gene-DOCK9	gene-DOCK11	gene-DOCK10	gene-DOCK9	gene-DOCK10	gene-DOCK11	gene-DOCK10	gene-LOC104575176	gene-DOCK9	gene-LOC104571925	gene-LOC104566122
129	23	gene-GRK4	gene-GRK5	gene-GRK6	gene-GRK4	gene-GRK6	gene-LOC101797744	gene-GRK5	gene-GRK6	gene-GRK4	gene-GRK5	gene-GRK4	gene-GRK6	gene-GRK5	gene-LOC104016063	gene-GRK6	gene-GRK5	gene-GRK4	gene-GRK6	gene-GRK4	gene-GRK5	gene-GRK4	gene-GRK6	gene-GRK5
130	23	gene-KDM4C	gene-KDM4B	gene-KDM4A	gene-KDM4C	gene-KDM4B	gene-KDM4A	gene-KDM4C	gene-KDM4B	gene-KDM4A	gene-KDM4B	gene-KDM4A	gene-KDM4C	gene-KDM4B	gene-KDM4A	gene-KDM4C	gene-KDM4A	gene-KDM4B	gene-LOC104154189	gene-LOC104140456	gene-KDM4C	gene-KDM4B	gene-LOC104575373	gene-KDM4A
131	23	gene-GLI1	gene-LOC106499224	gene-GLI2	gene-GLI3	gene-GLI3	gene-GLI1	gene-GLI2	gene-LOC104124845	gene-GLI1	gene-LOC104125212	gene-GLI2	gene-GLI3	gene-GLI2	gene-GLI1	gene-GLI1	gene-GLI2	gene-GLI3	gene-GLI2	gene-GLI3	gene-GLI1	gene-GLI1	gene-GLI2	gene-GLI3
132	23	gene-EBF3	gene-EBF1	gene-EBF2	gene-EBF1	gene-EBF3	gene-EBF1	gene-EBF3	gene-EBF2	gene-EBF1	gene-EBF3	gene-LOC107050199	gene-EBF2	gene-LOC104020952	gene-EBF2	gene-LOC104014232	gene-LOC104022100	gene-EBF3	gene-EBF2	gene-LOC104151114	gene-LOC104573699	gene-LOC104575924	gene-LOC104570784	gene-EBF2
133	23	gene-USP42	gene-LOC113841158	gene-LOC113840506	gene-LOC113840537	gene-LOC113842090	gene-LOC113841454	gene-LOC113842171	gene-LOC113842306	gene-LOC113841240	gene-LOC113841637	gene-LOC113840564	gene-LOC113841052	gene-LOC113842143	gene-LOC113840719	gene-LOC113840437	gene-USP42	gene-LOC113841747	gene-LOC113841739	gene-USP42	gene-USP42	gene-USP42	gene-USP42	gene-USP42
134	22	gene-LOC106495864	gene-MAP1S	gene-MAP1A	gene-LOC106492605	gene-MAP1A	gene-MAP1S	gene-LOC101796523	gene-LOC104132296	gene-MAP1B	gene-MAP1A	gene-MAP1S	gene-MAP1A	gene-MAP1B	gene-MAP1B	gene-MAP1S	gene-MAP1A	gene-MAP1S	gene-MAP1B	gene-MAP1A	gene-MAP1A	gene-MAP1B	gene-MAP1S
135	22	gene-CLSTN2	gene-CLSTN1	gene-CLSTN3	gene-CLSTN2	gene-CLSTN3	gene-CLSTN1	gene-CLSTN3	gene-CLSTN2	gene-CLSTN1	gene-CLSTN1	gene-CLSTN2	gene-CLSTN3	gene-CLSTN3	gene-CLSTN2	gene-CLSTN1	gene-CLSTN3	gene-CLSTN1	gene-CLSTN2	gene-CLSTN3	gene-LOC104569524	gene-LOC104580004	gene-CLSTN1
136	22	gene-PPFIA1	gene-PPFIA4	gene-PPFIA2	gene-PPFIA1	gene-PPFIA2	gene-PPFIA4	gene-PPFIA1	gene-PPFIA4	gene-PPFIA2	gene-PPFIA4	gene-PPFIA2	gene-PPFIA1	gene-PPFIA2	gene-PPFIA4	gene-PPFIA1	gene-PPFIA2	gene-PPFIA4	gene-PPFIA1	gene-LOC104575460	gene-LOC104569347	gene-LOC104567468	gene-PPFIA1
137	22	gene-PPP2R2B	gene-PPP2R2A	gene-PPP2R2C	gene-PPP2R2C	gene-PPP2R2B	gene-PPP2R2D	gene-PPP2R2C	gene-PPP2R2B	gene-PPP2R2A	gene-PPP2R2C	gene-PPP2R2A	gene-PPP2R2D	gene-PPP2R2B	gene-PPP2R2D	gene-PPP2R2A	gene-PPP2R2C	gene-PPP2R2B	gene-PPP2R2C	gene-PPP2R2A	gene-PPP2R2B	gene-PPP2R2A	gene-PPP2R2D
138	22	gene-MCF2L2	gene-MCF2L	gene-MCF2	gene-MCF2L2	gene-MCF2	gene-MCF2L	gene-LOC104123299	gene-MCF2	gene-MCF2L	gene-MCF2	gene-MCF2L	gene-MCF2L2	gene-MCF2L2	gene-MCF2	gene-MCF2L	gene-MCF2L	gene-MCF2L2	gene-MCF2	gene-LOC104567135	gene-MCF2L2	gene-MCF2L	gene-MCF2
139	22	gene-LOC106497004	gene-KCNC2	gene-KCNC4	gene-KCNC2	gene-KCNC1	gene-KCNC1	gene-KCNC4	gene-KCNC2	gene-KCNC1	gene-KCNC2	gene-LOC100859454	gene-KCNC4	gene-KCNC4	gene-KCNC2	gene-LOC104012499	gene-KCNC1	gene-KCNC1	gene-KCNC4	gene-KCNC2	gene-KCNC4	gene-KCNC2	gene-KCNC1
140	22	gene-PIK3CB	gene-PIK3CA	gene-PIK3CD	gene-PIK3CD	gene-PIK3CB	gene-PIK3CA	gene-PIK3CA	gene-PIK3CB	gene-PIK3CD	gene-PIK3CA	gene-PIK3CB	gene-PIK3CD	gene-PIK3CA	gene-PIK3CD	gene-PIK3CB	gene-PIK3CD	gene-PIK3CB	gene-PIK3CA	gene-PIK3CB	gene-PIK3CD	gene-LOC104567439	gene-LOC104568930
141	22	gene-LOC106498341	gene-LOC106486050	gene-LOC106498427	gene-LOC106496919	gene-LOC106498470	gene-LOC106498342	gene-LOC106489571	gene-ERVW-1	gene-LOC106492366	gene-LOC106496891	gene-LOC113845520	gene-LOC113842457	gene-LOC113841595	gene-LOC101801113	gene-LOC113841866	gene-LOC104127705	gene-LOC118452535	gene-LOC112530477	gene-LOC104009153	gene-LOC104146587	gene-LOC104150530	gene-LOC104570642
142	22	gene-ATP2B2	gene-LOC106492320	gene-ATP2B1	gene-LOC106484873	gene-LOC106482157	gene-ATP2B2	gene-ATP2B1	gene-ATP2B4	gene-ATP2B1	gene-ATP2B2	gene-ATP2B1	gene-ATP2B2	gene-ATP2B4	gene-ATP2B4	gene-ATP2B1	gene-ATP2B2	gene-ATP2B2	gene-ATP2B1	gene-ATP2B4	gene-ATP2B1	gene-ATP2B4	gene-ATP2B2
143	22	gene-MYT1L	gene-ST18	gene-LOC106492925	gene-ST18	gene-MYT1	gene-MYT1L	gene-MYT1	gene-MYT1L	gene-ST18	gene-MYT1L	gene-ST18	gene-MYT1	gene-MYT1	gene-MYT1L	gene-ST18	gene-ST18	gene-MYT1L	gene-MYT1	gene-ST18	gene-LOC104569161	gene-LOC104571971	gene-MYT1L
144	22	gene-ARHGEF4	gene-SPATA13	gene-ARHGEF9	gene-ARHGEF9	gene-SPATA13	gene-ARHGEF4	gene-SPATA13	gene-ARHGEF4	gene-ARHGEF9	gene-SPATA13	gene-ARHGEF4	gene-ARHGEF9	gene-ARHGEF4	gene-SPATA13	gene-ARHGEF9	gene-LOC104140740	gene-ARHGEF4	gene-ARHGEF9	gene-SPATA13	gene-SPATA13	gene-LOC104571556	gene-ARHGEF9
145	22	gene-PLCB4	gene-PLCB1	gene-PLCB2	gene-PLCB2	gene-PLCB4	gene-PLCB1	gene-PLCB2	gene-PLCB4	gene-PLCB1	gene-PLCB4	gene-PLCB2	gene-PLCB1	gene-PLCB2	gene-PLCB4	gene-PLCB1	gene-PLCB4	gene-PLCB1	gene-PLCB2	gene-PLCB2	gene-PLCB1	gene-PLCB4	gene-LOC104578494
146	22	gene-CDH4	gene-CDH2	gene-LOC106487432	gene-CDH2	gene-CDH4	gene-LOC101794572	gene-CDH3	gene-CDH4	gene-CDH2	gene-CDH2	gene-CDH3	gene-CDH1	gene-CDH4	gene-LOC104023619	gene-CDH4	gene-CDH2	gene-LOC104138116	gene-CDH4	gene-LOC104153544	gene-LOC104571666	gene-CDH2	gene-CDH4
147	22	gene-GRIN2C	gene-GRIN2B	gene-GRIN2A	gene-GRIN2A	gene-GRIN2C	gene-GRIN2B	gene-GRIN2B	gene-GRIN2C	gene-GRIN2A	gene-GRIN2B	gene-GRIN2A	gene-GRIN2C	gene-GRIN2B	gene-GRIN2A	gene-GRIN2C	gene-LOC104012501	gene-GRIN2B	gene-GRIN2A	gene-GRIN2C	gene-GRIN2C	gene-GRIN2A	gene-GRIN2B
148	22	gene-LOC106487780	gene-ANK3	gene-ANK2	gene-ANK2	gene-ANK1	gene-ANK3	gene-ANK1	gene-ANK3	gene-LOC104125256	gene-ANK2	gene-ANK2	gene-ANK1	gene-ANK3	gene-ANK1	gene-ANK3	gene-ANK2	gene-ANK2	gene-ANK1	gene-ANK3	gene-ANK3	gene-ANK1	gene-LOC104577242
149	22	gene-ITGA2	gene-ITGA10	gene-ITGA11	gene-ITGA11	gene-ITGA1	gene-ITGA2	gene-ITGA2	gene-ITGA11	gene-ITGA1	gene-ITGA1	gene-ITGA11	gene-ITGA2	gene-ITGA11	gene-ITGA2	gene-ITGA10	gene-ITGA1	gene-ITGA2	gene-ITGA11	gene-ITGA11	gene-ITGA2	gene-ITGA1	gene-LOC104580247
150	22	gene-TRPM5	gene-TRPM8	gene-TRPM2	gene-TRPM2	gene-TRPM8	gene-LOC113841526	gene-TRPM5	gene-TRPM8	gene-TRPM2	gene-TRPM5	gene-TRPM8	gene-TRPM2	gene-TRPM5	gene-TRPM5	gene-TRPM8	gene-TRPM2	gene-TRPM8	gene-TRPM5	gene-TRPM2	gene-TRPM8	gene-TRPM2	gene-TRPM5
151	22	gene-ZNF532	gene-ZNF592	gene-ZNF687	gene-ZNF687	gene-ZNF592	gene-ZNF532	gene-ZNF592	gene-ZNF687	gene-ZNF532	gene-LOC425347	gene-ZNF592	gene-ZNF532	gene-ZNF687	gene-ZNF532	gene-ZNF687	gene-ZNF592	gene-ZNF592	gene-ZNF687	gene-ZNF532	gene-ZNF532	gene-ZNF592	gene-ZNF687
152	22	gene-KDM3B	gene-KDM3A	gene-JMJD1C	gene-JMJD1C	gene-KDM3A	gene-KDM3B	gene-KDM3A	gene-JMJD1C	gene-KDM3B	gene-JMJD1C	gene-KDM3B	gene-KDM3A	gene-KDM3B	gene-JMJD1C	gene-KDM3A	gene-LOC104012064	gene-KDM3B	gene-JMJD1C	gene-KDM3A	gene-JMJD1C	gene-KDM3A	gene-KDM3B
153	22	gene-CPEB2	gene-LOC106497516	gene-CPEB3	gene-LOC106497532	gene-CPEB3	gene-CPEB2	gene-CPEB4	gene-CPEB2	gene-CPEB4	gene-CPEB3	gene-CPEB2	gene-CPEB3	gene-CPEB4	gene-CPEB2	gene-CPEB4	gene-CPEB3	gene-CPEB4	gene-CPEB2	gene-CPEB3	gene-CPEB2	gene-LOC104568995	gene-CPEB4
154	22	gene-LRRN2	gene-LRRN3	gene-LRRN1	gene-LOC106490409	gene-LRRN2	gene-LRRN3	gene-LRRN1	gene-LRRN3	gene-LRRN1	gene-LRRN2	gene-LRRN2	gene-LRRN3	gene-LRRN1	gene-LRRN2	gene-LRRN1	gene-LRRN3	gene-LRRN1	gene-LRRN3	gene-LRRN2	gene-LRRN1	gene-LRRN3	gene-LRRN2
155	22	gene-BRPF1	gene-BRD1	gene-BRPF3	gene-BRPF1	gene-BRD1	gene-BRPF3	gene-BRPF1	gene-BRD1	gene-BRPF3	gene-BRPF3	gene-BRPF1	gene-BRD1	gene-BRD1	gene-BRPF3	gene-BRPF1	gene-BRPF3	gene-BRPF1	gene-BRD1	gene-BRD1	gene-BRPF1	gene-LOC104569594	gene-BRPF3
156	22	gene-WWC3	gene-WWC1	gene-WWC2	gene-WWC2	gene-WWC3	gene-WWC1	gene-WWC2	gene-WWC3	gene-WWC1	gene-WWC1	gene-WWC2	gene-WWC3	gene-WWC3	gene-WWC2	gene-WWC1	gene-WWC3	gene-WWC1	gene-WWC2	gene-WWC3	gene-WWC2	gene-LOC104580136	gene-WWC1
157	22	gene-CAMK2D	gene-CAMK2G	gene-CAMK2A	gene-CAMK2D	gene-LOC101802786	gene-CAMK2G	gene-CAMK2G	gene-CAMK2A	gene-LOC104135961	gene-CAMK2D	gene-CAMK2A	gene-CAMK2B	gene-CAMK2G	gene-CAMK2D	gene-CAMK2A	gene-CAMK2G	gene-CAMK2G	gene-CAMK2A	gene-CAMK2D	gene-CAMK2A	gene-CAMK2G	gene-CAMK2D
158	22	gene-KCNQ5	gene-KCNQ2	gene-KCNQ3	gene-KCNQ3	gene-KCNQ5	gene-KCNQ2	gene-KCNQ3	gene-KCNQ2	gene-KCNQ5	gene-KCNQ5	gene-KCNQ3	gene-KCNQ2	gene-KCNQ4	gene-KCNQ4	gene-KCNQ2	gene-KCNQ3	gene-KCNQ5	gene-KCNQ5	gene-KCNQ3	gene-KCNQ2	gene-KCNQ3	gene-KCNQ5
159	22	gene-ITCH	gene-WWP1	gene-WWP2	gene-WWP1	gene-WWP2	gene-ITCH	gene-ITCH	gene-WWP2	gene-WWP1	gene-ITCH	gene-WWP1	gene-WWP2	gene-ITCH	gene-WWP2	gene-WWP1	gene-ITCH	gene-WWP1	gene-WWP2	gene-LOC104580517	gene-WWP2	gene-ITCH	gene-LOC104577195
160	22	gene-HSPA2	gene-HSPA8	gene-LOC106486146	gene-HSPA5	gene-HSPA8	gene-HSPA2	gene-HSPA2	gene-HSPA5	gene-HSPA8	gene-HSPA8	gene-HSPA2	gene-HSPA5	gene-HSPA8	gene-HSPA5	gene-HSPA2	gene-HSPA5	gene-HSPA2	gene-HSPA8	gene-LOC104152391	gene-HSPA2	gene-HSPA5	gene-HSPA8
161	22	gene-LOC106491434	gene-LOC106491435	gene-LOC101795455	gene-LOC104132161	gene-LOC104132172	gene-LOC104121724	gene-LOC104132182	gene-LOC431324	gene-LOC429492	gene-F-KER	gene-LOC426913	gene-LOC769121	gene-LOC100859427	gene-LOC107055107	gene-LOC431325	gene-LOC426914	gene-LOC104012613	gene-LOC104012612	gene-LOC104144173	gene-LOC104144174	gene-LOC104578942	gene-LOC104568527
162	22	gene-LOC106494289	gene-OR14J1L4	gene-OR14J1L42	gene-LOC107049238	gene-OR14J1L60	gene-OR14J1L34	gene-LOC107049228	gene-LOC112530809	gene-OR14A16L48	gene-OR14A16L38	gene-LOC107049231	gene-LOC107049396	gene-LOC107049234	gene-LOC107049224	gene-OR14A16L33	gene-OR14A16L32	gene-OR14J1L52	gene-OR14A16L45	gene-LOC112530810	gene-LOC107049243	gene-LOC107049241	gene-LOC104565077
163	22	gene-LOC113841948	gene-LOC113842126	gene-LOC113845390	gene-LOC113840723	gene-LOC113841416	gene-LOC113840726	gene-LOC113842007	gene-LOC113844713	gene-LOC113842117	gene-LOC113841420	gene-LOC113845169	gene-LOC113841419	gene-LOC113840600	gene-LOC113841417	gene-LOC113841424	gene-LOC113841423	gene-LOC113842006	gene-LOC113840735	gene-LOC113842008	gene-LOC113840736	gene-LOC113841949	gene-LOC113840915
164	22	gene-LOC113840163	gene-LOC113840165	gene-LOC101796052	gene-LOC113840164	gene-LOC104122130	gene-IFNAL3	gene-IFNA3	gene-IFNAL5	gene-LOC100857403	gene-IFNAL2	gene-IFNW1	gene-IFNAL6	gene-LOC100858177	gene-IFNAL4	gene-IFNAL1	gene-LOC100858506	gene-IFA3L	gene-LOC104017595	gene-LOC104152576	gene-LOC104151995	gene-LOC104151996	gene-LOC104151997
165	22	gene-LOC113841854	gene-LOC113841855	gene-LOC107050249	gene-LOC112531366	gene-LOC112531391	gene-LOC112531398	gene-LOC112531389	gene-LOC107050274	gene-LOC112531381	gene-LOC112531395	gene-LOC112531380	gene-LOC107049639	gene-LOC112531414	gene-LOC112531383	gene-LOC112531413	gene-LOC112531382	gene-LOC112531365	gene-LOC112531368	gene-LOC112531367	gene-LOC112531399	gene-LOC112531417	gene-LOC112531369
166	22	gene-LOC104132721	gene-LOC100858331	gene-LOC107049053	gene-LOC100858224	gene-LOC428297	gene-LOC107055234	gene-LOC428299	gene-LOC428298	gene-LOC431276	gene-LOC107057553	gene-LOC107055241	gene-LOC770434	gene-LOC107055239	gene-LOC107049059	gene-LOC770684	gene-LOC429206	gene-LOC107049028	gene-LOC107057549	gene-LOC107055238	gene-LOC107055254	gene-LOC104011774	gene-LOC104015997
167	22	gene-LOC107050833	gene-MICA	gene-LOC107049114	gene-MHCIA6	gene-MHCIA7	gene-MHCIA9	gene-HLA-F10AL1	gene-LOC112529954	gene-MR1	gene-HLA-F10AL4	gene-MHCIA2	gene-MHCIA3	gene-LOC107049124	gene-MHCIY	gene-YF5	gene-LOC107054704	gene-LOC417056	gene-YF6	gene-HLA-F10AL3	gene-LOC107050538	gene-LOC104021446	gene-LOC104152267
168	21	gene-ACVR1B	gene-TGFBR1	gene-ACVR1C	gene-ACVR1B	gene-ACVR1C	gene-TGFBR1	gene-ACVR1B	gene-TGFBR1	gene-ACVR1C	gene-ACVR1C	gene-TGFBR1	gene-ACVR1B	gene-ACVR1B	gene-TGFBR1	gene-ACVR1C	gene-ACVR1B	gene-TGFBR1	gene-ACVR1C	gene-ACVR1B	gene-ACVR1C	gene-TGFBR1
169	21	gene-LAMA3	gene-LAMA5	gene-LAMA4	gene-LAMA4	gene-LAMA5	gene-LAMA3	gene-LAMA3	gene-LAMA4	gene-LAMA5	gene-LAMA3	gene-LAMA4	gene-LAMA5	gene-LAMA4	gene-LAMA3	gene-LAMA5	gene-LAMA3	gene-LAMA4	gene-LAMA5	gene-LAMA4	gene-LAMA3	gene-LAMA5
170	21	gene-MMP24	gene-LOC106485787	gene-MMP16	gene-MMP16	gene-MMP15	gene-MMP24	gene-MMP24	gene-MMP16	gene-MMP15	gene-MMP16	gene-MMP24	gene-MMP15	gene-MMP16	gene-MMP15	gene-MMP24	gene-MMP24	gene-MMP16	gene-MMP15	gene-MMP16	gene-MMP24	gene-MMP15
171	21	gene-LOC106499467	gene-LOC106499646	gene-LOC106499686	gene-LOC101793408	gene-LOC101798264	gene-LOC101804133	gene-LOC104122899	gene-LOC104134850	gene-LOC104122901	gene-VTG2	gene-VTG3	gene-VTG1	gene-LOC104015466	gene-LOC104015457	gene-LOC104015465	gene-LOC104143013	gene-LOC104143014	gene-LOC104141472	gene-LOC104565323	gene-LOC104565324	gene-LOC104570138
172	21	gene-WHSC1	gene-WHSC1L1	gene-NSD1	gene-NSD3	gene-NSD2	gene-NSD1	gene-NSD2	gene-NSD1	gene-NSD3	gene-WHSC1L1	gene-WHSC1	gene-NSD1	gene-WHSC1	gene-WHSC1L1	gene-NSD1	gene-WHSC1	gene-WHSC1L1	gene-NSD1	gene-WHSC1	gene-WHSC1L1	gene-NSD1
173	21	gene-ELMO2	gene-ELMO1	gene-ELMO3	gene-ELMO2	gene-ELMO1	gene-ELMO3	gene-ELMO1	gene-ELMO2	gene-ELMO3	gene-ELMO2	gene-ELMO1	gene-ELMO3	gene-ELMO1	gene-ELMO3	gene-ELMO2	gene-ELMO1	gene-ELMO3	gene-ELMO2	gene-ELMO2	gene-ELMO3	gene-LOC104573646
174	21	gene-LOC106488340	gene-LOC106488338	gene-LOC113843060	gene-LOC101794184	gene-LOC101794722	gene-LOC101795121	gene-LOC101798172	gene-LOC104128848	gene-HIST1H2A4L4	gene-HIST1H2A4L3	gene-HIST1H2A4L2	gene-HIST1H2A4	gene-HIST1H2A4L1	gene-HISTH2A4L1	gene-HIST1H2A3	gene-LOC104022820	gene-LOC104145803	gene-LOC104566813	gene-LOC104566133	gene-LOC104579130	gene-LOC104564416
175	21	gene-LAMC3	gene-LAMC2	gene-LAMC1	gene-LAMC3	gene-LAMC2	gene-LAMC1	gene-LAMC1	gene-LAMC3	gene-LAMC2	gene-LAMC3	gene-LAMC2	gene-LAMC1	gene-LAMC2	gene-LAMC3	gene-LAMC1	gene-LAMC1	gene-LAMC2	gene-LAMC3	gene-LAMC2	gene-LOC104578972	gene-LAMC1
176	21	gene-MTMR6	gene-MTMR8	gene-MTMR7	gene-MTMR8	gene-MTMR6	gene-MTMR7	gene-LOC104127980	gene-MTMR7	gene-MTMR6	gene-MTMR7	gene-MTMR8	gene-MTMR6	gene-MTMR6	gene-MTMR8	gene-MTMR7	gene-MTMR7	gene-MTMR6	gene-MTMR8	gene-MTMR8	gene-MTMR6	gene-MTMR7
177	21	gene-PPP3CC	gene-PPP3CB	gene-PPP3CA	gene-PPP3CB	gene-PPP3CA	gene-PPP3CC	gene-PPP3CB	gene-PPP3CC	gene-PPP3CA	gene-PPP3CB	gene-PPP3CA	gene-PPP3CC	gene-PPP3CC	gene-PPP3CA	gene-PPP3CB	gene-PPP3CB	gene-PPP3CC	gene-PPP3CA	gene-PPP3CC	gene-PPP3CA	gene-PPP3CB
178	21	gene-NPAS2	gene-CLOCK	gene-PASD1	gene-CLOCK	gene-NPAS2	gene-PASD1	gene-PASD1	gene-NPAS2	gene-CLOCK	gene-CLOCK	gene-NPAS2	gene-PASD1	gene-PASD1	gene-NPAS2	gene-CLOCK	gene-CLOCK	gene-PASD1	gene-NPAS2	gene-PASD1	gene-NPAS2	gene-CLOCK
179	21	gene-MAP4K4	gene-TNIK	gene-NRK	gene-TNIK	gene-NRK	gene-MAP4K4	gene-MAP4K4	gene-TNIK	gene-NRK	gene-NRK	gene-TNIK	gene-MAP4K4	gene-TNIK	gene-NRK	gene-MAP4K4	gene-NRK	gene-MAP4K4	gene-TNIK	gene-LOC104574494	gene-TNIK	gene-MAP4K4
180	21	gene-JADE3	gene-JADE1	gene-JADE2	gene-JADE1	gene-JADE3	gene-JADE2	gene-JADE1	gene-JADE3	gene-JADE2	gene-JADE3	gene-JADE2	gene-JADE1	gene-JADE2	gene-JADE1	gene-JADE3	gene-JADE2	gene-JADE1	gene-JADE3	gene-JADE2	gene-JADE1	gene-JADE3
181	21	gene-HDAC9	gene-HDAC7	gene-HDAC9	gene-LOC113841448	gene-HDAC4	gene-HDAC7	gene-HDAC7	gene-HDAC9	gene-HDAC4	gene-HDAC7	gene-HDAC4	gene-HDAC9	gene-HDAC4	gene-HDAC7	gene-HDAC9	gene-HDAC5	gene-HDAC9	gene-HDAC7	gene-HDAC4	gene-HDAC9	gene-LOC104564839
182	21	gene-MAST3	gene-MAST2	gene-MAST3	gene-LOC101799089	gene-MAST2	gene-MAST3	gene-MAST2	gene-MAST4	gene-LOC107050335	gene-MAST4	gene-MAST3	gene-MAST2	gene-MAST2	gene-MAST3	gene-MAST1	gene-MAST4	gene-MAST3	gene-MAST2	gene-LOC104567178	gene-LOC104574054	gene-MAST3
183	21	gene-ZMYM2	gene-ZMYM4	gene-ZMYM3	gene-LOC101796704	gene-ZMYM2	gene-ZMYM3	gene-ZMYM4	gene-ZMYM2	gene-ZMYM3	gene-ZMYM4	gene-ZMYM3	gene-ZMYM2	gene-ZMYM4	gene-ZMYM2	gene-ZMYM3	gene-ZMYM2	gene-ZMYM3	gene-ZMYM4	gene-ZMYM3	gene-ZMYM2	gene-ZMYM4
184	21	gene-EYA4	gene-EYA1	gene-EYA2	gene-EYA1	gene-EYA4	gene-EYA2	gene-EYA1	gene-EYA2	gene-EYA4	gene-EYA1	gene-EYA2	gene-EYA4	gene-EYA4	gene-EYA2	gene-EYA1	gene-EYA4	gene-EYA2	gene-EYA1	gene-EYA2	gene-EYA1	gene-LOC104570755
185	21	gene-LCP1	gene-PLS3	gene-PLS1	gene-PLS1	gene-LCP1	gene-PLS3	gene-LCP1	gene-PLS1	gene-PLS3	gene-PLS1	gene-LCP1	gene-PLS3	gene-PLS1	gene-PLS3	gene-LCP1	gene-PLS1	gene-PLS3	gene-LCP1	gene-LCP1	gene-PLS1	gene-PLS3
186	21	gene-TSHZ3	gene-TSHZ2	gene-TSHZ1	gene-TSHZ3	gene-TSHZ2	gene-TSHZ1	gene-TSHZ1	gene-TSHZ2	gene-TSHZ3	gene-TSHZ3	gene-TSHZ2	gene-TSHZ1	gene-TSHZ2	gene-TSHZ1	gene-TSHZ3	gene-TSHZ1	gene-TSHZ3	gene-TSHZ2	gene-TSHZ1	gene-TSHZ2	gene-TSHZ3
187	21	gene-LOC106490843	gene-IGF2BP3	gene-IGF2BP1	gene-IGF2BP3	gene-IGF2BP1	gene-IGF2BP2	gene-IGF2BP3	gene-IGF2BP1	gene-IGF2BP2	gene-IGF2BP3	gene-IGF2BP1	gene-IGF2BP2	gene-IGF2BP2	gene-IGF2BP1	gene-IGF2BP3	gene-IGF2BP2	gene-IGF2BP1	gene-IGF2BP3	gene-IGF2BP2	gene-IGF2BP1	gene-LOC104576305
188	21	gene-LOC106497394	gene-LOC106497721	gene-FBN1	gene-FBN3	gene-FBN1	gene-FBN2	gene-FBN1	gene-FBN2	gene-LOC104124402	gene-FBN1	gene-FBN2	gene-FBN3	gene-FBN2	gene-FBN3	gene-FBN1	gene-FBN2	gene-FBN1	gene-FBN3	gene-FBN1	gene-LOC104566501	gene-FBN2
189	21	gene-TCF4	gene-LOC106486643	gene-TCF12	gene-LOC106487069	gene-TCF3	gene-TCF12	gene-TCF4	gene-LOC104125018	gene-TCF3	gene-TCF12	gene-TCF12	gene-TCF3	gene-TCF4Z	gene-TCF4	gene-TCF3	gene-TCF12	gene-TCF12	gene-TCF4	gene-TCF3	gene-TCF12	gene-TCF3
190	21	gene-SLITRK4	gene-SLITRK5	gene-SLITRK2	gene-SLITRK4	gene-SLITRK5	gene-SLITRK2	gene-SLITRK4	gene-SLITRK5	gene-SLITRK2	gene-SLITRK4	gene-SLITRK5	gene-SLITRK2	gene-SLITRK5	gene-SLITRK4	gene-SLITRK2	gene-SLITRK5	gene-SLITRK2	gene-SLITRK4	gene-SLITRK2	gene-SLITRK5	gene-SLITRK4
191	21	gene-SORCS1	gene-SORCS2	gene-SORCS3	gene-SORCS3	gene-SORCS2	gene-SORCS1	gene-SORCS1	gene-SORCS3	gene-SORCS2	gene-SORCS3	gene-SORCS2	gene-SORCS1	gene-SORCS3	gene-SORCS1	gene-SORCS2	gene-SORCS2	gene-SORCS3	gene-SORCS1	gene-SORCS1	gene-SORCS2	gene-SORCS3
192	21	gene-PSD3	gene-PSD2	gene-PSD	gene-PSD2	gene-PSD3	gene-LOC101800782	gene-PSD2	gene-PSD3	gene-PSD	gene-PSD	gene-PSD3	gene-PSD2	gene-PSD	gene-PSD2	gene-PSD3	gene-PSD2	gene-LOC104141795	gene-PSD3	gene-PSD	gene-PSD2	gene-PSD3
193	21	gene-KLHL25	gene-ENC1	gene-LOC106497658	gene-LOC106495618	gene-LOC101796579	gene-ENC1	gene-KLHL25	gene-ENC1	gene-KLHL25	gene-LOC104124374	gene-LOC425795	gene-ENC1	gene-KLHL25	gene-LOC104018717	gene-ENC1	gene-KLHL25	gene-LOC104146206	gene-KLHL25	gene-ENC1	gene-KLHL25	gene-ENC1
194	21	gene-L3MBTL3	gene-LOC106494655	gene-L3MBTL1	gene-L3MBTL3	gene-LOC101804293	gene-L3MBTL1	gene-L3MBTL3	gene-L3MBTL1	gene-LOC104132528	gene-L3MBTL4	gene-L3MBTL3	gene-L3MBTL1	gene-L3MBTL3	gene-L3MBTL1	gene-LOC104017817	gene-LOC104139569	gene-L3MBTL3	gene-L3MBTL1	gene-LOC104572244	gene-L3MBTL1	gene-L3MBTL3
195	21	gene-PTPRS	gene-PTPRD	gene-PTPRF	gene-PTPRS	gene-PTPRF	gene-PTPRD	gene-PTPRF	gene-PTPRS	gene-PTPRD	gene-PTPRD	gene-PTPRF	gene-PTPRS	gene-PTPRS	gene-PTPRD	gene-PTPRF	gene-LOC104154190	gene-PTPRS	gene-PTPRF	gene-PTPRS	gene-PTPRF	gene-PTPRD
196	21	gene-DGKD	gene-LOC106497401	gene-DGKH	gene-LOC101805207	gene-DGKD	gene-DGKH	gene-DGKH	gene-LOC104133020	gene-DGKD	gene-DGKK	gene-DGKD	gene-DGKH	gene-DGKK	gene-DGKH	gene-DGKD	gene-DGKD	gene-DGKH	gene-LOC104149489	gene-DGKK	gene-DGKD	gene-LOC104574912
197	21	gene-SLC7A1	gene-SLC7A2	gene-SLC7A3	gene-SLC7A1	gene-SLC7A2	gene-LOC104123482	gene-SLC7A1	gene-SLC7A3	gene-SLC7A2	gene-LACAAT2L	gene-SLC7A2	gene-SLC7A1	gene-SLC7A3	gene-SLC7A2	gene-SLC7A1	gene-SLC7A3	gene-LOC104014251	gene-SLC7A1	gene-SLC7A2	gene-SLC7A1	gene-SLC7A2
198	21	gene-TRPC6	gene-TRPC7	gene-TRPC3	gene-TRPC7	gene-TRPC6	gene-TRPC3	gene-TRPC6	gene-TRPC7	gene-TRPC3	gene-TRPC3	gene-TRPC6	gene-TRPC7	gene-TRPC6	gene-TRPC3	gene-TRPC7	gene-TRPC7	gene-TRPC3	gene-TRPC6	gene-TRPC3	gene-TRPC6	gene-TRPC7
199	21	gene-CPNE3	gene-CPNE1	gene-CPNE2	gene-CPNE1	gene-CPNE3	gene-CPNE2	gene-CPNE3	gene-CPNE1	gene-CPNE2	gene-CPNE3	gene-CPNE2	gene-CPNE1	gene-CPNE1	gene-CPNE3	gene-CPNE2	gene-CPNE1	gene-CPNE3	gene-CPNE2	gene-CPNE1	gene-CPNE3	gene-CPNE2
200	21	gene-SMAD5	gene-SMAD9	gene-SMAD1	gene-SMAD5	gene-SMAD1	gene-SMAD9	gene-SMAD9	gene-SMAD1	gene-SMAD5	gene-SMAD1	gene-SMAD5	gene-SMAD9	gene-SMAD9	gene-SMAD1	gene-SMAD5	gene-SMAD9	gene-SMAD1	gene-SMAD5	gene-SMAD9	gene-SMAD5	gene-SMAD1
201	21	gene-TECTA	gene-LOC106498395	gene-LOC106495026	gene-LOC106485801	gene-TECTA	gene-LOC101804057	gene-TECTA	gene-LOC118452726	gene-FCGBP	gene-TECTA	gene-FCGBPL	gene-LOC104015731	gene-FCGBP	gene-TECTA	gene-LOC104012603	gene-LOC104139195	gene-LOC104139197	gene-TECTA	gene-TECTA	gene-LOC104568519	gene-HRASLS
202	21	gene-ENPP2	gene-ENPP1	gene-ENPP3	gene-ENPP1	gene-ENPP3	gene-ENPP2	gene-ENPP3	gene-ENPP2	gene-ENPP1	gene-ENPP1	gene-ENPP3	gene-ENPP2	gene-ENPP3	gene-ENPP2	gene-ENPP1	gene-ENPP2	gene-ENPP1	gene-ENPP3	gene-ENPP2	gene-LOC104577646	gene-LOC104577657
203	21	gene-BRINP3	gene-BRINP1	gene-BRINP2	gene-BRINP2	gene-BRINP1	gene-BRINP3	gene-LOC104127142	gene-BRINP2	gene-BRINP1	gene-BRINP2	gene-BRINP3	gene-BRINP1	gene-BRINP3	gene-BRINP1	gene-BRINP2	gene-BRINP2	gene-BRINP1	gene-BRINP3	gene-BRINP3	gene-BRINP1	gene-BRINP2
204	21	gene-LOC106491099	gene-PLCL1	gene-PLCL2	gene-LOC101790397	gene-PLCL2	gene-PLCL1	gene-GHDC	gene-PLCL1	gene-PLCL2	gene-PLCL1	gene-PLCL2	gene-PIBPPDD4L	gene-PLCL1	gene-LOC104009925	gene-PLCL2	gene-LOC104152442	gene-PLCL2	gene-PLCL1	gene-PLCL1	gene-PLCL2	gene-LOC104579064
205	21	gene-CCDC138	gene-LOC113842052	gene-LOC113841755	gene-LOC113842089	gene-LOC113840804	gene-LOC113841828	gene-LOC113841841	gene-LOC113840640	gene-LOC113840536	gene-LOC113842074	gene-LOC113841748	gene-LOC113840484	gene-CCDC138	gene-LOC113842021	gene-LOC113841675	gene-LOC113840458	gene-CCDC138	gene-CCDC138	gene-CCDC138	gene-CCDC138	gene-CCDC138
206	21	gene-KLB	gene-KL	gene-LCT	gene-LCT	gene-KLB	gene-KL	gene-KL	gene-KLB	gene-LCT	gene-KLB	gene-KL	gene-LCT	gene-KL	gene-LCT	gene-KLB	gene-KLB	gene-LCT	gene-KL	gene-KLB	gene-LOC104573588	gene-LCT
207	21	gene-HSPH1	gene-HSPA4L	gene-HSPA4	gene-HSPH1	gene-HSPA4L	gene-HSPA4	gene-HSPA4L	gene-HSPH1	gene-HSPA4	gene-HSPA4L	gene-HSPA4	gene-HSPH1	gene-HSPA4L	gene-HSPH1	gene-HSPA4	gene-HSPH1	gene-HSPA4L	gene-HSPA4	gene-HSPA4L	gene-HSPH1	gene-HSPA4
208	21	gene-LOC106494845	gene-MAP3K2	gene-MAP3K3	gene-LOC101795869	gene-MAP3K2	gene-MAP3K3	gene-MAP3K3	gene-MAP3K2	gene-LOC104130961	gene-MAP3K2	gene-MAP3K3	gene-MAPKKK3L	gene-LOC104021753	gene-MAP3K2	gene-MAP3K3	gene-MAP3K2	gene-MAP3K3	gene-LOC104150762	gene-MAP3K2	gene-LOC104578294	gene-MAP3K3
209	21	gene-LINGO2	gene-LINGO1	gene-LINGO3	gene-LINGO2	gene-LINGO3	gene-LINGO1	gene-LINGO2	gene-LINGO1	gene-LINGO3	gene-LINGO1	gene-LINGO3	gene-LINGO2	gene-LINGO2	gene-LINGO1	gene-LINGO3	gene-LINGO2	gene-LINGO1	gene-LINGO3	gene-LINGO1	gene-LINGO2	gene-LINGO3
210	21	gene-SALL3	gene-SALL1	gene-SALL4	gene-SALL1	gene-SALL4	gene-SALL3	gene-SALL1	gene-SALL4	gene-SALL3	gene-SALL3	gene-SALL4	gene-SALL1	gene-SALL1	gene-SALL3	gene-SALL4	gene-SALL1	gene-SALL4	gene-SALL3	gene-SALL3	gene-SALL1	gene-SALL4
211	21	gene-PTBP2	gene-PTBP1	gene-PTBP3	gene-PTBP1	gene-PTBP3	gene-PTBP2	gene-PTBP2	gene-PTBP3	gene-PTBP1	gene-PTBP1	gene-PTBP2	gene-PTBP3	gene-PTBP1	gene-PTBP3	gene-PTBP2	gene-PTBP1	gene-PTBP2	gene-PTBP3	gene-PTBP1	gene-PTBP2	gene-PTBP3
212	21	gene-PIP5K1A	gene-PIP5K1B	gene-PIP5K1C	gene-PIP5K1B	gene-PIP5K1C	gene-PIP5K1A	gene-PIP5K1C	gene-PIP5K1B	gene-PIP5K1A	gene-PIP5K1A	gene-PIP5K1C	gene-PIP5K1B	gene-PIP5K1B	gene-PIP5K1C	gene-PIP5K1A	gene-PIP5K1A	gene-PIP5K1B	gene-PIP5K1C	gene-PIP5K1B	gene-PIP5K1A	gene-PIP5K1C
213	21	gene-LOC106484114	gene-CLCN4	gene-CLCN3	gene-LOC101800121	gene-CLCN3	gene-CLCN4	gene-CLCN4	gene-LOC104134630	gene-CLCN3	gene-CLCN3	gene-CLCN4	gene-CLCN5	gene-CLCN4	gene-CLCN5	gene-CLCN3	gene-CLCN5	gene-CLCN3	gene-CLCN4	gene-CLCN5	gene-CLCN3	gene-CLCN4
214	21	gene-LNX1	gene-LNX2	gene-LOC106489852	gene-LNX2	gene-LNX1	gene-LOC101795745	gene-LNX2	gene-LOC104126061	gene-LNX1	gene-LOC101749023	gene-LNX1	gene-LOC422320	gene-LNX1	gene-LOC104023128	gene-LNX2	gene-LOC104150914	gene-LNX1	gene-LNX2	gene-LNX1	gene-LOC104566099	gene-LNX2
215	21	gene-CNGA2	gene-CNGA1	gene-CNGA3	gene-LOC101798271	gene-CNGA1	gene-CNGA3	gene-CNGA2	gene-CNGA2	gene-CNGA3	gene-CNGA1	gene-CNGA3	gene-CNGA1	gene-CNGA2	gene-CNGA2	gene-CNGA3	gene-CNGA1	gene-CNGA1	gene-CNGA3	gene-CNGA2	gene-CNGA2	gene-CNGA1
216	21	gene-TNRC6B	gene-TNRC6A	gene-TNRC6C	gene-TNRC6C	gene-TNRC6B	gene-TNRC6A	gene-TNRC6B	gene-TNRC6A	gene-TNRC6C	gene-TNRC6A	gene-TNRC6B	gene-TNRC6C	gene-TNRC6C	gene-TNRC6A	gene-TNRC6B	gene-TNRC6C	gene-TNRC6B	gene-TNRC6A	gene-TNRC6B	gene-LOC104569144	gene-TNRC6C
217	21	gene-LOC106499641	gene-LOC106499652	gene-LOC106494537	gene-SLC8A2	gene-SLC8A3	gene-SLC8A3	gene-SLC8A1	gene-SLC8A3	gene-SLC8A1	gene-LOC104122499	gene-SLC8A2	gene-SLC8A1	gene-SLC8A3	gene-LOC104022808	gene-SLC8A3	gene-SLC8A1	gene-SLC8A3	gene-SLC8A1	gene-LOC104575658	gene-SLC8A1	gene-LOC104578481
218	21	gene-ACSL1	gene-ACSL5	gene-ACSL6	gene-ACSL6	gene-ACSL1	gene-ACSL5	gene-ACSL5	gene-ACSL1	gene-ACSL6	gene-ACSL1	gene-ACSL5	gene-ACSL6	gene-ACSL5	gene-ACSL6	gene-ACSL1	gene-ACSL1	gene-ACSL6	gene-ACSL5	gene-ACSL5	gene-ACSL1	gene-ACSL6
219	21	gene-SEPT11	gene-SEPT8	gene-SEPT6	gene-SEPT8	gene-SEPT11	gene-SEPT6	gene-SEPTIN11	gene-SEPTIN8	gene-SEPTIN6	gene-SEPT8	gene-SEPT6	gene-SEPT11	gene-SEPT11	gene-SEPT8	gene-SEPT6	gene-SEPT11	gene-SEPT6	gene-SEPT8	gene-SEPT11	gene-SEPT8	gene-SEPT6
220	21	gene-MTMR1	gene-MTM1	gene-MTMR2	gene-MTMR2	gene-MTM1	gene-MTMR1	gene-MTMR1	gene-MTM1	gene-MTMR2	gene-MTMR2	gene-MTM1	gene-MTMR1	gene-MTMR1	gene-MTM1	gene-MTMR2	gene-MTMR1	gene-MTM1	gene-MTMR2	gene-MTMR1	gene-MTM1	gene-MTMR2
221	21	gene-SLC9A7	gene-SLC9A6	gene-SLC9A9	gene-SLC9A6	gene-SLC9A9	gene-SLC9A7	gene-SLC9A9	gene-SLC9A7	gene-SLC9A6	gene-SLC9A9	gene-SLC9A6	gene-SLC9A7	gene-SLC9A7	gene-SLC9A6	gene-SLC9A9	gene-SLC9A9	gene-SLC9A7	gene-SLC9A6	gene-SLC9A9	gene-SLC9A6	gene-SLC9A7
222	21	gene-UNC13C	gene-LOC106482753	gene-UNC13B	gene-UNC13B	gene-UNC13C	gene-LOC101804257	gene-UNC13B	gene-UNC13C	gene-LOC104135333	gene-UNC13C	gene-UNC13B	gene-UNC13A	gene-UNC13A	gene-UNC13C	gene-UNC13B	gene-UNC13C	gene-UNC13B	gene-UNC13A	gene-UNC13B	gene-UNC13A	gene-UNC13C
223	21	gene-LRIG3	gene-LRIG1	gene-LRIG2	gene-LRIG3	gene-LRIG2	gene-LRIG1	gene-LRIG2	gene-LRIG3	gene-LRIG1	gene-LRIG1	gene-LRIG3	gene-LRIG2	gene-LRIG3	gene-LRIG1	gene-LRIG2	gene-LRIG3	gene-LRIG1	gene-LRIG2	gene-LRIG1	gene-LRIG2	gene-LRIG3
224	21	gene-STAT4	gene-STAT1	gene-STAT3	gene-STAT4	gene-STAT1	gene-STAT3	gene-STAT1	gene-STAT4	gene-STAT3	gene-STAT3	gene-STAT4	gene-STAT1	gene-STAT4	gene-STAT1	gene-STAT3	gene-STAT4	gene-STAT1	gene-STAT3	gene-STAT4	gene-STAT3	gene-STAT1
225	21	gene-PITPNM2	gene-PITPNM3	gene-PITPNM1	gene-LOC101802251	gene-PITPNM3	gene-PITPNM2	gene-PITPNM2	gene-PITPNM1	gene-PITPNM3	gene-PITPNM1	gene-PITPNM2	gene-PITPNM3	gene-PITPNM3	gene-PITPNM2	gene-PITPNM1	gene-PITPNM3	gene-PITPNM2	gene-PITPNM1	gene-PITPNM1	gene-PITPNM2	gene-PITPNM3
226	21	gene-YTHDF2	gene-YTHDF3	gene-YTHDF1	gene-YTHDF2	gene-YTHDF1	gene-YTHDF3	gene-YTHDF3	gene-YTHDF2	gene-YTHDF1	gene-YTHDF3	gene-YTHDF2	gene-YTHDF1	gene-YTHDF2	gene-YTHDF1	gene-YTHDF3	gene-YTHDF1	gene-YTHDF3	gene-YTHDF2	gene-YTHDF3	gene-YTHDF1	gene-YTHDF2
227	21	gene-LOC106486125	gene-ADAMTS3	gene-ADAMTS2	gene-ADAMTS14	gene-ADAMTS2	gene-ADAMTS3	gene-ADAMTS2	gene-ADAMTS3	gene-ADAMTS14	gene-ADAMTS2	gene-ADAMTS3	gene-ADAMTS14	gene-ADAMTS2	gene-ADAMTS14	gene-ADAMTS3	gene-ADAMTS3	gene-ADAMTS14	gene-ADAMTS2	gene-LOC104567759	gene-ADAMTS14	gene-ADAMTS3
228	21	gene-ADAM12	gene-ADAM19	gene-LOC106497775	gene-ADAM33	gene-ADAM12	gene-ADAM19	gene-ADAM33	gene-ADAM19	gene-ADAM12	gene-ADAM12	gene-ADAM19	gene-ADAM33	gene-ADAM12	gene-ADAM19	gene-ADAM33	gene-ADAM33	gene-ADAM19	gene-ADAM12	gene-LOC104576584	gene-ADAM19	gene-ADAM12
229	21	gene-TJP2	gene-TJP3	gene-TJP1	gene-TJP1	gene-TJP3	gene-TJP2	gene-TJP3	gene-TJP2	gene-TJP1	gene-TJP3	gene-TJP1	gene-TJP2	gene-TJP2	gene-TJP1	gene-TJP3	gene-TJP2	gene-TJP1	gene-TJP3	gene-TJP2	gene-TJP1	gene-TJP3
230	21	gene-LOC106488601	gene-HIPK3	gene-HIPK1	gene-HIPK1	gene-HIPK2	gene-HIPK3	gene-HIPK1	gene-HIPK3	gene-HIPK2	gene-HIPK1	gene-HIPK2	gene-HIPK3	gene-HIPK3	gene-HIPK2	gene-HIPK1	gene-HIPK3	gene-HIPK1	gene-HIPK2	gene-HIPK2	gene-HIPK1	gene-HIPK3
231	21	gene-PAK1	gene-PAK3	gene-PAK2	gene-PAK3	gene-PAK2	gene-PAK1	gene-PAK2	gene-PAK3	gene-PAK1	gene-PAK2	gene-PAK1	gene-PAK3	gene-PAK2	gene-PAK3	gene-PAK1	gene-PAK1	gene-PAK3	gene-PAK2	gene-PAK2	gene-PAK3	gene-PAK1
232	21	gene-NAV1	gene-NAV3	gene-NAV2	gene-NAV1	gene-NAV3	gene-NAV2	gene-NAV2	gene-NAV1	gene-NAV3	gene-NAV2	gene-NAV3	gene-NAV1	gene-NAV2	gene-NAV1	gene-NAV3	gene-NAV3	gene-NAV1	gene-NAV2	gene-LOC104576777	gene-NAV1	gene-NAV3
233	21	gene-BRWD1	gene-BRWD3	gene-PHIP	gene-BRWD1	gene-BRWD3	gene-PHIP	gene-LOC104132761	gene-BRWD1	gene-BRWD3	gene-BRWD3	gene-PHIP	gene-LOC104020148	gene-PHIP	gene-BRWD3	gene-BRWD3	gene-PHIP	gene-BRWD1	gene-LOC104571505	gene-PHIP	gene-BRWD3	gene-BRWD1
234	21	gene-TRPC1	gene-TRPC5	gene-TRPC4	gene-TRPC1	gene-TRPC4	gene-TRPC5	gene-TRPC5	gene-TRPC1	gene-TRPC4	gene-TRPC4	gene-TRPC5	gene-TRPC1	gene-TRPC5	gene-TRPC4	gene-TRPC1	gene-TRPC1	gene-TRPC5	gene-TRPC4	gene-TRPC1	gene-TRPC4	gene-TRPC5
235	21	gene-LOC106496126	gene-LOC113840592	gene-LOC113841225	gene-LOC113845395	gene-LOC113841919	gene-LOC113840886	gene-LOC113841253	gene-LOC113845407	gene-LOC113840498	gene-LOC113840747	gene-LOC113841232	gene-LOC113841923	gene-LOC427029	gene-LOC101750718	gene-LOC107055447	gene-LOC107055450	gene-LOC107055451	gene-LOC107055460	gene-LOC107049467	gene-LOC107055458	gene-LOC104139876
236	21	gene-JAK2	gene-JAK1	gene-LOC101795689	gene-JAK2	gene-JAK1	gene-JAK1	gene-JAK2	gene-TYK2	gene-JAK3	gene-JAK1	gene-JAK2	gene-JAK3	gene-JAK2	gene-JAK1	gene-TYK2	gene-TYK2	gene-JAK1	gene-JAK2	gene-JAK1	gene-LOC104572345	gene-JAK2
237	21	gene-LOC113840389	gene-LOC113840407	gene-LOC113840283	gene-LOC113842222	gene-LOC113842590	gene-LOC113842592	gene-LOC113840392	gene-LOC113841002	gene-LOC113840393	gene-LOC113840272	gene-LOC113842549	gene-LOC113842591	gene-LOC113840254	gene-LOC113842550	gene-LOC113840390	gene-LOC113840246	gene-LOC113840247	gene-LOC113840305	gene-LOC106017933	gene-LOC118452523	gene-LOC101747799
238	21	gene-LOC113842155	gene-LOC113840511	gene-LOC113842091	gene-LOC113840675	gene-LOC113844006	gene-LOC113841239	gene-LOC113841619	gene-LOC113841431	gene-LOC113841338	gene-LOC113840535	gene-LOC113840579	gene-LOC113841349	gene-LOC113841741	gene-LOC113841611	gene-LOC113840512	gene-LOC113841610	gene-LOC113841236	gene-LOC112533568	gene-LOC112533536	gene-LOC107052165	gene-LOC101750299
239	21	gene-LOC113840698	gene-LOC113840758	gene-LOC113840660	gene-LOC113840659	gene-LOC113840662	gene-LOC113841086	gene-LOC113844842	gene-LOC113841793	gene-LOC113840939	gene-LOC113841964	gene-LOC113842229	gene-LOC113841860	gene-LOC113841201	gene-LOC113841212	gene-LOC113840759	gene-LOC113840757	gene-LOC106017883	gene-LOC113842278	gene-LOC113842130	gene-LOC113842148	gene-EXOSC5
240	20	gene-DNM2	gene-DNM3	gene-DNM1	gene-LOC101801487	gene-DNM1	gene-LOC113844324	gene-DNM1	gene-DNM3	gene-DNM1	gene-DNM2L	gene-DNM3	gene-DNM3	gene-DNM2	gene-DNM1	gene-LOC104142172	gene-DNM3	gene-DNM1	gene-DNM3	gene-LOC104573717	gene-DNM1
241	20	gene-PIK3C2B	gene-PIK3C2G	gene-PIK3C2A	gene-PIK3C2B	gene-PIK3C2A	gene-PIK3C2G	gene-PIK3C2B	gene-PIK3C2A	gene-PIK3C2G	gene-PIK3C2B	gene-PIK3C2A	gene-PIK3C2G	gene-PIK3C2G	gene-PIK3C2B	gene-PIK3C2A	gene-PIK3C2G	gene-LOC104140411	gene-LOC104574014	gene-PIK3C2A	gene-PIK3C2G
242	20	gene-TMEM63B	gene-TMEM63A	gene-TMEM63C	gene-TMEM63A	gene-TMEM63B	gene-TMEM63C	gene-TMEM63A	gene-TMEM63C	gene-TMEM63B	gene-TMEM63C	gene-TMEM63A	gene-TMEM63C	gene-TMEM63B	gene-TMEM63A	gene-TMEM63B	gene-TMEM63A	gene-TMEM63C	gene-TMEM63B	gene-TMEM63C	gene-TMEM63A
243	20	gene-TEAD3	gene-TEAD4	gene-TEAD1	gene-TEAD1	gene-TEAD4	gene-TEAD1	gene-TEAD3	gene-TEAD4	gene-TEAD1	gene-TEAD4	gene-TEAD3	gene-TEAD4	gene-TEAD1	gene-TEAD3	gene-TEAD3	gene-TEAD1	gene-TEAD4	gene-TEAD3	gene-TEAD1	gene-TEAD4
244	20	gene-LOC106483411	gene-LOC106485572	gene-LOC106492398	gene-LOC106490590	gene-LOC106485833	gene-LOC106484002	gene-LOC106495376	gene-LOC106486688	gene-LOC106498643	gene-LOC106486842	gene-LOC106490074	gene-LOC106494502	gene-LOC106491631	gene-LOC106492406	gene-LOC106498679	gene-LOC106483030	gene-LOC113840877	gene-LOC112530482	gene-LOC104572039	gene-LOC104570281
245	20	gene-LOC106482192	gene-ITIH4	gene-ITIH2	gene-ITIH2	gene-ITIH4	gene-LOC101797614	gene-ITIH4	gene-ITIH3	gene-ITIH2	gene-ITIH3	gene-ITIH2	gene-ITIH4	gene-LOC104008704	gene-ITIH2	gene-ITIH2	gene-ITIH4	gene-LOC104147023	gene-ITIH3	gene-ITIH4	gene-LOC104567634
246	20	gene-MAN1A2	gene-MAN1A1	gene-MAN1C1	gene-MAN1A2	gene-MAN1A1	gene-MAN1A2	gene-MAN1C1	gene-MAN1A1	gene-MAN1A2	gene-MAN1C1	gene-MAN1A1	gene-MAN1C1	gene-MAN1A2	gene-MAN1A1	gene-MAN1A1	gene-MAN1C1	gene-MAN1A2	gene-MAN1C1	gene-MAN1A1	gene-MAN1A2
247	20	gene-ANKRD44	gene-ANKRD28	gene-ANKRD52	gene-ANKRD44	gene-ANKRD28	gene-ANKRD52	gene-ANKRD44	gene-ANKRD28	gene-ANKRD44	gene-ANKRD28	gene-ANKRD52	gene-ANKRD44	gene-ANKRD28	gene-ANKRD52	gene-ANKRD52	gene-ANKRD28	gene-ANKRD44	gene-ANKRD44	gene-ANKRD52	gene-ANKRD28
248	20	gene-IGF1R	gene-INSRR	gene-INSR	gene-INSR	gene-IGF1R	gene-IGF1R	gene-LOC104133006	gene-INSR	gene-INSR	gene-IGF1R	gene-INSRR	gene-INSRR	gene-INSR	gene-IGF1R	gene-INSRR	gene-INSR	gene-IGF1R	gene-INSR	gene-IGF1R	gene-LOC104567257
249	20	gene-LPIN3	gene-LPIN2	gene-LPIN1	gene-LOC101798519	gene-LPIN2	gene-LPIN1	gene-LPIN1	gene-LPIN3	gene-LPIN2	gene-LPIN2	gene-LPIN1	gene-LPIN1	gene-LPIN3	gene-LPIN2	gene-LPIN1	gene-LPIN2	gene-LPIN3	gene-LPIN2	gene-LPIN3	gene-LPIN1
250	20	gene-AFF4	gene-AFF3	gene-AFF2	gene-LOC101797824	gene-AFF4	gene-AFF2	gene-AFF3	gene-AFF2	gene-AFF4	gene-AFF2	gene-AFF4	gene-AFF3	gene-AFF3	gene-AFF2	gene-AFF4	gene-AFF2	gene-AFF4	gene-AFF3	gene-AFF3	gene-AFF4
251	20	gene-SLC12A1	gene-SLC12A3	gene-SLC12A3	gene-SLC12A2	gene-SLC12A1	gene-SLC12A3	gene-SLC12A1	gene-SLC12A2	gene-SLC12A3	gene-SLC12A2	gene-SLC12A1	gene-SLC12A1	gene-SLC12A3	gene-SLC12A2	gene-SLC12A2	gene-SLC12A3	gene-SLC12A1	gene-SLC12A1	gene-SLC12A3	gene-SLC12A2
252	20	gene-NLGN3	gene-NLGN1	gene-NLGN4X	gene-LOC101799484	gene-NLGN1	gene-NLGN4X	gene-NLGN1	gene-NLGN4X	gene-NLGN3	gene-NLGN3	gene-NLGN4L	gene-NLGN1	gene-NLGN4X	gene-NLGN3	gene-NLGN1	gene-NLGN1	gene-NLGN4X	gene-NLGN3	gene-LOC104573236	gene-LOC104575716
253	20	gene-FNDC3B	gene-LOC106491126	gene-FNDC3A	gene-FNDC3A	gene-FNDC3B	gene-LOC104135970	gene-FNDC3B	gene-FNDC3A	gene-FNDC3A	gene-FNDC3AL	gene-FNDC3B	gene-FNDC3A	gene-LOC104012844	gene-FNDC3B	gene-FNDC3B	gene-LOC104152333	gene-FNDC3A	gene-FNDC3A	gene-FNDC3B	gene-LOC104578123
254	20	gene-UBP1	gene-TFCP2L1	gene-UBP1	gene-TFCP2L1	gene-TFCP2	gene-TFCP2L1	gene-UBP1	gene-LOC104129736	gene-TFCP2	gene-UBP1	gene-TFCP2L1	gene-UBP1	gene-TFCP2	gene-TFCP2L1	gene-UBP1	gene-TFCP2	gene-TFCP2L1	gene-TFCP2	gene-TFCP2L1	gene-UBP1
255	20	gene-HEPH	gene-HEPHL1	gene-CP	gene-CP	gene-HEPHL1	gene-LOC104122240	gene-HEPH	gene-HEPHL1	gene-HEPH	gene-HEPHL1	gene-CP	gene-HEPHL1	gene-CP	gene-HEPH	gene-CP	gene-HEPHL1	gene-HEPH	gene-HEPHL1	gene-CP	gene-HEPH
256	20	gene-LOC106496839	gene-GALNT9	gene-GALNT18	gene-GALNT17	gene-GALNT18	gene-GALNT9	gene-GALNT9	gene-GALNT17	gene-GALNT18	gene-WBSCR17	gene-GALNT18	gene-GALNT9	gene-GALNT9	gene-GALNT18	gene-WBSCR17	gene-WBSCR17	gene-GALNT9	gene-GALNT18	gene-GALNT18	gene-LOC104576349
257	20	gene-ABLIM3	gene-ABLIM1	gene-ABLIM2	gene-ABLIM3	gene-ABLIM1	gene-ABLIM2	gene-ABLIM2	gene-ABLIM3	gene-ABLIM1	gene-ABLIM1	gene-ABLIM3	gene-ABLIM2	gene-ABLIM2	gene-ABLIM1	gene-ABLIM3	gene-ABLIM2	gene-ABLIM3	gene-ABLIM1	gene-ABLIM1	gene-ABLIM2
258	20	gene-LOC106495118	gene-RRP9	gene-LOC113840691	gene-LOC113845019	gene-RRP9	gene-LOC113840931	gene-LOC113845082	gene-LOC113842169	gene-LOC113841720	gene-LOC113841602	gene-LOC113845018	gene-LOC113841008	gene-LOC113841868	gene-LOC113841721	gene-RRP9	gene-LOC112529939	gene-HEATR8L3	gene-RRP9	gene-RRP9	gene-RRP9
259	20	gene-KIF2B	gene-KIF2C	gene-LOC101797743	gene-KIF2B	gene-KIF2C	gene-KIF2A	gene-KIF2C	gene-KIF2A	gene-KIF2C	gene-KIF2B	gene-KIF2A	gene-LOC104020651	gene-KIF2A	gene-KIF2C	gene-KIF2A	gene-KIF2C	gene-LOC104578893	gene-KIF2A	gene-LOC104567217	gene-KIF2C
260	20	gene-LOC106484245	gene-MAGI2	gene-MAGI3	gene-MAGI2	gene-MAGI1	gene-MAGI3	gene-MAGI1	gene-MAGI3	gene-MAGI3	gene-MAGI2	gene-MAGI1	gene-MAGI2	gene-MAGI3	gene-MAGI1	gene-MAGI3	gene-MAGI1	gene-MAGI2	gene-MAGI1	gene-MAGI2	gene-MAGI3
261	20	gene-JAKMIP3	gene-JAKMIP2	gene-JAKMIP1	gene-JAKMIP2	gene-JAKMIP3	gene-JAKMIP1	gene-JAKMIP2	gene-JAKMIP3	gene-JAKMIP1	gene-JAKMIP2	gene-JAKMIP1	gene-JAKMIP3	gene-JAKMIP1	gene-JAKMIP2	gene-JAKMIP3	gene-JAKMIP2	gene-JAKMIP3	gene-JAKMIP1	gene-JAKMIP3	gene-JAKMIP1
262	20	gene-LOC106496060	gene-ACTN1	gene-LOC106491462	gene-ACTN2	gene-ACTN2	gene-ACTN1	gene-ACTN2	gene-ACTN1	gene-ACTN4	gene-ACTN2	gene-ACTN1	gene-ACTN4	gene-ACTN1	gene-ACTN2	gene-ACTN1	gene-ACTN2	gene-LOC104572392	gene-ACTN2	gene-ACTN4	gene-ACTN1
263	20	gene-ITGAV	gene-ITGA8	gene-LOC106495641	gene-ITGA2B	gene-ITGA8	gene-ITGAV	gene-LOC104132293	gene-ITGAV	gene-ITGA8	gene-ITGAV	gene-ITGA8	gene-ITGA2B	gene-ITGAV	gene-ITGA8	gene-ITGA2B	gene-ITGAV	gene-LOC104150883	gene-ITGA8	gene-ITGA8	gene-ITGAV
264	20	gene-MAPK10	gene-MAPK9	gene-MAPK8	gene-MAPK9	gene-MAPK8	gene-MAPK9	gene-MAPK10	gene-MAPK8	gene-MAPK8	gene-MAPK10	gene-MAPK9	gene-MAPK10	gene-MAPK8	gene-MAPK9	gene-MAPK8	gene-MAPK9	gene-MAPK10	gene-LOC104573426	gene-MAPK9	gene-MAPK8
265	20	gene-LOC106496939	gene-GNAI2	gene-GNAI1	gene-GNAI2	gene-GNAI3	gene-LOC101797591	gene-GNAI3	gene-LOC104132374	gene-GNAI2	gene-GNAI1	gene-GNAI2	gene-GNAI1	gene-GNAI3	gene-GNAI2	gene-GNAI1	gene-GNAI3	gene-GNAI2	gene-GNAI2	gene-LOC104580918	gene-LOC104579784
266	20	gene-NRCAM	gene-CHL1	gene-CHL1	gene-NFASC	gene-NRCAM	gene-CHL1	gene-NFASC	gene-NRCAM	gene-CHL1	gene-NRCAM	gene-NFASC	gene-CHL1	gene-NFASC	gene-NRCAM	gene-NRCAM	gene-NFASC	gene-CHL1	gene-CHL1	gene-NRCAM	gene-NFASC
267	20	gene-PABPC4	gene-PABPC1L	gene-PABPC1	gene-PABPC1	gene-PABPC4	gene-PABPC1	gene-PABPC1L	gene-LOC104134978	gene-PABPC1	gene-PABPC1L	gene-PABPC4	gene-PABPC4	gene-PABPC1L	gene-PABPC1	gene-PABPC4	gene-PABPC1L	gene-PABPC1	gene-PABPC1L	gene-PABPC1	gene-PABPC4
268	20	gene-LGR4	gene-LGR6	gene-LGR5	gene-LGR4	gene-LGR5	gene-LGR6	gene-LGR4	gene-LGR6	gene-LGR5	gene-LGR4	gene-LGR5	gene-LGR6	gene-LGR6	gene-LGR5	gene-LGR4	gene-LGR6	gene-LGR4	gene-LGR5	gene-LGR4	gene-LGR5
269	20	gene-PTPN11	gene-LOC106497267	gene-LOC106495554	gene-PTPN6	gene-LOC101789439	gene-PTPN11	gene-PTPN6	gene-LOC104133393	gene-LOC419429	gene-PTPN11	gene-PTPN6	gene-LOC104009062	gene-PTPN11	gene-PTPN6	gene-PTPN11	gene-PTPN6	gene-LOC104141899	gene-LOC104569270	gene-PTPN6	gene-PTPN11
270	20	gene-LOC106484433	gene-SMARCD1	gene-SMARCD1	gene-SMARCD3	gene-SMARCD2	gene-SMARCD3	gene-SMARCD1	gene-SMARCD2	gene-SMARCD1	gene-SMARCD3	gene-SMARCD2	gene-SMARCD2	gene-SMARCD1	gene-SMARCD3	gene-SMARCD3	gene-SMARCD2	gene-SMARCD1	gene-SMARCD3	gene-SMARCD2	gene-SMARCD1
271	20	gene-ME3	gene-ME2	gene-ME1	gene-ME3	gene-ME2	gene-ME1	gene-ME2	gene-ME1	gene-ME3	gene-ME3	gene-ME1	gene-ME2	gene-ME3	gene-ME1	gene-ME2	gene-ME1	gene-ME3	gene-LOC104572800	gene-LOC104565901	gene-ME2
272	20	gene-SRGAP3	gene-SRGAP1	gene-SRGAP2	gene-SRGAP1	gene-SRGAP2	gene-SRGAP3	gene-SRGAP2	gene-SRGAP3	gene-SRGAP2	gene-SRGAP1	gene-SRGAP3	gene-SRGAP1	gene-SRGAP2	gene-SRGAP3	gene-SRGAP3	gene-SRGAP2	gene-SRGAP1	gene-SRGAP2	gene-SRGAP1	gene-LOC104573306
273	20	gene-RYR2	gene-RYR3	gene-LOC106492901	gene-RYR3	gene-RYR2	gene-LOC104129980	gene-LOC104128861	gene-RYR3	gene-RYR1L1	gene-RYR3	gene-RYR2	gene-RYR2	gene-LOC104019256	gene-RYR3	gene-LOC104140221	gene-RYR2	gene-RYR3	gene-RYR2	gene-LOC104576901	gene-LOC104580300
274	20	gene-KPNA5	gene-KPNA1	gene-KPNA6	gene-KPNA5	gene-KPNA1	gene-KPNA5	gene-KPNA6	gene-KPNA1	gene-KPNA6	gene-KPNA5	gene-KPNA1	gene-KPNA5	gene-KPNA1	gene-KPNA6	gene-KPNA1	gene-KPNA6	gene-KPNA5	gene-KPNA5	gene-KPNA6	gene-KPNA1
275	20	gene-PLCG2	gene-PLCG1	gene-LOC106494802	gene-LOC101792010	gene-PLCG1	gene-PLCG2	gene-PLCG2	gene-LOC104128859	gene-PLCG1	gene-LOC776273	gene-PLCG1	gene-PLCG2	gene-PLCG1	gene-PLCG2	gene-LOC104020599	gene-PLCG1	gene-LOC104142512	gene-PLCG2	gene-PLCG1	gene-LOC104580375
276	20	gene-LOC106483650	gene-NOX1	gene-NOX3	gene-NOX3	gene-NOX1	gene-LOC101792171	gene-NOX1	gene-NOX3	gene-LOC104133041	gene-CYBB	gene-NOX3	gene-NOX1	gene-NOX1	gene-LOC104020081	gene-NOX3	gene-LOC104151452	gene-NOX3	gene-LOC104575703	gene-NOX3	gene-NOX1
277	20	gene-KLHL4	gene-KLHL1	gene-KLHL5	gene-KLHL4	gene-KLHL5	gene-KLHL1	gene-KLHL4	gene-KLHL5	gene-KLHL5	gene-KLHL4	gene-KLHL1	gene-KLHL5	gene-KLHL4	gene-KLHL1	gene-KLHL1	gene-KLHL5	gene-KLHL4	gene-KLHL1	gene-KLHL4	gene-KLHL5
278	20	gene-AMPD2	gene-AMPD1	gene-AMPD3	gene-AMPD1	gene-AMPD3	gene-AMPD2	gene-LOC104126807	gene-AMPD3	gene-AMPD2	gene-AMPD3	gene-AMPD1	gene-AMPD2	gene-AMPD3	gene-AMPD1	gene-AMPD2	gene-AMPD1	gene-AMPD3	gene-AMPD2	gene-AMPD3	gene-AMPD1
279	20	gene-CSMD2	gene-CSMD3	gene-CSMD1	gene-CSMD2	gene-CSMD3	gene-CSMD2	gene-CSMD3	gene-CSMD1	gene-CSMD1	gene-CSMD3	gene-CSMD2	gene-CSMD1	gene-CSMD2	gene-CSMD3	gene-LOC104138008	gene-CSMD2	gene-CSMD1	gene-CSMD3	gene-LOC104576931	gene-LOC104576663
280	20	gene-LRFN2	gene-LRFN5	gene-LOC106492585	gene-LRFN5	gene-LRFN2	gene-LRFN2	gene-LRFN5	gene-LOC104126432	gene-LRFN3	gene-LRFN5	gene-LRFN2	gene-LOC104011810	gene-LRFN2	gene-LRFN5	gene-LOC104141146	gene-LRFN5	gene-LRFN4	gene-LRFN2	gene-LOC104574881	gene-LRFN5
281	20	gene-MYOM1	gene-MYOM3	gene-MYOM2	gene-MYOM1	gene-MYOM2	gene-MYOM1	gene-MYOM3	gene-MYOM2	gene-MYOM2	gene-MYOM3	gene-MYOM1	gene-MYOM3	gene-MYOM2	gene-MYOM1	gene-MYOM3	gene-MYOM2	gene-MYOM1	gene-MYOM2	gene-MYOM3	gene-LOC104569635
282	20	gene-AKT1	gene-AKT2	gene-AKT3	gene-AKT1	gene-LOC101801994	gene-AKT3	gene-AKT3	gene-AKT1	gene-AKT1	gene-AKT3	gene-LOC101750560	gene-AKT1	gene-AKT2	gene-AKT3	gene-AKT2	gene-AKT3	gene-AKT1	gene-AKT1	gene-AKT2	gene-AKT3
283	20	gene-LOC106493746	gene-TRPV4	gene-LOC106493771	gene-TRPV1	gene-LOC101798148	gene-LOC104121905	gene-TRPV4	gene-TRPV1	gene-TRPV4	gene-TRPV2	gene-TRPV1	gene-TRPV1	gene-TRPV4	gene-TRPV2	gene-TRPV4	gene-TRPV1	gene-TRPV2	gene-TRPV1	gene-TRPV2	gene-TRPV4
284	20	gene-LOC106487552	gene-CNKSR2	gene-LOC101797884	gene-CNKSR3	gene-CNKSR2	gene-CNKSR3	gene-CNKSR2	gene-LOC104130068	gene-CNKSR3	gene-CNKSR2L	gene-CNKSR2	gene-CNKSR2	gene-LOC104012938	gene-CNKSR3	gene-LOC104140945	gene-CNKSR3	gene-CNKSR2	gene-LOC104141363	gene-LOC104574551	gene-CNKSR3
285	20	gene-LOC106492315	gene-DIP2C	gene-DIP2B	gene-DIP2C	gene-DIP2A	gene-DIP2B	gene-DIP2B	gene-DIP2A	gene-DIP2B	gene-DIP2C	gene-DIP2A	gene-DIP2B	gene-DIP2A	gene-DIP2C	gene-DIP2C	gene-DIP2A	gene-DIP2B	gene-DIP2A	gene-LOC104565339	gene-DIP2B
286	20	gene-LAMB4	gene-LAMB1	gene-LAMB4	gene-LAMB2	gene-LOC113845089	gene-LAMB1	gene-LAMB4	gene-LAMB1	gene-LAMB2	gene-LAMB4	gene-LOC101748153	gene-LAMB2	gene-LAMB1	gene-LAMB2	gene-LAMB4	gene-LAMB1	gene-LAMB1	gene-LAMB4	gene-LOC104570086	gene-LAMB4
287	20	gene-LOC106495240	gene-PDE4B	gene-PDE4C	gene-PDE4B	gene-PDE4C	gene-PDE4D	gene-PDE4B	gene-LOC104128373	gene-PDE4C	gene-PDE4C	gene-PDE4B	gene-PDE4D	gene-PDE4D	gene-PDE4B	gene-PDE4C	gene-PDE4D	gene-LOC104153125	gene-LOC104574775	gene-LOC104572610	gene-LOC104564663
288	20	gene-LOC107057539	gene-LOC100858069	gene-LOC107055272	gene-LOC107057524	gene-LOC100858100	gene-LOC112530354	gene-LOC107057537	gene-LOC428289	gene-LOC770926	gene-LOC107057554	gene-LOC107057555	gene-LOC112530353	gene-LOC107055273	gene-LOC100859690	gene-LOC100859500	gene-LOC107055259	gene-LOC426957	gene-LOC770940	gene-LOC771021	gene-LOC107057556
289	19	gene-CNNM1	gene-CNNM2	gene-CNNM4	gene-CNNM1	gene-CNNM2	gene-CNNM4	gene-CNNM1	gene-CNNM2	gene-CNNM4	gene-CNNM1	gene-CNNM2	gene-CNNM2	gene-CNNM1	gene-CNNM2	gene-CNNM4	gene-CNNM1	gene-LOC104566348	gene-CNNM1	gene-CNNM2
290	19	gene-HIAT1	gene-LOC106486410	gene-MFSD14B	gene-MFSD14A	gene-LOC101801206	gene-LOC104124385	gene-MFSD14A	gene-MFSD14B	gene-LOC428335	gene-LOC104016265	gene-HIATL1	gene-HIAT1	gene-LOC104147632	gene-LOC104148644	gene-LOC104153666	gene-HIAT1	gene-LOC104576449	gene-HIAT1	gene-HIATL1
291	19	gene-LOC106491477	gene-PFKP	gene-PFKL	gene-PFKL	gene-PFKM	gene-PFKP	gene-PFKL	gene-LOC104128531	gene-PFKP	gene-PFKM	gene-PFKL	gene-PFKL	gene-PFKM	gene-PFKP	gene-PFKM	gene-PFKL	gene-PFKP	gene-PFKL	gene-PFKP
292	19	gene-LOC106485667	gene-ALKBH5	gene-MYO15A	gene-LOC113845511	gene-MYO15A	gene-MYO15B	gene-ALKBH5	gene-LOC104135737	gene-MYO15A	gene-MYO15L	gene-ALKBH5	gene-LOC104022881	gene-ALKBH5	gene-MYO15A	gene-MYO15A	gene-LOC104138591	gene-ALKBH5	gene-LOC104565042	gene-LOC104570105
293	19	gene-DENND2C	gene-ST5	gene-DENND2A	gene-DENND2C	gene-DENND2A	gene-ST5	gene-DENND2B	gene-DENND2A	gene-ST5	gene-DENND2C	gene-DENND2A	gene-ST5	gene-DENND2A	gene-DENND2C	gene-DENND2C	gene-DENND2A	gene-LOC104147530	gene-DENND2A	gene-ST5
294	19	gene-EZR	gene-RDX	gene-MSN	gene-RDX	gene-EZR	gene-RDX	gene-EZR	gene-MSN	gene-EZR	gene-RDX	gene-MSN	gene-EZR	gene-RDX	gene-EZR	gene-MSN	gene-RDX	gene-EZR	gene-MSN	gene-RDX
295	19	gene-LOC106491342	gene-LOC106491306	gene-LOC106491343	gene-LOC101804267	gene-LOC101804090	gene-LOC101792573	gene-LOC104128961	gene-LOC118452583	gene-LOC104128972	gene-CYP2W1	gene-CYP2AC7	gene-CYP2W2	gene-LOC104015074	gene-LOC104015209	gene-LOC104153945	gene-LOC104153946	gene-LOC104153974	gene-LOC104578052	gene-LOC104578049
296	19	gene-USP46	gene-USP12	gene-LOC106489860	gene-USP12	gene-USP46	gene-LOC101794906	gene-USP12	gene-LOC104126063	gene-USP12	gene-USP46	gene-USP12-like	gene-USP12	gene-USP46	gene-USP46	gene-USP12	gene-LOC104150916	gene-LOC104566096	gene-USP12	gene-LOC104575014
297	19	gene-FZD7	gene-LOC106497300	gene-FZD1	gene-FZD1	gene-FZD2	gene-FZD7	gene-FZD2	gene-FZD7	gene-FZD2	gene-FZD7	gene-FZD1	gene-FZD2	gene-FZD1	gene-FZD7	gene-FZD2	gene-FZD7	gene-LOC104574869	gene-FZD7	gene-LOC104578987
298	19	gene-LOC106496886	gene-ADGRB3	gene-LOC106487157	gene-ADGRB1	gene-ADGRB2	gene-ADGRB3	gene-LOC118452174	gene-ADGRB3	gene-LOC104127423	gene-ADGRB3	gene-ADGRB2	gene-ADGRB1	gene-BAI3	gene-BAI2	gene-LOC104153189	gene-BAI1	gene-BAI3	gene-BAI3	gene-LOC104577011
299	19	gene-LOC106484821	gene-LOC106484816	gene-LOC106484815	gene-LOC101802190	gene-LOC101801727	gene-LOC104130563	gene-LOC104130562	gene-SELENBP1L3	gene-SELENBP1	gene-LOC104008511	gene-LOC104014420	gene-LOC104014421	gene-LOC104014422	gene-LOC104139485	gene-LOC104139496	gene-LOC104139436	gene-LOC104566816	gene-LOC104566022	gene-LOC104577271
300	19	gene-SCUBE2	gene-SCUBE3	gene-SCUBE1	gene-SCUBE1	gene-SCUBE2	gene-SCUBE3	gene-SCUBE2	gene-SCUBE1	gene-SCUBE3	gene-SCUBE1	gene-SCUBE2	gene-SCUBE3	gene-SCUBE3	gene-SCUBE2	gene-SCUBE1	gene-SCUBE2	gene-SCUBE1	gene-SCUBE2	gene-SCUBE1
301	19	gene-LOC106497425	gene-SV2A	gene-SV2B	gene-SV2C	gene-SV2A	gene-SV2C	gene-SV2A	gene-SV2B	gene-SV2C	gene-LOC101748017	gene-SV2B	gene-SV2B	gene-SV2A	gene-SV2C	gene-SV2B	gene-SV2C	gene-SV2C	gene-SV2A	gene-SV2B
302	19	gene-LOC106486974	gene-KIF1BP	gene-LOC106486939	gene-LOC101794908	gene-LOC101800344	gene-KIF1BP	gene-LOC104124608	gene-LOC104124609	gene-KIFBP	gene-DDX21	gene-LOC423693	gene-KIF1BP	gene-LOC104013539	gene-LOC104013538	gene-KIAA1279	gene-KIAA1279	gene-LOC104145041	gene-LOC104145048	gene-LOC104575417
303	19	gene-MKI67	gene-LOC113841024	gene-LOC113841588	gene-LOC113842138	gene-LOC113842147	gene-LOC113841792	gene-LOC113840807	gene-LOC106020695	gene-LOC113841640	gene-MKI67	gene-LOC113840809	gene-LOC113842162	gene-LOC113841643	gene-LOC113841022	gene-MKI67	gene-MKI67	gene-MKI67	gene-MKI67	gene-MKI67
304	19	gene-LOC106487488	gene-VAV3	gene-VAV1	gene-VAV3	gene-VAV2	gene-VAV3	gene-VAV2	gene-LOC107050724	gene-VAV3	gene-VAV2	gene-VAV1	gene-VAV3	gene-VAV2	gene-VAV1	gene-VAV2	gene-VAV3	gene-VAV2	gene-LOC104578278	gene-VAV1
305	19	gene-NBEA	gene-LRBA	gene-LRBA	gene-NBEA	gene-NBEA	gene-LRBA	gene-LOC104127348	gene-NBEA	gene-LRBA	gene-LOC104015995	gene-NBEA	gene-LOC104021583	gene-NBEA	gene-LRBA	gene-LOC104151564	gene-LOC104577299	gene-LOC104579522	gene-LOC104569953	gene-LRBA
306	19	gene-ADGRA3	gene-ADGRA1	gene-ADGRA2	gene-ADGRA1	gene-ADGRA3	gene-ADGRA3	gene-LOC104129171	gene-ADGRA2	gene-ADGRA1L	gene-ADGRA2	gene-ADGRA3L	gene-GPR124	gene-LOC104012873	gene-GPR125	gene-GPR125	gene-GPR123	gene-GPR124	gene-GPR123	gene-GPR125
307	19	gene-SEMA6D	gene-LOC106489416	gene-SEMA6B	gene-SEMA6D	gene-SEMA6A	gene-SEMA6A	gene-SEMA6B	gene-SEMA6D	gene-SEMA6A	gene-SEMA6B	gene-SEMA6D	gene-SEMA6D	gene-SEMA6A	gene-SEMA6B	gene-SEMA6A	gene-SEMA6D	gene-SEMA6B	gene-LOC104565837	gene-SEMA6A
308	19	gene-LOC106499256	gene-PPP1R9B	gene-PPP1R9A	gene-LOC101790227	gene-PPP1R9A	gene-PPP1R9A	gene-LOC104128058	gene-PPP1R9B	gene-PPP1R9A	gene-NUR2L	gene-LOC104014038	gene-LOC104010003	gene-LOC104012303	gene-LOC104151988	gene-LOC104148527	gene-PPP1R9A	gene-LOC104580756	gene-PPP1R9A	gene-PPP1R9B
309	19	gene-IQGAP3	gene-IQGAP1	gene-IQGAP1	gene-IQGAP2	gene-IQGAP3	gene-IQGAP2	gene-IQGAP1	gene-RGI3L1	gene-IQGAP3	gene-IQGAP2	gene-IQGAP3	gene-IQGAP2	gene-LOC104009827	gene-IQGAP3	gene-IQGAP1	gene-IQGAP2	gene-LOC104566429	gene-IQGAP2	gene-IQGAP1
310	19	gene-TSHR	gene-FSHR	gene-LHCGR	gene-FSHR	gene-TSHR	gene-LOC101803098	gene-LOC104134627	gene-TSHR	gene-LHCGR	gene-FSHR	gene-TSHR	gene-LHCGR	gene-FSHR	gene-TSHR	gene-LHCGR	gene-FSHR	gene-TSHR	gene-LHCGR	gene-FSHR
311	19	gene-SLC12A5	gene-SLC12A4	gene-LOC106492633	gene-SLC12A4	gene-SLC12A5	gene-LOC101790697	gene-LOC104127236	gene-SLC12A4	gene-SLC12A5	gene-SLC12A4	gene-SLC12A5	gene-SLC12A7	gene-SLC12A7	gene-SLC12A5	gene-SLC12A4	gene-LOC104137835	gene-SLC12A4	gene-LOC104575469	gene-SLC12A7
312	19	gene-MAP3K15	gene-MAP3K5	gene-MAP3K6	gene-MAP3K5	gene-MAP3K15	gene-MAP3K15	gene-MAP3K5	gene-MAP3K6	gene-MAP3K6	gene-MAP3K5	gene-MAP3K15	gene-MAP3K15	gene-MAP3K6	gene-MAP3K5	gene-MAP3K5	gene-MAP3K15	gene-LOC104571581	gene-MAP3K5	gene-MAP3K6
313	18	gene-WNK2	gene-WNK1	gene-WNK4	gene-WNK1	gene-WNK2	gene-WNK4	gene-WNK1	gene-WNK2	gene-WNK1	gene-WNK4	gene-WNK2	gene-WNK4	gene-WNK2	gene-WNK1	gene-WNK1	gene-WNK2	gene-LOC104574826	gene-WNK1
314	18	gene-LOC106487161	gene-CTBP1	gene-CTBP2	gene-CTBP1	gene-LOC101798753	gene-LOC104123386	gene-CTBP2	gene-CTBP1	gene-CTBP1	gene-CTBPL	gene-CTBP2	gene-CTBP1	gene-LOC104012039	gene-CTBP2	gene-LOC104140163	gene-CTBP1	gene-CTBP2	gene-LOC104571372
315	18	gene-ERBB4	gene-ERBB2	gene-EGFR	gene-EGFR	gene-ERBB4	gene-ERBB4	gene-EGFR	gene-ERBB4	gene-ERBB3	gene-EGFR	gene-ERBB2	gene-EGFR	gene-ERBB2	gene-ERBB4	gene-ERBB4	gene-ERBB2	gene-EGFR	gene-EGFR
316	18	gene-LOC106484096	gene-LOC113840613	gene-LOC101752046	gene-LOC112531379	gene-LOC107049108	gene-LOC107050630	gene-LOC107049675	gene-LOC107049189	gene-LOC107050233	gene-LOC107049648	gene-LOC107049867	gene-LOC107049638	gene-LOC107051372	gene-LOC107049918	gene-LOC107049779	gene-LOC107049925	gene-LOC107049916	gene-LOC104146949
317	18	gene-ATP1A1	gene-ATP1A2	gene-ATP12A	gene-ATP1A1	gene-ATP12A	gene-ATP12A	gene-ATP1A1	gene-ATP12A	gene-ATP1A1	gene-ATP12A	gene-ATP1A1	gene-ATP1A2	gene-ATP1A1	gene-ATP12A	gene-LOC104139719	gene-ATP12A	gene-ATP1A1	gene-LOC104570244
318	18	gene-LOC106487493	gene-MCOLN2	gene-MCOLN3	gene-MCOLN3	gene-MCOLN2	gene-MCOLN2	gene-MCOLN1	gene-MCOLN3	gene-MCOLN2	gene-MCOLN3	gene-MCOLN1	gene-MCOLN3	gene-MCOLN1	gene-MCOLN2	gene-MCOLN3	gene-MCOLN1	gene-MCOLN1	gene-MCOLN2
319	18	gene-LOC106484664	gene-LOC106484665	gene-LOC101794588	gene-LOC101794412	gene-LOC101794235	gene-LOC104133179	gene-LOC104133112	gene-LOC104133180	gene-PADIL	gene-PADI2	gene-PADI1	gene-LOC104011185	gene-LOC104011227	gene-PADI2	gene-LOC104149130	gene-PADI2	gene-LOC104567544	gene-LOC104567543
320	18	gene-LOC106497580	gene-LOC106497581	gene-LOC101791116	gene-LOC101791292	gene-LOC101792660	gene-LOC104127946	gene-LOC104127947	gene-LOC104127941	gene-TGM3	gene-TGM6	gene-TGM6L	gene-LOC104018323	gene-LOC104018324	gene-LOC104018322	gene-TGM6	gene-LOC104143152	gene-LOC104570882	gene-LOC104570881
321	18	gene-LOC106496048	gene-KIF5C	gene-KIF5B	gene-KIF5C	gene-KIF5B	gene-KIF5B	gene-KIF5C	gene-KIF5C	gene-LOC107050879	gene-KIF5B	gene-KIF5A	gene-KIF5C	gene-KIF5B	gene-KIF5B	gene-KIF5C	gene-KIF5B	gene-LOC104564986	gene-LOC104565431
322	18	gene-DLG1	gene-DLG2	gene-DLG2	gene-DLG1	gene-DLG3	gene-DLG3	gene-DLG1	gene-DLG2	gene-DLG1	gene-DLG3	gene-DLG2	gene-DLG2	gene-DLG1	gene-DLG3	gene-DLG1	gene-DLG3	gene-LOC104142852	gene-DLG1
323	18	gene-LOC106486605	gene-SLC24A3	gene-SLC24A4	gene-SLC24A4	gene-LOC101793955	gene-RIN2	gene-SLC24A4	gene-SLC24A3	gene-SLC24A4	gene-RIN2	gene-SLC24A3	gene-SLC24A4	gene-SLC24A3	gene-RIN2	gene-SLC24A3	gene-SLC24A4	gene-RIN2	gene-RIN2
324	18	gene-ABCA5	gene-LOC106485986	gene-LOC106485979	gene-LOC104132826	gene-ABCA5	gene-LOC104132827	gene-ABCA8	gene-ABCA9	gene-ABCA5	gene-LOC104014290	gene-ABCA5	gene-LOC104014354	gene-LOC104146834	gene-LOC104146782	gene-ABCA5	gene-LOC104564921	gene-ABCA5	gene-LOC104564890
325	18	gene-LOC106492373	gene-XDH	gene-LOC106492369	gene-XDH	gene-AOX1	gene-XDH	gene-LOC104130522	gene-AOX1	gene-XDH	gene-AOX2	gene-AOX1	gene-XDH	gene-LOC104150187	gene-AOX1	gene-XDH	gene-XDH	gene-AOX1	gene-LOC104565871
326	18	gene-LOC106493565	gene-SLC26A1	gene-SLC26A2	gene-SLC26A1	gene-LOC101802145	gene-LOC104126427	gene-SLC26A2	gene-LOC416147	gene-LOC100859549	gene-SLC26A1	gene-SLC26A2	gene-SLC26A1	gene-LOC104151097	gene-SLC26A1	gene-SLC26A2	gene-SLC26A2	gene-LOC104572785	gene-LOC104573201
327	18	gene-OLFM1	gene-OLFM3	gene-OLFM2	gene-OLFM1	gene-OLFM3	gene-OLFM2	gene-OLFM1	gene-OLFM3	gene-OLFM1	gene-OLFM3	gene-OLFM3	gene-OLFM2	gene-OLFM1	gene-OLFM3	gene-OLFM1	gene-OLFM1	gene-OLFM3	gene-OLFM2
328	18	gene-DAB2IP	gene-RASAL2	gene-DAB2IP	gene-RASAL2	gene-LOC104135225	gene-SYNGAP1	gene-RASAL2	gene-DAB2IP	gene-RASAL2	gene-SYNGAP1	gene-DAB2IP	gene-RASAL2	gene-RASAL2	gene-LOC104141635	gene-DAB2IP	gene-RASAL2	gene-DAB2IP	gene-LOC104564312
329	18	gene-PIK3R2	gene-PIK3R3	gene-LOC101795759	gene-PIK3R1	gene-PIK3R2	gene-LOC104126253	gene-PIK3R2	gene-PIK3R1	gene-PIK3R3	gene-PIK3R2	gene-PIK3R1	gene-PIK3R3	gene-PIK3R2	gene-PIK3R1	gene-PIK3R2	gene-PIK3R3	gene-PIK3R1	gene-PIK3R3
330	18	gene-COMP	gene-THBS3	gene-COMP	gene-THBS4	gene-THBS4	gene-THBS3	gene-LOC104129782	gene-COMP	gene-THBS4	gene-COMP	gene-THBS4	gene-THBS3	gene-THBS4	gene-COMP	gene-LOC104575103	gene-LOC104565799	gene-COMP	gene-THBS4
331	18	gene-LOC106495145	gene-EFTUD2	gene-EEF2	gene-EFTUD2	gene-EEF2	gene-EEF2	gene-LOC104134198	gene-EFTUD2	gene-EFTUD2	gene-EEF2	gene-LOC104008510	gene-EFTUD2	gene-EEF2	gene-EFTUD2	gene-EEF2	gene-LOC104138501	gene-EFTUD2	gene-EEF2
332	18	gene-LOC106495693	gene-LOC106489699	gene-CSNK1G2	gene-CSNK1G1	gene-CSNK1G3	gene-CSNK1G2	gene-CSNK1G1	gene-CSNK1G3	gene-CSNK1G2	gene-CSNK1G1	gene-CSNK1G2	gene-CSNK1G1	gene-CSNK1G3	gene-CSNK1G2	gene-CSNK1G1	gene-CSNK1G3	gene-CSNK1G1	gene-CSNK1G3
333	18	gene-LOC113841583	gene-LOC113840770	gene-LOC113841332	gene-LOC113841873	gene-LOC113841986	gene-LOC113840746	gene-LOC113841341	gene-LOC113841922	gene-LOC113840768	gene-LOC104135713	gene-LOC107049098	gene-LOC112533538	gene-LOC107050380	gene-LOC112533554	gene-LOC101747363	gene-LOC107050302	gene-LOC107050707	gene-LOC104015891
334	17	gene-PYROXD2	gene-LOXL4	gene-LOXL2	gene-LOC101803495	gene-LOXL2	gene-PYROXD2	gene-LOXL2	gene-LOXL3	gene-LOXL4	gene-PYROXD2	gene-LOXL4	gene-LOXL3	gene-LOXL2	gene-LOXL2	gene-PYROXD2	gene-PYROXD2	gene-LOXL2
335	17	gene-PDE1A	gene-PDE1C	gene-PDE1C	gene-PDE1A	gene-LOC104132690	gene-PDE1A	gene-PDE1C	gene-PDE1C	gene-PDE1A	gene-PDE1B	gene-PDE1C	gene-PDE1A	gene-PDE1B	gene-PDE1C	gene-PDE1A	gene-PDE1C	gene-PDE1A
336	17	gene-PLCD3	gene-LOC106499321	gene-PLCD1	gene-PLCD4	gene-PLCD1	gene-PLCD1	gene-PLCD4	gene-PLCD3	gene-PLCD3	gene-PLCD4	gene-PLCD1	gene-PLCD1	gene-PLCD4	gene-PLCD3	gene-PLCD4	gene-PLCD1	gene-PLCD4
337	17	gene-SLC6A2	gene-SLC6A4	gene-SLC6A4	gene-SLC6A2	gene-SLC6A4	gene-SLC6A2	gene-SLC6A2	gene-LOC112533511	gene-SLC6A4	gene-SLC6A2	gene-SLC6A4	gene-LOC104020481	gene-SLC6A2	gene-SLC6A4	gene-SLC6A4	gene-LOC104570884	gene-LOC104570608
338	17	gene-LOC106497928	gene-LOC106497918	gene-LOC101798651	gene-LOC101798228	gene-LOC101798418	gene-LOC104131209	gene-LOC104131149	gene-LOC104131210	gene-VNN1	gene-LOC104008895	gene-LOC104008833	gene-LOC104008832	gene-LOC104153166	gene-LOC104153127	gene-LOC104153126	gene-LOC104564311	gene-LOC104574506
339	17	gene-ADAM23	gene-ADAM22	gene-ADAM22	gene-ADAM23	gene-ADAM11	gene-ADAM23	gene-ADAM22	gene-ADAM11	gene-ADAM23	gene-ADAM22	gene-ADAM23	gene-ADAM11	gene-ADAM22	gene-ADAM22	gene-ADAM23	gene-ADAM22	gene-ADAM23
340	17	gene-LOC106493891	gene-LOC113843493	gene-LOC113843545	gene-LOC113840620	gene-LOC113841754	gene-LOC106020683	gene-ADCY10L3	gene-ADCY10L6	gene-ADCY10L1	gene-LOC107049153	gene-LOC112530690	gene-LOC107052384	gene-ADCY10L11	gene-LOC112530689	gene-ADCY10L8	gene-ADCY10	gene-ADCY10
341	17	gene-DENND4B	gene-DENND4A	gene-LOC106493047	gene-DENND4C	gene-DENND4A	gene-DENND4C	gene-DENND4C	gene-DENND4A	gene-DENND4A	gene-DENND4C	gene-LOC104017930	gene-DENND4B	gene-DENND4A	gene-DENND4A	gene-DENND4C	gene-DENND4A	gene-DENND4C
342	17	gene-ARAP2	gene-LOC106486696	gene-ARAP3	gene-ARAP3	gene-ARAP2	gene-ARAP3	gene-ARAP2	gene-ARAP2	gene-ARAP3	gene-ARAP2	gene-ARAP1	gene-ARAP3	gene-ARAP3	gene-ARAP2	gene-ARAP2	gene-LOC104567628	gene-ARAP3
343	17	gene-FMNL2	gene-FMNL1	gene-FMNL3	gene-FMNL2	gene-FMNL1	gene-FMNL1	gene-FMNL2	gene-LOC107049717	gene-FMNL1	gene-FMNL2	gene-FMNL2	gene-FMNL1	gene-LOC104011992	gene-FMNL1	gene-FMNL2	gene-FMNL1	gene-FMNL2
344	17	gene-ATP2A2	gene-LOC106487820	gene-ATP2A1	gene-ATP2A3	gene-ATP2A2	gene-ATP2A2	gene-ATP2A3	gene-ATP2A3	gene-ATP2A2	gene-ATP2A3	gene-ATP2A2	gene-ATP2A3	gene-ATP2A2	gene-LOC104142157	gene-ATP2A3	gene-ATP2A2	gene-LOC104570237
345	17	gene-NRXN1	gene-NRXN3	gene-NRXN1	gene-NRXN3	gene-NRXN3	gene-NRXN1	gene-NRXN1	gene-NRXN3	gene-NRXN1	gene-NRXN3	gene-LOC104023415	gene-LOC104144567	gene-LOC104141280	gene-NRXN1	gene-LOC104567589	gene-NRXN3	gene-LOC104574532
346	17	gene-LOC106493254	gene-LOC106493247	gene-LOC113840127	gene-LOC101796723	gene-LOC101796527	gene-LOC104133887	gene-LOC104133890	gene-LOC100858953	gene-TROJANZ	gene-LOC100858919	gene-LOC104015614	gene-LOC104015613	gene-LOC104150904	gene-LOC104150899	gene-LOC104150903	gene-LOC104574453	gene-LOC104574456
347	17	gene-SLIT1	gene-SLIT3	gene-SLIT2	gene-SLIT3	gene-SLIT2	gene-SLIT1	gene-SLIT2	gene-SLIT1	gene-SLIT2	gene-SLIT3	gene-SLIT2	gene-SLIT3	gene-SLIT1	gene-SLIT2	gene-SLIT3	gene-SLIT3	gene-SLIT1
348	17	gene-CHD4	gene-CHD5	gene-CHD4	gene-CHD5	gene-CHD5	gene-CHD4	gene-CHD5	gene-LOC101750015	gene-CHD4	gene-LOC107050721	gene-LOC104023131	gene-CHD5	gene-CHD4	gene-CHD4	gene-CHD5	gene-LOC104566158	gene-CHD4
349	17	gene-LOC106490185	gene-LOC106490184	gene-LOC106482706	gene-TLR1-A	gene-LOC106020465	gene-LOC104128477	gene-LOC104128479	gene-TLR1A	gene-TLR1B	gene-LOC104009809	gene-LOC104009810	gene-LOC104137765	gene-LOC104143124	gene-LOC104143076	gene-LOC104579386	gene-LOC104572058	gene-LOC104572057
350	17	gene-RUNX1T1	gene-CBFA2T2	gene-RUNX1T1	gene-CBFA2T2	gene-CBFA2T3	gene-CBFA2T2	gene-RUNX1T1	gene-CBFA2T2	gene-CBFA2T3	gene-RUNX1T1	gene-RUNX1T1	gene-CBFA2T2	gene-CBFA2T3	gene-CBFA2T2	gene-RUNX1T1	gene-CBFA2T2	gene-LOC104568015
351	17	gene-IKBKB	gene-CWF19L1	gene-CHUK	gene-IKBKB	gene-CWF19L1	gene-CHUK	gene-IKBKB	gene-IKBKB	gene-CHUK	gene-CWF19L1	gene-IKBKB	gene-LOC104013582	gene-CWF19L1	gene-IKBKB	gene-CHUK	gene-IKBKB	gene-CHUK
352	17	gene-TLL2	gene-TLL1	gene-BMP1	gene-TLL2	gene-TLL1	gene-BMP1	gene-TLL2	gene-TLL1	gene-TLL2	gene-TLL1	gene-TLL1	gene-TLL2	gene-BMP1	gene-TLL2	gene-TLL1	gene-TLL2	gene-LOC104576843
353	17	gene-COL5A3	gene-LOC106495471	gene-COL11A1	gene-COL5A1	gene-COL11A1	gene-COL5A3	gene-COL5A1	gene-COL11A1	gene-COL5A1	gene-COL11A1	gene-COL11A1	gene-COL5A3	gene-COL5A1	gene-COL11A1	gene-COL5A1	gene-COL5A1	gene-LOC104565447
354	17	gene-OSBPL3	gene-OSBPL6	gene-LOC106494652	gene-OSBPL3	gene-OSBPL6	gene-OSBPL6	gene-OSBPL3	gene-OSBPL3	gene-OSBPL7	gene-OSBPL6	gene-OSBPL3	gene-OSBPL6	gene-OSBPL7	gene-OSBPL3	gene-OSBPL6	gene-OSBPL6	gene-OSBPL3
355	17	gene-CHD2	gene-CHD2	gene-CHD1	gene-LOC101804420	gene-CHD1	gene-CHD2	gene-CHD1Z	gene-CHD2	gene-CHDB1	gene-CHD2	gene-CHD1	gene-LOC104016350	gene-CHD1	gene-CHD2	gene-CHD1	gene-LOC104579947	gene-CHD2
356	17	gene-APBA1	gene-LOC106484706	gene-APBA2	gene-APBA1	gene-APBA2	gene-APBA1	gene-APBA2	gene-APBA1	gene-APBA2	gene-APBA1	gene-APBA2	gene-LOC104139557	gene-APBA1	gene-APBA2	gene-LOC104139558	gene-APBA2	gene-APBA1
357	17	gene-LOC106498956	gene-FEM1A	gene-LOC106484885	gene-FEM1A	gene-FEM1C	gene-FEM1C	gene-FEM1A	gene-FEM1C	gene-FEM1A	gene-FEM1C	gene-FEM1A	gene-LOC104014071	gene-FEM1C	gene-FEM1A	gene-LOC104565759	gene-FEM1C	gene-FEM1A
358	17	gene-KCNH6	gene-KCNH7	gene-LOC106500476	gene-KCNH6	gene-KCNH7	gene-KCNH7	gene-KCNH6	gene-KCNH7	gene-KCNH6	gene-KCNH2	gene-KCNH7	gene-KCNH6	gene-LOC104015818	gene-KCNH6	gene-KCNH7	gene-LOC104564872	gene-KCNH7
359	17	gene-PTCH2	gene-LOC106492944	gene-PTCH1	gene-PTCH1	gene-PTCH2	gene-PTCH1	gene-PTCH2	gene-PTCH1	gene-PTCH2	gene-LOC104022796	gene-PTCH1	gene-PTCH2	gene-LOC104146473	gene-LOC104152422	gene-PTCH2	gene-PTCH1	gene-LOC104572409
360	17	gene-NTRK3	gene-LOC106500348	gene-LOC106489062	gene-NTRK3	gene-NTRK2	gene-NTRK3	gene-NTRK2	gene-NTRK3	gene-NTRK2	gene-NTRK1	gene-NTRK3	gene-NTRK2	gene-NTRK2	gene-LOC104147228	gene-NTRK3	gene-NTRK2	gene-NTRK3
361	17	gene-CLIP2	gene-CLIP1	gene-CLIP2	gene-CLIP1	gene-CLIP2	gene-CLIP1	gene-CLIP1	gene-CLIP2	gene-LOC104020147	gene-CLIP2	gene-CLIP1	gene-CLIP1	gene-CLIP2	gene-LOC104138880	gene-LOC104574875	gene-CLIP2	gene-CLIP1
362	17	gene-COL6A3	gene-LOC106491159	gene-LOC113844134	gene-LOC101794158	gene-COL6A6	gene-LOC104127527	gene-COL6A3	gene-COL6A6	gene-COL6A3	gene-COL6A3	gene-LOC104018488	gene-COL6A6	gene-LOC104152564	gene-COL6A3	gene-COL6A6	gene-COL6A3	gene-COL6A6
363	17	gene-PIEZO1	gene-PIEZO2	gene-LOC106492789	gene-PIEZO1	gene-PIEZO2	gene-PIEZO2	gene-PIEZO1	gene-PIEZO2	gene-PIEZO1	gene-PIEZO2	gene-PIEZO1	gene-PIEZO2	gene-PIEZO1	gene-LOC104141801	gene-PIEZO1	gene-PIEZO2	gene-LOC104575547
364	17	gene-LOC106496057	gene-GIMAP7L5	gene-GIMAP7L6	gene-LOC112531695	gene-LOC112531694	gene-GIMAP5L	gene-LOC107052494	gene-GIMAP7L2	gene-LOC107049096	gene-LOC107052493	gene-LOC420368	gene-LOC112529948	gene-LOC112531693	gene-GIMAP8L1	gene-LOC104143141	gene-LOC104143150	gene-LOC104579204
365	16	gene-LRRC7	gene-LOC106497437	gene-LRRC7	gene-ERBIN	gene-ERBIN	gene-LRRC7	gene-ERBIN	gene-LRRC7	gene-LRRC7	gene-ERBB2IP	gene-LOC104020647	gene-ERBB2IP	gene-LRRC7	gene-LRRC7	gene-LOC104575608	gene-LOC104566436
366	16	gene-LOC106491401	gene-SIPA1L1	gene-SIPA1L2	gene-SIPA1L1	gene-SIPA1L2	gene-SIPA1L1	gene-SIPA1L2	gene-SIPA1L1	gene-SIPA1L2	gene-SIPA1L2	gene-SIPA1L1	gene-SIPA1L3	gene-SIPA1L1	gene-SIPA1L2	gene-SIPA1L1	gene-SIPA1L2
367	16	gene-LOC106488341	gene-LOC106488343	gene-LOC106488344	gene-LOC104127230	gene-HIST1H2BF	gene-HIST1H2BO	gene-HIST1H2B7	gene-HIST1H2B7L4	gene-HIST1H2B7L2	gene-LOC104022819	gene-LOC104011688	gene-LOC104022818	gene-LOC104145804	gene-LOC104145817	gene-LOC104145816	gene-LOC104574919
368	16	gene-LOC106495080	gene-LOC106495079	gene-LOC106495078	gene-LOC101801879	gene-LOC101801676	gene-LOC104134654	gene-LOC104134664	gene-KRT71	gene-KRT75L1	gene-KRT75L2	gene-LOC104019199	gene-LOC104019198	gene-LOC104152337	gene-LOC104578340	gene-LOC104578339	gene-LOC104578341
369	16	gene-ZCCHC11	gene-ZCCHC6	gene-LOC106492639	gene-TUT7	gene-TUT4	gene-TUT4	gene-TUT7	gene-ZCCHC11	gene-ZCCHC6	gene-ZCCHC11	gene-ZCCHC6	gene-ZCCHC11	gene-LOC104140713	gene-LOC104139700	gene-ZCCHC6	gene-ZCCHC11
370	16	gene-SEC24C	gene-SEC24D	gene-LOC101797052	gene-SEC24D	gene-LOC113841883	gene-SEC24C	gene-SEC24D	gene-SEC24C	gene-SEC24D	gene-SEC24C	gene-SEC24C	gene-SEC24D	gene-SEC24C	gene-SEC24D	gene-SEC24C	gene-SEC24D
371	16	gene-TARS	gene-LOC106496378	gene-LOC101795091	gene-TARS2	gene-TARS	gene-TARS1	gene-LOC104130760	gene-TARS2	gene-TARS	gene-TARSL2	gene-TARS	gene-LOC104016840	gene-TARSL2	gene-TARS	gene-TARSL2	gene-TARS
372	16	gene-NCOR2	gene-LOC106497667	gene-NCOR1	gene-NCOR1	gene-NCOR2	gene-NCOR1	gene-NCOR2	gene-NCOR2	gene-NCOR1	gene-NCOR1	gene-NCOR2	gene-LOC104138901	gene-NCOR2	gene-NCOR1	gene-LOC104576923	gene-NCOR1
373	16	gene-SMAD3	gene-SMAD2	gene-SMAD3	gene-SMAD2	gene-LOC101803787	gene-SMAD2	gene-SMAD3	gene-SMAD3	gene-SMAD2W	gene-SMAD2Z	gene-SMAD3	gene-SMAD3	gene-SMAD2	gene-LOC104564687	gene-SMAD3	gene-LOC104575154
374	16	gene-SOX6	gene-LOC106497101	gene-SOX5	gene-SOX5	gene-SOX6	gene-SOX6	gene-SOX5	gene-SOX6	gene-SOX5	gene-SOX5	gene-SOX6	gene-SOX5	gene-SOX6	gene-SOX5	gene-LOC104577992	gene-LOC104580511
375	16	gene-RXFP2	gene-RXFP1	gene-LOC106493524	gene-RXFP1	gene-RXFP2	gene-RXFP1	gene-RXFP2	gene-RXFP1	gene-RXFP2	gene-RXFP1	gene-LOC104012920	gene-LOC104145689	gene-RXFP2	gene-RXFP1	gene-LOC104569882	gene-RXFP1
376	16	gene-TNS1	gene-TNS3	gene-TNS3	gene-LOC113841692	gene-TNS1	gene-LOC104127607	gene-TNS3	gene-LOC118452448	gene-TNS3	gene-TNS1	gene-TNS3	gene-TNS1	gene-TNS3	gene-TNS1	gene-LOC104572866	gene-LOC104565586
377	16	gene-CACNA2D4	gene-LOC106493862	gene-CACNA2D3	gene-CACNA2D4	gene-CACNA2D3	gene-CACNA2D4	gene-CACNA2D3	gene-CACNA2D4	gene-CACNA2D3	gene-CACNA2D4	gene-CACNA2D3	gene-CACNA2D3	gene-CACNA2D4	gene-LOC104565563	gene-CACNA2D3	gene-CACNA2D4
378	16	gene-LOC106488349	gene-LOC106488347	gene-LOC106488346	gene-LOC104127235	gene-HIST1H4I	gene-HIST1H4D	gene-HIST1H4B	gene-HIST1H46L6	gene-HIST1H46L2	gene-HIST1H46	gene-HIST2H4B	gene-LOC104021057	gene-LOC104011686	gene-LOC104008500	gene-LOC104145808	gene-LOC104577411
379	16	gene-UHRF1	gene-LOC106496945	gene-UHRF2	gene-UHRF2	gene-UHRF1	gene-UHRF1	gene-UHRF2	gene-UHRF2	gene-UHRF1	gene-UHRF1	gene-UHRF2	gene-LOC104153744	gene-UHRF1	gene-UHRF2	gene-UHRF2	gene-UHRF1
380	16	gene-LOC106484917	gene-PDE6C	gene-PDE6B	gene-PDE6C	gene-PDE6B	gene-PDE6B	gene-PDE6C	gene-PDE6B	gene-PDE6C	gene-PDE6B	gene-PDE6C	gene-PDE6B	gene-LOC104139551	gene-PDE6C	gene-PDE6B	gene-PDE6C
381	16	gene-ROBO1	gene-ROBO2	gene-ROBO2	gene-LOC101801269	gene-ROBO1	gene-ROBO1	gene-ROBO2	gene-ROBO1	gene-ROBO3	gene-ROBO2	gene-ROBO1	gene-ROBO2	gene-ROBO1	gene-ROBO2	gene-ROBO2	gene-ROBO1
382	16	gene-LAMA1	gene-LAMA2	gene-LAMA1	gene-LAMA2	gene-LOC101791570	gene-LAMA2	gene-LAMA1	gene-LAMA2	gene-LAMA1	gene-LAMA2	gene-LAMA1	gene-LAMA2	gene-LAMA1	gene-LAMA1	gene-LOC104571205	gene-LAMA2
383	16	gene-SLC1A3	gene-LOC106497718	gene-SLC1A3	gene-LOC101789766	gene-SLC1A3	gene-LOC104126312	gene-SLC1A6	gene-SLC1A3	gene-LOC104014470	gene-LOC104020628	gene-LOC104022910	gene-LOC104142032	gene-SLC1A3	gene-LOC104567535	gene-LOC104567465	gene-LOC104576027
384	16	gene-LOC106493530	gene-LOC106499017	gene-LOC106493529	gene-CUZD1	gene-LOC113843995	gene-DMBT1	gene-CUZD1	gene-LOC104128333	gene-LOC101750892	gene-CUZD1	gene-LOC107053714	gene-LOC104022115	gene-CUZD1	gene-LOC104141341	gene-LOC104571862	gene-LOC104564524
385	16	gene-APC2	gene-LOC106495024	gene-APC	gene-APC2	gene-APC2	gene-APC	gene-APC2	gene-APC	gene-APC2	gene-LOC104015306	gene-APC	gene-APC2	gene-APC	gene-LOC104577515	gene-APC	gene-LOC104580236
386	16	gene-TRIO	gene-KALRN	gene-KALRN	gene-TRIO	gene-KALRN	gene-TRIO	gene-KALRN	gene-TRIO	gene-TRIO	gene-KALRN	gene-TRIO	gene-KALRN	gene-LOC104567314	gene-LOC104566814	gene-TRIO	gene-LOC104574087
387	16	gene-EML6	gene-EML5	gene-EML5	gene-LOC113840914	gene-EML6	gene-LOC113842085	gene-EML5	gene-EML6	gene-EML5	gene-EML6	gene-EML5	gene-EML6	gene-EML5	gene-EML6	gene-EML5	gene-EML6
388	16	gene-MARK1	gene-MARK3	gene-MARK3	gene-MARK1	gene-MARK1	gene-MARK3	gene-MARK3	gene-MARK2	gene-MARK1	gene-MARK3	gene-MARK4	gene-MARK1	gene-MARK3	gene-MARK1	gene-MARK1	gene-MARK3
389	16	gene-LOC106494382	gene-LOC110354781	gene-LOC113843718	gene-LOC101793737	gene-LOC101793554	gene-LOC113843860	gene-LOC107056422	gene-LOC101748830	gene-LOC101748182	gene-LOC107053596	gene-LOC107053594	gene-LOC104019463	gene-LOC104142611	gene-LOC104143215	gene-LOC104566576	gene-LOC104580612
390	16	gene-NEB	gene-NRAP	gene-NEB	gene-NRAP	gene-LOC104123621	gene-NEB	gene-NRAP	gene-NEBL1	gene-LOC104012361	gene-NRAP	gene-LOC104009797	gene-NRAP	gene-NEB	gene-LOC104566723	gene-NRAP	gene-NEB
391	16	gene-COL12A1	gene-COL14A1	gene-COL12A1	gene-COL14A1	gene-COL14A1	gene-COL12A1	gene-COL12A1	gene-COL14A1	gene-COL12A1	gene-COL14A1	gene-LOC104153287	gene-LOC104153312	gene-COL14A1	gene-COL14A1	gene-LOC104566397	gene-COL12A1
392	16	gene-TLN2	gene-TLN1	gene-LOC101802891	gene-TLN2	gene-TLN2	gene-TLN1	gene-TLN1	gene-TLN2	gene-LOC104018465	gene-TLN2	gene-LOC104015316	gene-TLN1	gene-TLN2	gene-TLN2	gene-LOC104564769	gene-LOC104575226
393	16	gene-ACAP3	gene-ACAP2	gene-ACAP2	gene-ACAP3	gene-ACAP2	gene-ACAP3	gene-ACAP1L	gene-ACAP2	gene-ACAP3	gene-ACAP3	gene-ACAP2	gene-ACAP2	gene-ACAP3	gene-ACAP3	gene-LOC104573926	gene-ACAP2
394	16	gene-LOC106487961	gene-LOC106492598	gene-LOC101798994	gene-LOC101799927	gene-SLC27A6	gene-LOC104125252	gene-SLC27A6	gene-SLC27A2	gene-LOC104022593	gene-LOC104020277	gene-LOC104150272	gene-LOC104150303	gene-LOC104153736	gene-LOC104577864	gene-LOC104577726	gene-LOC104577865
395	16	gene-LOC106491872	gene-LOC106491913	gene-LOC106484846	gene-LOC110351185	gene-TLR2	gene-LOC104133948	gene-TLR2	gene-LOC104126737	gene-TLR2B	gene-TLR2A	gene-TLR2	gene-LOC104008501	gene-LOC104021230	gene-LOC104145540	gene-LOC104145542	gene-TLR2
396	16	gene-LOC113842271	gene-LOC113842273	gene-LOC106017898	gene-LOC113841111	gene-LOC113844504	gene-LOC113844434	gene-LOC113842274	gene-LOC106019909	gene-LOC106015362	gene-LOC113841110	gene-LOC113844495	gene-LOC113842750	gene-LOC113844471	gene-LOC113842752	gene-LOC104151528	gene-PHF7
397	16	gene-LOC101792487	gene-LOC113844746	gene-LOC113844739	gene-LOC113844749	gene-LOC113844747	gene-LOC101799527	gene-LOC113844740	gene-LOC101803400	gene-LOC104127485	gene-LOC104125014	gene-ART1	gene-ART7C	gene-MADPRT1	gene-ART7B	gene-LOC104011879	gene-ART1
398	16	gene-LOC113840627	gene-KRTAP19-2	gene-LOC771082	gene-LOC395095	gene-LOC430661	gene-LOC107049026	gene-LOC100858728	gene-LOC768967	gene-LOC426217	gene-LOC100858504	gene-LOC426218	gene-LOC101748164	gene-LOC107049025	gene-LOC430658	gene-LOC771066	gene-LOC104568528
399	15	gene-ADD1	gene-ADD3	gene-ADD3	gene-ADD1	gene-ADD3	gene-ADD1	gene-ADD2	gene-ADD1	gene-ADD3	gene-ADD1	gene-ADD3	gene-ADD3	gene-ADD1	gene-ADD3	gene-ADD1
400	15	gene-STXBP5L	gene-STXBP5	gene-STXBP5L	gene-STXBP5	gene-STXBP5L	gene-STXBP5	gene-STXBP5	gene-STXBP5L	gene-STXBP5	gene-STXBP5L	gene-STXBP5	gene-STXBP5L	gene-LOC104139212	gene-STXBP5L	gene-STXBP5
401	15	gene-LOC106494363	gene-LOC106489198	gene-LOC106494087	gene-LOC106494365	gene-LOC106496822	gene-LOC101789624	gene-LOC113841565	gene-LOC113841557	gene-LOC113841933	gene-LOC104127279	gene-LOC104133951	gene-LOC104008556	gene-LOC104023394	gene-LOC104009143	gene-LOC104141844
402	15	gene-USP24	gene-USP9X	gene-USP24	gene-USP9X	gene-USP9X	gene-USP24	gene-USP9X	gene-USP24	gene-USP9X	gene-USP24	gene-USP24	gene-USP9X	gene-LOC104576167	gene-USP24	gene-LOC104570160
403	15	gene-LOC106491057	gene-EPS15L1	gene-EPS15	gene-EPS15L1	gene-EPS15	gene-LOC104124366	gene-EPS15	gene-EPS15L1	gene-EPS15	gene-EPS15	gene-EPS15L1	gene-EPS15L1	gene-EPS15	gene-LOC104575418	gene-EPS15L1
404	15	gene-LOC106485161	gene-ZNF609	gene-ZNF609	gene-ZNF608	gene-ZNF609	gene-ZNF608	gene-ZNF609	gene-ZNF608	gene-ZNF609	gene-ZNF608	gene-ZNF609	gene-ZNF608	gene-ZNF609	gene-LOC104580104	gene-ZNF608
405	15	gene-ATRNL1	gene-ATRN	gene-ATRNL1	gene-ATRN	gene-ATRNL1	gene-ATRN	gene-ATRNL1	gene-ATRN	gene-ATRN	gene-ATRNL1	gene-ATRN	gene-ATRNL1	gene-ATRNL1	gene-LOC104578418	gene-ATRN
406	15	gene-ZC3H12C	gene-LOC106493579	gene-LOC106493778	gene-ZC3H12C	gene-ZC3H12B	gene-ZC3H12B	gene-ZC3H12C	gene-ZC3H12C	gene-ZC3H12B	gene-ZC3H12C	gene-ZC3H12B	gene-ZC3H12C	gene-ZC3H12B	gene-ZC3H12C	gene-ZC3H12B
407	15	gene-GREB1L	gene-GREB1	gene-GREB1L	gene-GREB1	gene-GREB1	gene-GREB1L	gene-GREB1L	gene-GREB1	gene-GREB1L	gene-GREB1	gene-GREB1L	gene-GREB1	gene-LOC104565404	gene-GREB1	gene-GREB1L
408	15	gene-PCLO	gene-BSN	gene-BSN	gene-PCLO	gene-BSN	gene-PCLO	gene-BSN	gene-PCLO	gene-PCLO	gene-BSN	gene-PCLO	gene-BSN	gene-PCLO	gene-LOC104579001	gene-LOC104569916
409	15	gene-SPAG9	gene-MAPK8IP3	gene-MAPK8IP3	gene-SPAG9	gene-MAPK8IP3	gene-SPAG9	gene-SPAG9	gene-MAPK8IP3	gene-SPAG9	gene-LOC104010775	gene-LOC104011675	gene-MAPK8IP3	gene-SPAG9	gene-LOC104570634	gene-SPAG9
410	15	gene-LRRC1	gene-SCRIB	gene-LRRC1	gene-SCRIB	gene-LRRC1	gene-SCRIB	gene-SCRIB	gene-LRRC1	gene-LRRC1	gene-SCRIB	gene-LRRC1	gene-SCRIB	gene-LOC104564638	gene-LOC104576155	gene-LOC104565040
411	15	gene-PTPN3	gene-PTPN4	gene-PTPN3	gene-LOC113840785	gene-PTPN4	gene-PTPN4	gene-PTPN3	gene-PTPN3	gene-PTPN4	gene-PTPN4	gene-PTPN3	gene-PTPN3	gene-PTPN4	gene-LOC104572458	gene-PTPN3
412	15	gene-KIF21B	gene-KIF21A	gene-KIF21A	gene-LOC101801503	gene-KIF21A	gene-KIF21B	gene-KIF21A	gene-KIF21B	gene-KIF21B	gene-KIF21A	gene-KIF21A	gene-KIF21B	gene-KIF21A	gene-LOC104571065	gene-LOC104576527
413	15	gene-LOC106496341	gene-ZFYVE9	gene-LOC106485022	gene-ZFYVE9	gene-ZFYVE16	gene-ZFYVE16	gene-ZFYVE9	gene-ZFYVE9	gene-ZFYVE16	gene-ZFYVE16	gene-ZFYVE9	gene-ZFYVE16	gene-ZFYVE9	gene-ZFYVE16	gene-ZFYVE9
414	15	gene-EHD4	gene-EHD3	gene-EHD4	gene-EHD3	gene-EHD4	gene-EHD3	gene-EHD3	gene-EHD4	gene-EHD2	gene-EHD4	gene-EHD3	gene-EHD4	gene-EHD3	gene-LOC104564760	gene-EHD4
415	15	gene-DSEL	gene-DSE	gene-LOC113839627	gene-DSE	gene-DSEL	gene-DSE	gene-DSEL	gene-DSEL	gene-DSE	gene-DSEL	gene-DSE	gene-DSE	gene-DSEL	gene-DSEL	gene-DSE
416	15	gene-SH3TC1	gene-SH3TC2	gene-SH3TC1	gene-SH3TC2	gene-SH3TC2	gene-SH3TC1	gene-SH3TC2	gene-SH3TC1	gene-SH3TC1	gene-SH3TC2	gene-SH3TC2	gene-SH3TC1	gene-LOC104569828	gene-LOC104573779	gene-LOC104579453
417	15	gene-CYFIP2	gene-CYFIP1	gene-CYFIP1	gene-CYFIP2	gene-CYFIP2	gene-CYFIP1	gene-CYFIP1	gene-CYFIP2	gene-CYFIP1	gene-CYFIP2	gene-CYFIP1	gene-CYFIP2	gene-CYFIP1	gene-CYFIP2	gene-LOC104575137
418	15	gene-UBAP2	gene-UBAP2L	gene-UBAP2L	gene-UBAP2	gene-UBAP2L	gene-UBAP2	gene-LOC407092	gene-UBAP2	gene-UBAP2L	gene-UBAP2L	gene-UBAP2L	gene-UBAP2	gene-LOC104567754	gene-UBAP2	gene-UBAP2L
419	15	gene-PKP4	gene-CTNND2	gene-CTNND2	gene-PKP4	gene-LOC113840499	gene-LOC113841360	gene-CTNND2	gene-PKP4	gene-PKP4	gene-CTNND2	gene-PKP4	gene-CTNND2	gene-CTNND2	gene-PKP4	gene-PKP4
420	15	gene-VPS13C	gene-VPS13A	gene-LOC106497561	gene-VPS13A	gene-VPS13C	gene-VPS13A	gene-VPS13C	gene-VPS13C	gene-VPS13A	gene-VPS13C	gene-VPS13A	gene-LOC104143898	gene-VPS13C	gene-VPS13C	gene-VPS13A
421	15	gene-THSD7A	gene-THSD7B	gene-THSD7B	gene-THSD7A	gene-LOC113844172	gene-THSD7B	gene-THSD7A	gene-THSD7B	gene-THSD7A	gene-THSD7A	gene-THSD7B	gene-THSD7A	gene-THSD7B	gene-LOC104578479	gene-LOC104578480
422	15	gene-FRY	gene-FRYL	gene-FRYL	gene-FRY	gene-FRYL	gene-FRY	gene-FRY	gene-FRYL	gene-FRYL	gene-FRY	gene-FRY	gene-FRYL	gene-LOC104576367	gene-LOC104576158	gene-FRYL
423	15	gene-LOC106486866	gene-CLTC	gene-CLTC	gene-CLTCL1	gene-LOC104128942	gene-CLTC	gene-CLTCL1	gene-CLTC	gene-CLTC	gene-CLTCL1	gene-CLTCL1	gene-CLTC	gene-LOC104579751	gene-LOC104567410	gene-CLTC
424	15	gene-ITSN2	gene-ITSN1	gene-ITSN2	gene-ITSN1	gene-ITSN2	gene-ITSN1	gene-ITSN1	gene-ITSN2	gene-ITSN1	gene-ITSN2	gene-ITSN1	gene-ITSN2	gene-ITSN1	gene-ITSN2	gene-LOC104566540
425	15	gene-DIAPH3	gene-DIAPH2	gene-DIAPH3	gene-DIAPH2	gene-DIAPH3	gene-LOC104124841	gene-DIAPH2	gene-DIAPH2	gene-DIAPH3	gene-DIAPH2	gene-DIAPH3	gene-DIAPH2	gene-DIAPH3	gene-LOC104573022	gene-DIAPH2
426	15	gene-WDFY3	gene-WDFY4	gene-WDFY4	gene-WDFY3	gene-WDFY3	gene-WDFY4	gene-WDFY3	gene-WDFY4	gene-WDFY4	gene-WDFY3	gene-WDFY4	gene-WDFY3	gene-WDFY3	gene-LOC104572857	gene-WDFY4
427	15	gene-LRRC4	gene-LRRC4B	gene-LRRC4C	gene-LRRC4C	gene-LOC113840803	gene-LRRC4C	gene-LOC104126218	gene-LRRC4	gene-LRRC4C	gene-LRRC4	gene-LRRC4B	gene-LRRC4C	gene-LRRC4	gene-LRRC4C	gene-LRRC4C
428	15	gene-ZSWIM6	gene-ZSWIM5	gene-ZSWIM6	gene-LOC101797738	gene-ZSWIM6	gene-ZSWIM5	gene-ZSWIM5	gene-LOC100859602	gene-ZSWIM6	gene-ZSWIM5	gene-ZSWIM6	gene-ZSWIM5	gene-ZSWIM6	gene-ZSWIM5	gene-LOC104580198
429	15	gene-TAOK1	gene-TAOK3	gene-TAOK1	gene-TAOK3	gene-TAOK3	gene-TAOK1	gene-TAOK1	gene-TAOK3	gene-TAOK3	gene-TAOK1	gene-LOC104151229	gene-TAOK3	gene-TAOK3	gene-TAOK1	gene-LOC104567827
430	15	gene-LOC106482675	gene-SMARCA5	gene-SMARCA5	gene-SMARCA1	gene-SMARCA1	gene-SMARCA5	gene-SMARCA1	gene-SMARCA5	gene-SMARCA5	gene-SMARCA1	gene-SMARCA1	gene-SMARCA5	gene-LOC104568870	gene-SMARCA5	gene-LOC104564339
431	15	gene-PCNX	gene-PCNXL2	gene-PCNX2	gene-PCNX1	gene-PCNX1	gene-PCNX2	gene-PCNX2	gene-PCNX1	gene-PCNXL2	gene-LOC104015346	gene-PCNX	gene-PCNXL2	gene-PCNX	gene-PCNX	gene-LOC104567965
432	15	gene-COLGALT1	gene-COLGALT2	gene-COLGALT2	gene-CERCAM	gene-CERCAM	gene-CERCAM	gene-LOC425607	gene-COLGALT2	gene-CERCAM	gene-COLGALT1	gene-COLGALT2	gene-COLGALT1	gene-COLGALT2	gene-COLGALT2	gene-COLGALT1
433	15	gene-LOC106485942	gene-KIF27	gene-KIF7	gene-KIF7	gene-KIF27	gene-KIF7	gene-KIF27	gene-KIF7	gene-KIF27	gene-KIF7	gene-KIF27	gene-KIF7	gene-LOC104140645	gene-KIF27	gene-KIF7
434	15	gene-LOC106483647	gene-LOC106483648	gene-LOC106483646	gene-LOC101805454	gene-LOC113842317	gene-CFAP47	gene-C1HXORF59	gene-LOC104020092	gene-CHDC2	gene-LOC104151462	gene-LOC104151460	gene-LOC104580338	gene-LOC104580735	gene-LOC104580337	gene-CHDC2
435	15	gene-SH3RF3	gene-SH3RF1	gene-SH3RF1	gene-SH3RF3	gene-SH3RF1	gene-SH3RF3	gene-SH3RF1	gene-SH3RF3	gene-SH3RF1	gene-LOC104149886	gene-SH3RF3	gene-SH3RF1	gene-LOC104575441	gene-LOC104564586	gene-SH3RF1
436	15	gene-KIF13B	gene-KIF13A	gene-KIF13B	gene-KIF13A	gene-KIF13A	gene-KIF13B	gene-KIF13B	gene-KIF13A	gene-KIF13B	gene-KIF13A	gene-KIF13A	gene-KIF13B	gene-KIF13B	gene-LOC104580714	gene-LOC104570483
437	15	gene-LOC106487216	gene-LOC106496522	gene-NEDD4	gene-NEDD4L	gene-NEDD4L	gene-NEDD4	gene-NEDD4	gene-LOC107055431	gene-NEDD4L	gene-NEDD4L	gene-NEDD4	gene-NEDD4	gene-NEDD4L	gene-NEDD4L	gene-NEDD4
438	15	gene-KIAA0319	gene-KIAA0319L	gene-KIAA0319	gene-KIAA0319L	gene-KIAA0319L	gene-KIAA0319	gene-KIAA0319	gene-KIAA0319L	gene-KIAA0319	gene-KIAA0319L	gene-KIAA0319L	gene-KIAA0319	gene-KIAA0319	gene-LOC104568596	gene-LOC104566862
439	15	gene-KDM5A	gene-KDM5B	gene-KDM5A	gene-KDM5B	gene-KDM5B	gene-KDM5A	gene-KDM5B	gene-KDM5A	gene-KDM5B	gene-KDM5A	gene-KDM5A	gene-KDM5B	gene-KDM5B	gene-LOC104572331	gene-LOC104576902
440	15	gene-KCNT2	gene-LOC106482006	gene-KCNT1	gene-KCNT2	gene-KCNT1	gene-KCNT2	gene-KCNT1	gene-KCNT2	gene-KCNT1	gene-KCNT2	gene-KCNT2	gene-KCNT1	gene-KCNT2	gene-LOC104568131	gene-LOC104578032
441	15	gene-LOC106486993	gene-TIE1	gene-TEK	gene-TIE1	gene-TEK	gene-TEK	gene-TIE1	gene-TEK	gene-TIE1	gene-TEK	gene-TIE1	gene-TIE1	gene-TEK	gene-TIE1	gene-TEK
442	15	gene-ATP2C2	gene-ATP2C1	gene-ATP2C2	gene-ATP2C1	gene-ATP2C1	gene-ATP2C2	gene-ATP2C1	gene-ATP2C2	gene-ATP2C1	gene-ATP2C2	gene-ATP2C1	gene-ATP2C2	gene-ATP2C1	gene-LOC104573132	gene-LOC104572117
443	15	gene-LOC106493411	gene-ROR1	gene-LOC106487402	gene-ROR1	gene-ROR2	gene-ROR2	gene-ROR1	gene-ROR2	gene-ROR1	gene-ROR2	gene-ROR1	gene-ROR1	gene-ROR2	gene-ROR1	gene-ROR2
444	15	gene-UGGT2	gene-UGGT1	gene-UGGT2	gene-UGGT1	gene-UGGT1	gene-UGGT2	gene-UGGT2	gene-UGGT1	gene-UGGT2	gene-UGGT1	gene-UGGT2	gene-UGGT1	gene-UGGT2	gene-LOC104572178	gene-UGGT1
445	15	gene-USP28	gene-USP25	gene-USP28	gene-USP25	gene-USP25	gene-USP28	gene-USP25	gene-USP28	gene-USP28	gene-USP25	gene-LOC104018514	gene-USP25	gene-USP28	gene-USP28	gene-USP25
446	15	gene-LOC106500230	gene-RFX3	gene-RFX2	gene-RFX2	gene-RFX3	gene-RFX2	gene-RFX3	gene-RFX2	gene-RFX3	gene-RFX3	gene-RFX2	gene-RFX2	gene-RFX3	gene-RFX2	gene-RFX3
447	15	gene-EML1	gene-EML4	gene-EML1	gene-EML4	gene-EML1	gene-EML4	gene-MLA3A	gene-EML4	gene-EML1	gene-EML1	gene-EML4	gene-EML1	gene-EML4	gene-LOC104566183	gene-EML1
448	15	gene-LOC106495804	gene-AGBL1	gene-AGBL1	gene-AGTPBP1	gene-AGTPBP1	gene-AGBL1	gene-AGBL1	gene-AGTPBP1	gene-AGTPBP1	gene-AGBL1	gene-AGBL1	gene-LOC104144611	gene-LOC104140719	gene-AGTPBP1	gene-AGBL1
449	15	gene-RIMS1	gene-RIMS2	gene-RIMS2	gene-RIMS1	gene-RIMS2	gene-RIMS1	gene-RIMS2	gene-RIMS1	gene-RIMS1	gene-RIMS2	gene-RIMS1	gene-RIMS2	gene-LOC104578933	gene-RIMS1	gene-LOC104572852
450	15	gene-IGSF10	gene-MXRA5	gene-IGSF10	gene-MXRA5	gene-MXRA5	gene-IGSF10	gene-IGSF10	gene-MXRA5	gene-MXRA5	gene-IGSF10	gene-IGSF10	gene-MXRA5	gene-LOC104565417	gene-LOC104572844	gene-MXRA5
451	15	gene-NOS1	gene-NOS2	gene-NOS1	gene-NOS2	gene-NOS1	gene-NOS2	gene-NOS1	gene-NOS2	gene-LOC107057170	gene-NOS1	gene-NOS2	gene-NOS2	gene-NOS1	gene-NOS1	gene-NOS2
452	15	gene-DPP9	gene-DPP8	gene-DPP8	gene-LOC113840636	gene-DPP9	gene-DPP8	gene-DPP9	gene-DPP9	gene-DPP8	gene-DPP9	gene-DPP8	gene-DPP9	gene-DPP8	gene-DPP8	gene-DPP9
453	15	gene-LOC106485440	gene-LOC106485439	gene-LOC106498108	gene-LOC101793181	gene-TMEM151B	gene-TMEM151B	gene-LOC104127567	gene-TMEM151B	gene-LOC771422	gene-LOC104020449	gene-TMEM151B	gene-TMEM151B	gene-LOC104150423	gene-TMEM151B	gene-LOC104568671
454	15	gene-SHANK2	gene-LOC106483981	gene-SHANK3	gene-SHANK2	gene-SHANK2	gene-SHANK3	gene-SHANK2	gene-SHANK3	gene-SHANK2	gene-LOC104153855	gene-SHANK2	gene-SHANK3	gene-SHANK2	gene-LOC104576678	gene-LOC104580987
455	15	gene-LOC106498452	gene-VWDE	gene-VWDE	gene-LOC101796734	gene-VWDE	gene-LOC104129525	gene-LOC112532784	gene-VWDE	gene-LOC424300	gene-VWDE	gene-LOC104145706	gene-VWDE	gene-LOC104569998	gene-LOC104569999	gene-VWDE
456	15	gene-HOOK3	gene-HOOK1	gene-HOOK1	gene-HOOK3	gene-HOOK1	gene-HOOK3	gene-HOOK3	gene-HOOK1	gene-HOOK1	gene-HOOK3	gene-LOC104143993	gene-LOC104152282	gene-HOOK1	gene-HOOK1	gene-HOOK3
457	15	gene-DGKB	gene-LOC106485603	gene-DGKB	gene-LOC101805157	gene-LOC104131289	gene-LOC104135121	gene-DGKB	gene-DGKG	gene-DGKA	gene-LOC104010650	gene-DGKB	gene-DGKB	gene-LOC104137811	gene-LOC104569899	gene-LOC104573193
458	15	gene-LOC106016676	gene-LOC101792267	gene-LOC113840559	gene-LOC113840670	gene-LOC113840602	gene-LOC107055269	gene-LOC107055266	gene-LOC107055267	gene-LOC107055270	gene-LOC100859466	gene-LOC428295	gene-LOC107055264	gene-LOC107055265	gene-LOC428293	gene-LOC107055268
459	15	gene-LOC113841892	gene-LOC113841222	gene-LOC113841660	gene-LOC113843464	gene-LOC106019860	gene-LOC113841234	gene-HRC8L	gene-LOC101750371	gene-LOC101750770	gene-LOC101750584	gene-MROH7L2	gene-LOC101750303	gene-LOC112530685	gene-LOC112530684	gene-LOC101750975
460	15	gene-LOC101749671	gene-LOC107055882	gene-LOC420615	gene-LOC100857560	gene-LOC112531712	gene-LOC107050609	gene-LOC112531710	gene-LOC107055896	gene-LOC112529950	gene-LOC107055885	gene-LOC107055956	gene-LOC107055944	gene-LOC107055976	gene-LOC112531711	gene-LOC107052549
461	15	gene-LOC107052839	gene-LOC107049352	gene-LOC112530692	gene-LOC107052444	gene-LOC112531917	gene-LOC107049342	gene-LOC107052443	gene-LOC112531913	gene-LOC112531916	gene-LOC112531911	gene-LOC107052447	gene-LOC107052445	gene-LOC107052430	gene-LOC107052441	gene-LOC107052439
462	14	gene-ADAMTSL2	gene-LOC106484958	gene-LOC101797716	gene-ADAMTSL2	gene-LOC104132085	gene-ADAMTSL2	gene-ADAMTSL2	gene-ADAMTSL2L	gene-LOC104011365	gene-ADAMTSL2	gene-LOC104138238	gene-LOC104142660	gene-ADAMTSL2	gene-LOC104569012
463	14	gene-IGSF9B	gene-IGSF9	gene-IGSF9	gene-IGSF9B	gene-IGSF9	gene-IGSF9B	gene-IGSF9	gene-IGSF9B	gene-IGSF9	gene-IGSF9B	gene-IGSF9B	gene-IGSF9	gene-IGSF9	gene-IGSF9B
464	14	gene-PLK3	gene-LOC101795651	gene-PLK3	gene-PLK2	gene-PLK3	gene-PLK2	gene-PLK3	gene-PLK2	gene-PLK3	gene-PLK2	gene-PLK3	gene-PLK3	gene-LOC104574277	gene-LOC104572024
465	14	gene-ARNT	gene-ARNT2	gene-ARNT2	gene-ARNT	gene-ARNT2	gene-ARNT	gene-ARNT2	gene-ARNT	gene-ARNT2	gene-ARNT	gene-ARNT	gene-ARNT2	gene-ARNT	gene-LOC104577633
466	14	gene-AARS2	gene-AARS	gene-AARS	gene-AARS2	gene-AARS1	gene-AARS2	gene-AARS	gene-AARS2	gene-AARS2	gene-AARS	gene-AARS2	gene-AARS	gene-AARS2	gene-AARS
467	14	gene-CDK17	gene-CDK18	gene-CDK17	gene-CDK18	gene-CDK18	gene-CDK17	gene-CDK17	gene-CDK18	gene-CDK17	gene-CDK18	gene-CDK17	gene-CDK18	gene-CDK17	gene-CDK18
468	14	gene-UNC45A	gene-UNC45B	gene-UNC45A	gene-UNC45B	gene-UNC45B	gene-UNC45A	gene-UNC45B	gene-UNC45A	gene-UNC45B	gene-UNC45A	gene-UNC45B	gene-UNC45A	gene-UNC45B	gene-UNC45A
469	14	gene-LOC106485343	gene-SLC11A1	gene-SLC11A1	gene-SLC11A2	gene-SLC11A1	gene-LOC104127753	gene-SLC11A2	gene-SLC11A1	gene-SLC11A1	gene-SLC11A2	gene-SLC11A2	gene-SLC11A1	gene-SLC11A1	gene-SLC11A2
470	14	gene-NRP2	gene-NRP1	gene-NRP1	gene-NRP2	gene-NRP2	gene-NRP1	gene-NRP1	gene-NRP2	gene-NRP2	gene-NRP1	gene-NRP2	gene-NRP1	gene-NRP2	gene-NRP1
471	14	gene-ERN2	gene-ERN1	gene-ERN2	gene-ERN1	gene-ERN2	gene-ERN1	gene-ERN2	gene-ERN1	gene-ERN2	gene-ERN1	gene-ERN2	gene-ERN1	gene-ERN1	gene-ERN2
472	14	gene-KCNB1	gene-KCNB2	gene-KCNB1	gene-KCNB2	gene-KCNB1	gene-KCNB2	gene-KCNB2	gene-KCNB1	gene-KCNB2	gene-KCNB1	gene-KCNB2	gene-KCNB1	gene-KCNB1	gene-KCNB2
473	14	gene-KIF1B	gene-KIF1A	gene-KIF1A	gene-KIF1B	gene-KIF1A	gene-KIF1B	gene-KIF1A	gene-KIF1B	gene-KIF1A	gene-KIF1B	gene-KIF1A	gene-KIF1B	gene-LOC104578156	gene-LOC104567078
474	14	gene-ANKHD1	gene-ANKRD17	gene-ANKRD17	gene-LOC101800286	gene-ANKRD17	gene-LOC104135805	gene-ANKHD1	gene-ANKRD17	gene-ANKRD17	gene-LOC104009306	gene-ANKRD17	gene-LOC104140065	gene-ANKHD1	gene-ANKRD17
475	14	gene-TPH2	gene-TPH1	gene-TPH1	gene-TPH2	gene-TPH2	gene-TPH1	gene-TPH1	gene-TPH2	gene-TPH1	gene-TPH2	gene-TPH2	gene-TPH1	gene-TPH2	gene-TPH1
476	14	gene-LOC106500510	gene-EXOC6	gene-EXOC6B	gene-EXOC6	gene-EXOC6B	gene-EXOC6	gene-EXOC6	gene-EXOC6B	gene-EXOC6	gene-EXOC6B	gene-EXOC6	gene-EXOC6B	gene-EXOC6	gene-EXOC6B
477	14	gene-NCAM2	gene-NCAM1	gene-NCAM1	gene-NCAM2	gene-NCAM2	gene-NCAM1	gene-NCAM1	gene-NCAM2	gene-NCAM2	gene-NCAM1	gene-NCAM1	gene-NCAM2	gene-LOC104568728	gene-NCAM2
478	14	gene-LOC106496336	gene-KIAA1161	gene-MYORG-2	gene-MYORG	gene-LOC104133871	gene-MYORG	gene-LOC431653	gene-KIAA1161	gene-KIAA1161	gene-LOC104152610	gene-KIAA1161	gene-LOC104152013	gene-LOC104570005	gene-LOC104569618
479	14	gene-ATP9B	gene-ATP9A	gene-ATP9B	gene-ATP9A	gene-ATP9B	gene-ATP9A	gene-ATP9B	gene-ATP9A	gene-ATP9B	gene-ATP9A	gene-ATP9A	gene-ATP9B	gene-LOC104573143	gene-ATP9B
480	14	gene-RANBP10	gene-RANBP9	gene-RANBP9	gene-RANBP10	gene-RANBP9	gene-RANBP10	gene-RANBP9	gene-RANBP10	gene-RANBP9	gene-RANBP10	gene-RANBP9	gene-RANBP10	gene-RANBP10	gene-RANBP9
481	14	gene-LOC106495303	gene-LOC106486726	gene-NLRP6	gene-LOC101795933	gene-NLRP3	gene-NLRPL	gene-LOC104011420	gene-LOC104022188	gene-LOC104022814	gene-LOC104020553	gene-LOC104154125	gene-LOC104149788	gene-LOC104141492	gene-LOC104580067
482	14	gene-LOC106487151	gene-SBF2	gene-SBF2	gene-LOC101800154	gene-LOC104127481	gene-SBF2	gene-SBF1	gene-SBF2	gene-SBF2	gene-SBF1	gene-SBF2	gene-SBF1	gene-SBF1	gene-SBF2
483	14	gene-USP38	gene-USP35	gene-USP35	gene-USP38	gene-USP35	gene-USP38	gene-USP38	gene-USP35	gene-USP38	gene-USP35	gene-USP38	gene-USP35	gene-USP38	gene-USP35
484	14	gene-COPG1	gene-LOC106496513	gene-COPG1	gene-COPG2	gene-COPG1	gene-COPG2	gene-COPG1	gene-COPG2	gene-COPG2	gene-COPG1	gene-COPG2	gene-COPG1	gene-COPG1	gene-LOC104565866
485	14	gene-DENND5B	gene-DENND5A	gene-DENND5B	gene-DENND5A	gene-DENND5A	gene-DENND5B	gene-DENND5B	gene-DENND5A	gene-DENND5B	gene-DENND5A	gene-DENND5B	gene-DENND5A	gene-DENND5B	gene-DENND5A
486	14	gene-NCOA3	gene-NCOA2	gene-NCOA3	gene-NCOA2	gene-NCOA3	gene-NCOA2	gene-NCOA3	gene-NCOA2	gene-NCOA2	gene-NCOA3	gene-NCOA2	gene-NCOA3	gene-NCOA3	gene-NCOA2
487	14	gene-KLHL23	gene-SSB	gene-SSB	gene-SSB	gene-LOC104128004	gene-LOC104121711	gene-KLHL23	gene-SSB	gene-LOC104009989	gene-SSB	gene-KLHL23	gene-SSB	gene-KLHL23	gene-SSB
488	14	gene-FAR1	gene-FAR2	gene-FAR2	gene-FAR1	gene-FAR1	gene-FAR2	gene-FAR1	gene-FAR2	gene-FAR2	gene-FAR1	gene-FAR1	gene-LOC104144426	gene-FAR1	gene-FAR2
489	14	gene-LOC106493996	gene-HERC1	gene-HERC2	gene-HERC1	gene-HERC1	gene-HERC2	gene-HERC1	gene-HERC2	gene-HERC1	gene-LOC104019314	gene-HERC2	gene-HERC1	gene-HERC2	gene-HERC1
490	14	gene-KCNH5	gene-KCNH1	gene-KCNH5	gene-KCNH1	gene-KCNH5	gene-KCNH1	gene-KCNH1	gene-KCNH5	gene-KCNH5	gene-KCNH1	gene-KCNH5	gene-KCNH1	gene-KCNH1	gene-LOC104570820
491	14	gene-ABR	gene-BCR	gene-BCR	gene-ABR	gene-BCR	gene-ABR	gene-ABR	gene-BCR	gene-BCR	gene-ABR	gene-BCR	gene-ABR	gene-BCR	gene-LOC104564992
492	14	gene-DPP4	gene-FAP	gene-DPP4	gene-FAP	gene-LOC104128022	gene-DPP4	gene-DPP4	gene-FAP	gene-DPP4	gene-FAP	gene-FAP	gene-DPP4	gene-DPP4	gene-FAP
493	14	gene-SIRPA	gene-LOC106493210	gene-LOC101804301	gene-LOC113845767	gene-LOC101800841	gene-LOC113839659	gene-LOC104122644	gene-TPPNR1L	gene-SIRPA	gene-LOC104020053	gene-LOC104152607	gene-LOC104149376	gene-LOC104575107	gene-LOC104575109
494	14	gene-DHX36	gene-DHX57	gene-DHX57	gene-DHX36	gene-DHX36	gene-DHX57	gene-DHX57	gene-DHX36	gene-DHX57	gene-DHX36	gene-DHX36	gene-DHX57	gene-DHX36	gene-DHX57
495	14	gene-DVL1	gene-DVL3	gene-DVL1	gene-DVL3	gene-DVL3	gene-DVL1	gene-DVL3	gene-DVL1	gene-DVL3	gene-DVL1	gene-DVL3	gene-DVL1	gene-DVL3	gene-DVL1
496	14	gene-LOC106482400	gene-WFIKKN2	gene-LOC106482401	gene-WFIKKN1	gene-WFIKKN2	gene-WFIKKN2	gene-WFIKKN2	gene-WFIKKN1	gene-WFIKKN2	gene-WFIKKN1	gene-WFIKKN1	gene-WFIKKN2	gene-WFIKKN1	gene-WFIKKN2
497	14	gene-LOC106497464	gene-AP2B1	gene-AP2B1	gene-LOC101795606	gene-AP2B1	gene-AP1B1	gene-AP1B1	gene-AP2B1	gene-AP2B1	gene-AP1B1	gene-AP2B1	gene-AP1B1	gene-LOC104575484	gene-AP2B1
498	14	gene-CDC42BPB	gene-CDC42BPA	gene-CDC42BPA	gene-CDC42BPB	gene-CDC42BPA	gene-CDC42BPB	gene-CDC42BPB	gene-CDC42BPA	gene-CDC42BPA	gene-CDC42BPB	gene-CDC42BPB	gene-CDC42BPA	gene-CDC42BPA	gene-CDC42BPB
499	14	gene-APPL2	gene-APPL1	gene-APPL2	gene-APPL1	gene-APPL1	gene-APPL2	gene-APPL1	gene-APPL2	gene-APPL1	gene-APPL2	gene-APPL2	gene-APPL1	gene-APPL1	gene-APPL2
500	14	gene-TIAM1	gene-TIAM2	gene-TIAM2	gene-TIAM1	gene-TIAM1	gene-TIAM2	gene-TIAM2	gene-TIAM1	gene-TIAM2	gene-TIAM1	gene-TIAM1	gene-TIAM2	gene-TIAM2	gene-TIAM1
501	14	gene-LOC106484757	gene-TM9SF2	gene-TM9SF2	gene-LOC101794812	gene-TM9SF2	gene-LOC104129887	gene-TM9SF2L	gene-TM9SF2	gene-TM9SF2	gene-LOC104012868	gene-TM9SF2	gene-LOC104150615	gene-TM9SF2	gene-LOC104579008
502	14	gene-FADS1	gene-LOC106490039	gene-LOC101789732	gene-FADS1	gene-LOC104124682	gene-LOC104124699	gene-FADS1	gene-FADS1L2	gene-LOC104009484	gene-FADS1	gene-LOC104139316	gene-LOC104139318	gene-LOC104571495	gene-LOC104570057
503	14	gene-PRICKLE2	gene-PRICKLE1	gene-PRICKLE1	gene-PRICKLE2	gene-PRICKLE2	gene-PRICKLE1	gene-PRICKLE1	gene-PRICKLE2	gene-PRICKLE2	gene-PRICKLE1	gene-PRICKLE1	gene-PRICKLE2	gene-PRICKLE1	gene-PRICKLE2
504	14	gene-LOC106483470	gene-CHN1	gene-CHN1	gene-CHN2	gene-CHN1	gene-CHN2	gene-CHN2	gene-CHN1	gene-CHN1	gene-CHN2	gene-CHN1	gene-CHN2	gene-CHN2	gene-CHN1
505	14	gene-TXNRD1	gene-TXNRD3	gene-TXNRD3	gene-TXNRD1	gene-TXNRD3	gene-TXNRD1	gene-TXNRD3	gene-TXNRD1	gene-TXNRD3	gene-TXNRD1	gene-TXNRD1	gene-TXNRD3	gene-LOC104578835	gene-TXNRD1
506	14	gene-HMHA1	gene-ARHGAP29	gene-ARHGAP45	gene-ARHGAP29	gene-ARHGAP29	gene-ARHGAP45	gene-ARHGAP45	gene-ARHGAP29	gene-HMHA1	gene-ARHGAP29	gene-HMHA1	gene-ARHGAP29	gene-ARHGAP29	gene-HMHA1
507	14	gene-LOC106493070	gene-PPP2R3B	gene-PPP2R3A	gene-PPP2R3B	gene-PPP2R3B	gene-PPP2R3A	gene-PPP2R3B	gene-PPP2R3A	gene-PPP2R3A	gene-PPP2R3B	gene-PPP2R3A	gene-PPP2R3B	gene-PPP2R3A	gene-PPP2R3B
508	14	gene-ACSL4	gene-ACSL3	gene-ACSL3	gene-ACSL4	gene-ACSL3	gene-ACSL4	gene-ACSL3	gene-ACSL4	gene-ACSL4	gene-ACSL3	gene-ACSL3	gene-ACSL4	gene-ACSL3	gene-ACSL4
509	14	gene-RNF19B	gene-RNF19A	gene-RNF19A	gene-RNF19B	gene-RNF19B	gene-RNF19A	gene-RNF19A	gene-RNF19B	gene-RNF19B	gene-RNF19A	gene-RNF19B	gene-RNF19A	gene-RNF19A	gene-RNF19B
510	14	gene-PGM2L1	gene-PGM2	gene-PGM2L1	gene-PGM2	gene-PGM2L1	gene-PGM2	gene-PGM2	gene-PGM2L1	gene-PGM2	gene-PGM2L1	gene-PGM2	gene-PGM2L1	gene-PGM2	gene-PGM2L1
511	14	gene-TMCC1	gene-LOC106494577	gene-TMCC1	gene-TMCC2	gene-TMCC2	gene-TMCC1	gene-TMCC1	gene-TMCC2	gene-TMCC1	gene-TMCC2	gene-TMCC1	gene-TMCC2	gene-LOC104575582	gene-TMCC1
512	14	gene-RUFY2	gene-RUFY1	gene-RUFY2	gene-RUFY1	gene-RUFY1	gene-RUFY2	gene-RUFY2	gene-RUFY1	gene-RUFY2	gene-RUFY1	gene-RUFY2	gene-RUFY1	gene-RUFY1	gene-RUFY2
513	14	gene-ACACB	gene-ACACA	gene-ACACA	gene-ACACA	gene-ACACB	gene-ACACA	gene-ACACB	gene-ACACB	gene-ACACA	gene-ACACA	gene-ACACB	gene-LOC104577450	gene-ACACB	gene-ACACA
514	14	gene-LOC106493466	gene-CLK1	gene-CLK4	gene-CLK1	gene-CLK1	gene-CLK4	gene-CLK4	gene-CLK1	gene-CLK1	gene-CLK4	gene-CLK4	gene-CLK1	gene-CLK4	gene-CLK1
515	14	gene-FNBP1	gene-FNBP1L	gene-FNBP1L	gene-FNBP1	gene-FNBP1L	gene-FNBP1	gene-FNBP1	gene-FNBP1L	gene-FNBP1	gene-FNBP1L	gene-FNBP1L	gene-FNBP1	gene-FNBP1L	gene-FNBP1
516	14	gene-ACSBG2	gene-ACSBG1	gene-ACSBG2	gene-ACSBG1	gene-ACSBG1	gene-ACSBG2	gene-ACSBG1	gene-ACSBG2	gene-ACSBG2	gene-ACSBG1	gene-ACSBG2	gene-ACSBG1	gene-LOC104572743	gene-ACSBG2
517	14	gene-LOC106491128	gene-PARP14	gene-LOC106498434	gene-LOC101798744	gene-LOC101789908	gene-LOC104128097	gene-LOC104128125	gene-PARP14	gene-LOC104018732	gene-LOC104020221	gene-LOC104145609	gene-PARP14	gene-PARP14	gene-LOC104579962
518	14	gene-HECW1	gene-HECW2	gene-HECW1	gene-HECW2	gene-HECW1	gene-HECW2	gene-HECW1	gene-HECW2	gene-HECW2	gene-HECW1	gene-HECW2	gene-HECW1	gene-HECW1	gene-HECW2
519	14	gene-PRKD3	gene-PRKD1	gene-PRKD1	gene-PRKD3	gene-PRKD3	gene-PRKD1	gene-PRKD1	gene-PRKD3	gene-PRKD3	gene-PRKD1	gene-PRKD1	gene-PRKD3	gene-PRKD1	gene-PRKD3
520	14	gene-PAPPA2	gene-PAPPA	gene-PAPPA2	gene-PAPPA	gene-PAPPA	gene-PAPPA2	gene-PAPPA2	gene-PAPPA	gene-PAPPA2	gene-PAPPA	gene-PAPPA2	gene-PAPPA	gene-PAPPA	gene-PAPPA2
521	14	gene-PREX2	gene-PREX1	gene-PREX2	gene-PREX1	gene-PREX2	gene-PREX1	gene-PREX2	gene-PREX1	gene-PREX1	gene-PREX2	gene-PREX1	gene-PREX2	gene-PREX2	gene-PREX1
522	14	gene-PKD2L1	gene-PKD2	gene-PKD2	gene-PKD2L1	gene-PKD2L1	gene-PKD2	gene-PKD2L1	gene-PKD2	gene-PKD2L1	gene-PKD2	gene-PKD2	gene-PKD2L1	gene-PKD2L1	gene-PKD2
523	14	gene-RABGAP1	gene-LOC106495768	gene-RABGAP1	gene-RABGAP1L	gene-RABGAP1L	gene-RABGAP1	gene-RABGAP1L	gene-RABGAP1	gene-RABGAP1	gene-RABGAP1L	gene-RABGAP1L	gene-RABGAP1	gene-RABGAP1	gene-RABGAP1L
524	14	gene-GPSM2	gene-GPSM1	gene-GPSM1	gene-GPSM2	gene-GPSM1	gene-GPSM2	gene-GPSM1	gene-GPSM2	gene-GPSM2	gene-GPSM1	gene-GPSM1	gene-GPSM2	gene-GPSM2	gene-GPSM1
525	14	gene-ERC2	gene-ERC1	gene-ERC1	gene-ERC2	gene-ERC1	gene-ERC2	gene-ERC1	gene-ERC2	gene-ERC1	gene-ERC2	gene-ERC1	gene-ERC2	gene-ERC2	gene-ERC1
526	14	gene-PAX7	gene-PAX3	gene-PAX7	gene-PAX3	gene-PAX7	gene-PAX3	gene-PAX3	gene-PAX7	gene-PAX7	gene-PAX3	gene-LOC104143567	gene-PAX7	gene-LOC104567506	gene-PAX3
527	14	gene-RPL3L	gene-RPL3	gene-RPL3L	gene-RPL3	gene-RPL3L	gene-RPL3	gene-RPL3L	gene-RPL3	gene-RPL3L	gene-RPL3	gene-RPL3L	gene-RPL3	gene-RPL3L	gene-RPL3
528	14	gene-JAG1	gene-JAG2	gene-JAG1	gene-JAG2	gene-JAG2	gene-JAG1	gene-JAG1	gene-JAG2	gene-JAG1	gene-JAG2	gene-JAG1	gene-JAG2	gene-JAG2	gene-JAG1
529	14	gene-LARP1	gene-LARP1B	gene-LARP1	gene-LARP1B	gene-LARP1	gene-LARP1B	gene-LARP1	gene-LARP1B	gene-LARP1B	gene-LARP1	gene-LARP1	gene-LARP1B	gene-LARP1B	gene-LARP1
530	14	gene-PKN3	gene-PKN2	gene-PKN3	gene-PKN2	gene-PKN3	gene-PKN2	gene-PKN3	gene-PKN2	gene-PKN3	gene-PKN2	gene-PKN3	gene-PKN2	gene-PKN2	gene-PKN3
531	14	gene-SLC24A2	gene-SLC24A1	gene-SLC24A1	gene-SLC24A2	gene-SLC24A2	gene-SLC24A1	gene-SLC24A1	gene-SLC24A2	gene-SLC24A2	gene-SLC24A1	gene-SLC24A2	gene-SLC24A1	gene-SLC24A1	gene-SLC24A2
532	14	gene-LOC106496579	gene-HECTD3	gene-LOC101795149	gene-HECTD3	gene-LOC104126288	gene-HECTD3	gene-HECTD3L	gene-HECTD3	gene-LOC104015551	gene-HECTD3	gene-LOC104148008	gene-LOC104148009	gene-LOC104580621	gene-LOC104580622
533	14	gene-L3MBTL2	gene-MBTD1	gene-MBTD1	gene-L3MBTL2	gene-MBTD1	gene-L3MBTL2	gene-MBTD1	gene-L3MBTL2	gene-MBTD1	gene-L3MBTL2	gene-MBTD1	gene-L3MBTL2	gene-L3MBTL2	gene-MBTD1
534	14	gene-CSGALNACT2	gene-CSGALNACT1	gene-CSGALNACT2	gene-CSGALNACT1	gene-CSGALNACT2	gene-CSGALNACT1	gene-CSGALNACT2	gene-CSGALNACT1	gene-CSGALNACT2	gene-CSGALNACT1	gene-CSGALNACT2	gene-CSGALNACT1	gene-CSGALNACT2	gene-CSGALNACT1
535	14	gene-ARFGEF1	gene-ARFGEF2	gene-ARFGEF2	gene-ARFGEF1	gene-ARFGEF1	gene-ARFGEF2	gene-ARFGEF2	gene-ARFGEF1	gene-ARFGEF1	gene-ARFGEF2	gene-ARFGEF1	gene-ARFGEF2	gene-ARFGEF1	gene-ARFGEF2
536	14	gene-SBNO2	gene-SBNO1	gene-SBNO1	gene-SBNO2	gene-SBNO2	gene-SBNO1	gene-SBNO1	gene-SBNO2	gene-SBNO1	gene-SBNO2	gene-SBNO2	gene-SBNO1	gene-SBNO2	gene-SBNO1
537	14	gene-PRKAA1	gene-PRKAA1	gene-PRKAA2	gene-PRKAA2	gene-PRKAA1	gene-PRKAA1	gene-PRKAA2	gene-PRKAA1	gene-PRKAA2	gene-LOC104019864	gene-PRKAA2	gene-PRKAA1	gene-LOC104572013	gene-PRKAA2
538	14	gene-KCNMA1	gene-KCNU1	gene-LOC101789865	gene-KCNMA1	gene-KCNU1	gene-KCNMA1	gene-KCNMA1	gene-KCNU1	gene-KCNMA1	gene-KCNU1	gene-KCNU1	gene-KCNMA1	gene-KCNMA1	gene-KCNU1
539	14	gene-COL28A1	gene-LOC106499155	gene-COL28A1	gene-LOC101804634	gene-COL28A1	gene-LOC104128001	gene-COL28A1	gene-LOC424167	gene-COL28A1	gene-LOC104010023	gene-LOC104138362	gene-COL28A1	gene-COL28A1	gene-LOC104570475
540	14	gene-CTPS1	gene-CTPS2	gene-CTPS1	gene-CTPS2	gene-CTPS2	gene-CTPS1	gene-CTPS1	gene-CTPS2	gene-CTPS2	gene-CTPS1	gene-CTPS1	gene-CTPS2	gene-CTPS2	gene-CTPS1
541	14	gene-LOC106489840	gene-EXOC1	gene-EXOC1	gene-LOC101791390	gene-EXOC1	gene-LOC104127971	gene-EXOC1	gene-LOC422308	gene-LOC104021090	gene-EXOC1	gene-LOC104154208	gene-EXOC1	gene-LOC104565608	gene-LOC104573112
542	14	gene-GALNT12	gene-GALNT4	gene-GALNT12	gene-GALNT4	gene-GALNT12	gene-GALNT4	gene-GALNT4	gene-GALNT12	gene-GALNT4	gene-GALNT12	gene-GALNT4	gene-GALNT12	gene-LOC104575599	gene-GALNT12
543	14	gene-POLR2B	gene-POLR3B	gene-POLR3B	gene-POLR2B	gene-POLR3B	gene-POLR2B	gene-POLR3B	gene-POLR2B	gene-POLR3B	gene-POLR2B	gene-POLR3B	gene-POLR2B	gene-POLR2B	gene-LOC104564515
544	14	gene-AHCYL2	gene-AHCYL1	gene-AHCYL1	gene-AHCYL2	gene-AHCYL2	gene-AHCYL1	gene-AHCYL1	gene-AHCYL2	gene-AHCYL2	gene-AHCYL1	gene-AHCYL1	gene-AHCYL2	gene-AHCYL1	gene-LOC104566376
545	14	gene-EVI5L	gene-EVI5	gene-EVI5L	gene-EVI5	gene-EVI5	gene-LOC104129978	gene-EVI5L	gene-EVI5	gene-EVI5L	gene-EVI5	gene-EVI5L	gene-EVI5	gene-LOC104569185	gene-EVI5L
546	14	gene-LOC106497746	gene-FBXW7	gene-FBXW7	gene-RRP8	gene-LOC104130613	gene-FBXW7	gene-FBXW7	gene-LOC419074	gene-FBXW7	gene-LOC104014874	gene-LOC104148977	gene-FBXW7	gene-LOC104571329	gene-LOC104564601
547	14	gene-CAPN10	gene-RNPEPL1	gene-RNPEPL1	gene-CAPN10	gene-LOC113842049	gene-RNPEPL1	gene-CAPN10	gene-CAPN10	gene-RNPEPL1	gene-CAPN10	gene-RNPEPL1	gene-CAPN10	gene-RNPEPL1	gene-LOC104578245
548	14	gene-ABL2	gene-ABL1	gene-ABL2	gene-ABL1	gene-ABL2	gene-ABL1	gene-ABL1	gene-ABL2	gene-ABL2	gene-ABL1	gene-ABL1	gene-ABL2	gene-ABL2	gene-ABL1
549	14	gene-EIF4G3	gene-EIF4G1	gene-EIF4G1	gene-EIF4G3	gene-EIF4G1	gene-EIF4G3	gene-EIF4G1	gene-EIF4G3	gene-EIF4G1	gene-EIF4G3	gene-EIF4G3	gene-LOC104148844	gene-EIF4G3	gene-EIF4G1
550	14	gene-LOC106482531	gene-PXDN	gene-LOC101794631	gene-PXDN	gene-LOC104125123	gene-PXDN	gene-PXDN	gene-PXDNL	gene-PXDN	gene-LOC104020038	gene-PXDN	gene-LOC104141630	gene-LOC104571970	gene-PXDN
551	14	gene-TNKS	gene-TNKS2	gene-TNKS2	gene-TNKS	gene-TNKS2	gene-TNKS	gene-TNKS	gene-TNKS2	gene-TNKS2	gene-TNKS	gene-TNKS	gene-TNKS2	gene-TNKS2	gene-TNKS
552	14	gene-MPP3	gene-MPP7	gene-MPP7	gene-MPP3	gene-MPP3	gene-MPP7	gene-MPP3	gene-MPP7	gene-MPP3	gene-MPP7	gene-MPP7	gene-MPP3	gene-MPP3	gene-MPP7
553	14	gene-DISP1	gene-DISP2	gene-DISP1	gene-DISP2	gene-DISP1	gene-DISP2	gene-DISP2	gene-DISP1	gene-DISP2	gene-DISP1	gene-DISP2	gene-DISP1	gene-DISP2	gene-DISP1
554	14	gene-CADPS	gene-CADPS2	gene-CADPS	gene-CADPS2	gene-CADPS	gene-CADPS2	gene-CADPS2	gene-CADPS	gene-CADPS	gene-CADPS2	gene-CADPS	gene-CADPS2	gene-LOC104566750	gene-CADPS2
555	14	gene-MEGF11	gene-MEGF11	gene-MEGF10	gene-MEGF11	gene-MEGF10	gene-MEGF10	gene-PEAR1	gene-MEGF11	gene-MEGF11	gene-MEGF10	gene-MEGF11	gene-MEGF10	gene-MEGF11	gene-MEGF10
556	14	gene-LOC106497764	gene-LOC106497762	gene-LOC101791001	gene-LOC101790812	gene-LOC104130839	gene-LOC104130718	gene-CYP1A1	gene-CYP1A2	gene-LOC104016721	gene-LOC104016722	gene-LOC104149165	gene-LOC104149156	gene-LOC104577631	gene-LOC104577610
557	14	gene-COL24A1	gene-COL27A1	gene-COL24A1	gene-COL27A1	gene-COL24A1	gene-COL27A1	gene-COL24A1	gene-COL27A1	gene-COL27A1	gene-COL24A1	gene-COL27A1	gene-COL24A1	gene-LOC104572387	gene-COL24A1
558	14	gene-LOC106495074	gene-LOC106495069	gene-LOC101799579	gene-LOC101798959	gene-LOC104134650	gene-LOC104134648	gene-KRT75	gene-KRT6A	gene-LOC104019196	gene-LOC104019195	gene-LOC104152351	gene-LOC104152571	gene-LOC104577018	gene-LOC104577017
559	14	gene-STRN	gene-STRN3	gene-STRN	gene-STRN3	gene-STRN	gene-STRN3	gene-STRN	gene-STRN3	gene-STRN	gene-STRN3	gene-STRN	gene-STRN3	gene-STRN3	gene-STRN
560	14	gene-DOCK7	gene-DOCK8	gene-DOCK8	gene-DOCK7	gene-DOCK8	gene-DOCK7	gene-DOCK8	gene-DOCK7	gene-DOCK7	gene-DOCK8	gene-DOCK8	gene-DOCK7	gene-DOCK8	gene-LOC104573158
561	14	gene-FILIP1	gene-FILIP1L	gene-FILIP1	gene-FILIP1L	gene-FILIP1L	gene-FILIP1	gene-FILIP1L	gene-FILIP1	gene-FILIP1	gene-FILIP1L	gene-FILIP1	gene-FILIP1L	gene-LOC104568286	gene-FILIP1
562	14	gene-SFMBT1	gene-SFMBT2	gene-SFMBT2	gene-SFMBT1	gene-SFMBT2	gene-SFMBT1	gene-SFMBT1	gene-SFMBT2	gene-SFMBT1	gene-SFMBT2	gene-SFMBT1	gene-SFMBT2	gene-LOC104568506	gene-SFMBT1
563	14	gene-SLC18A1	gene-SLC18A2	gene-SLC18A2	gene-SLC18A1	gene-SLC18A2	gene-SLC18A1	gene-SLC18A2	gene-SLC18A1	gene-SLC18A1	gene-SLC18A2	gene-SLC18A1	gene-SLC18A2	gene-LOC104574766	gene-SLC18A2
564	14	gene-PIP4K2B	gene-PIP4K2A	gene-PIP4K2A	gene-PIP4K2B	gene-PIP4K2A	gene-PIP4K2B	gene-PIP4K2B	gene-PIP4K2A	gene-PIP4K2A	gene-PIP4K2B	gene-PIP4K2B	gene-PIP4K2A	gene-PIP4K2A	gene-PIP4K2B
565	14	gene-ULK2	gene-ULK1	gene-ULK1	gene-ULK2	gene-ULK2	gene-ULK1	gene-ULK1	gene-ULK2	gene-ULK2	gene-ULK1	gene-ULK2	gene-ULK1	gene-ULK1	gene-LOC104574068
566	14	gene-FBXW11	gene-BTRC	gene-FBXW11	gene-BTRC	gene-BTRC	gene-FBXW11	gene-FBXW11	gene-BTRC	gene-FBXW11	gene-BTRC	gene-FBXW11	gene-BTRC	gene-BTRC	gene-FBXW11
567	14	gene-DENND6B	gene-DENND6A	gene-DENND6B	gene-DENND6A	gene-DENND6A	gene-DENND6B	gene-DENND6B	gene-DENND6A	gene-DENND6B	gene-DENND6A	gene-DENND6B	gene-DENND6A	gene-DENND6A	gene-DENND6B
568	14	gene-MMEL1	gene-MME	gene-MMEL1	gene-MME	gene-MMEL1	gene-MME	gene-MMEL1	gene-MME	gene-MME	gene-MMEL1	gene-MME	gene-MMEL1	gene-MME	gene-MMEL1
569	14	gene-RANBP17	gene-XPO7	gene-XPO7	gene-RANBP17	gene-RANBP17	gene-XPO7	gene-XPO7	gene-RANBP17	gene-RANBP17	gene-XPO7	gene-XPO7	gene-RANBP17	gene-RANBP17	gene-LOC104571083
570	14	gene-LOC106493185	gene-TBC1D24	gene-LOC101796952	gene-TBC1D24	gene-TBC1D24	gene-LOC104125354	gene-TBC1D24L	gene-TBC1D24	gene-LOC104010986	gene-TBC1D24	gene-LOC104143334	gene-TBC1D24	gene-LOC104566827	gene-TBC1D24
571	14	gene-TNC	gene-TNR	gene-TNR	gene-TNC	gene-TNR	gene-TNC	gene-TNR	gene-TNC	gene-TNR	gene-TNC	gene-TNC	gene-TNR	gene-TNC	gene-TNR
572	14	gene-MTA1	gene-MTA3	gene-MTA3	gene-MTA1	gene-MTA1	gene-MTA3	gene-MTA3	gene-MTA1	gene-MTA2	gene-MTA3	gene-MTA1	gene-MTA3	gene-MTA1	gene-MTA1
573	14	gene-TOP2A	gene-TOP2B	gene-TOP2B	gene-TOP2A	gene-TOP2B	gene-TOP2A	gene-TOP2A	gene-TOP2B	gene-TOP2A	gene-TOP2B	gene-TOP2B	gene-TOP2A	gene-TOP2A	gene-TOP2B
574	14	gene-PACSIN2	gene-PACSIN1	gene-PACSIN2	gene-PACSIN1	gene-PACSIN2	gene-PACSIN1	gene-PACSIN2	gene-PACSIN1	gene-PACSIN1	gene-PACSIN2	gene-PACSIN2	gene-PACSIN1	gene-PACSIN1	gene-PACSIN2
575	14	gene-PPP6R2	gene-PPP6R3	gene-PPP6R3	gene-PPP6R2	gene-PPP6R3	gene-PPP6R2	gene-PPP6R3	gene-PPP6R2	gene-PPP6R2	gene-PPP6R3	gene-PPP6R3	gene-PPP6R2	gene-PPP6R2	gene-PPP6R3
576	14	gene-SULF1	gene-SULF2	gene-SULF1	gene-SULF2	gene-SULF2	gene-SULF1	gene-SULF1	gene-SULF2	gene-SULF2	gene-SULF1	gene-SULF1	gene-SULF2	gene-SULF1	gene-SULF2
577	14	gene-LOC106486408	gene-LOC106486407	gene-LOC101803767	gene-LOC101804703	gene-LOC104124428	gene-LOC104124427	gene-SAFB	gene-SAFB2	gene-LOC104016281	gene-LOC104016280	gene-LOC104151012	gene-LOC104151020	gene-LOC104580089	gene-LOC104580079
578	14	gene-AMOTL1	gene-AMOT	gene-AMOT	gene-AMOTL1	gene-AMOT	gene-AMOTL1	gene-AMOT	gene-AMOTL1	gene-AMOT	gene-AMOTL1	gene-AMOT	gene-AMOTL1	gene-AMOT	gene-AMOTL1
579	14	gene-LOC106489234	gene-LOC106489248	gene-RCBTB1	gene-RCBTB2	gene-RCBTB1	gene-RCBTB2	gene-RCBTB1	gene-RCBTB2	gene-RCBTB1	gene-RCBTB2	gene-RCBTB2	gene-RCBTB1	gene-RCBTB2	gene-RCBTB1
580	14	gene-TBC1D12	gene-TBC1D14	gene-TBC1D14	gene-TBC1D12	gene-TBC1D12	gene-TBC1D14	gene-TBC1D12	gene-TBC1D14	gene-TBC1D14	gene-TBC1D12	gene-TBC1D14	gene-TBC1D12	gene-TBC1D14	gene-TBC1D12
581	14	gene-CNOT6L	gene-CNOT6	gene-CNOT6	gene-CNOT6L	gene-CNOT6	gene-CNOT6L	gene-CNOT6L	gene-CNOT6	gene-CNOT6L	gene-CNOT6	gene-CNOT6	gene-CNOT6L	gene-CNOT6L	gene-CNOT6
582	14	gene-R3HDM1	gene-ARPP21	gene-ARPP21	gene-R3HDM1	gene-ARPP21	gene-R3HDM1	gene-ARPP21	gene-R3HDM1	gene-ARPP21	gene-R3HDM1	gene-ARPP21	gene-R3HDM1	gene-R3HDM1	gene-ARPP21
583	14	gene-SRPK1	gene-SRPK2	gene-SRPK1	gene-SRPK2	gene-SRPK1	gene-SRPK2	gene-SRPK2	gene-SRPK1	gene-SRPK2	gene-SRPK1	gene-SRPK1	gene-SRPK2	gene-SRPK1	gene-SRPK2
584	14	gene-SLC27A4	gene-SLC27A1	gene-SLC27A4	gene-SLC27A1	gene-LOC104135291	gene-SLC27A4	gene-SLC27A1	gene-SLC27A4	gene-SLC27A4	gene-SLC27A1	gene-SLC27A1	gene-SLC27A4	gene-SLC27A1	gene-SLC27A4
585	14	gene-SPECC1	gene-SPECC1L	gene-SPECC1	gene-SPECC1L	gene-SPECC1L	gene-SPECC1	gene-SPECC1L	gene-SPECC1	gene-SPECC1L	gene-SPECC1	gene-SPECC1L	gene-SPECC1	gene-SPECC1	gene-SPECC1L
586	14	gene-MACC1	gene-SH3BP4	gene-SH3BP4	gene-MACC1	gene-MACC1	gene-SH3BP4	gene-MACC1	gene-SH3BP4	gene-SH3BP4	gene-MACC1	gene-MACC1	gene-SH3BP4	gene-MACC1	gene-SH3BP4
587	14	gene-LRRC16A	gene-RLTPR	gene-CARMIL1	gene-CARMIL2	gene-CARMIL1	gene-CARMIL2	gene-RLTPR	gene-CARMIL1	gene-CARMIL3	gene-LRRC16A	gene-RLTPR	gene-LRRC16A	gene-LRRC16A	gene-RLTPR
588	14	gene-SEC31A	gene-SEC31B	gene-SEC31A	gene-SEC31B	gene-SEC31A	gene-SEC31B	gene-SEC31B	gene-SEC31A	gene-SEC31A	gene-SEC31B	gene-SEC31A	gene-SEC31B	gene-SEC31B	gene-SEC31A
589	14	gene-OTOG	gene-OTOGL	gene-OTOGL	gene-OTOG	gene-OTOG	gene-OTOGL	gene-OTOG	gene-OTOGL	gene-OTOG	gene-OTOGL	gene-OTOGL	gene-OTOG	gene-LOC104576400	gene-OTOG
590	14	gene-RHPN2	gene-RHPN1	gene-RHPN2	gene-RHPN1	gene-RHPN2	gene-RHPN1	gene-RHPN2	gene-RHPN1	gene-RHPN1	gene-RHPN2	gene-RHPN1	gene-RHPN2	gene-RHPN1	gene-RHPN2
591	14	gene-LOC106484476	gene-LOC106495729	gene-LOC106493095	gene-SLC2A1	gene-LOC101791516	gene-SLC2A1	gene-LOC104122781	gene-SLC2A14	gene-SLC2A1	gene-LOC104014477	gene-SLC2A1	gene-SLC2A1	gene-SLC2A3	gene-LOC104566511
592	14	gene-SIM2	gene-SIM1	gene-SIM1	gene-SIM2	gene-SIM1	gene-SIM2	gene-SIM2	gene-SIM1	gene-SIM2	gene-SIM1	gene-SIM2	gene-SIM1	gene-SIM2	gene-SIM1
593	14	gene-SCMH1	gene-SCML2	gene-SCMH1	gene-SCML2	gene-SCML2	gene-SCMH1	gene-SCMH1	gene-SCML2	gene-SCMH1	gene-SCML2	gene-SCML2	gene-SCMH1	gene-SCML2	gene-SCMH1
594	14	gene-LOC106483673	gene-LOC106483672	gene-LOC101797717	gene-LOC101798015	gene-LOC104128264	gene-LOC104128196	gene-LOC418544	gene-CBS	gene-LOC104020847	gene-LOC104020846	gene-LOC104147113	gene-LOC104147154	gene-LOC104579779	gene-LOC104579780
595	14	gene-ADAMTSL1	gene-ADAMTSL3	gene-ADAMTSL1	gene-ADAMTSL3	gene-ADAMTSL3	gene-ADAMTSL1	gene-ADAMTSL1	gene-ADAMTSL3	gene-ADAMTSL1	gene-ADAMTSL3	gene-ADAMTSL1	gene-ADAMTSL3	gene-ADAMTSL1	gene-ADAMTSL3
596	14	gene-KAT2A	gene-KAT2B	gene-LOC101805426	gene-KAT2B	gene-KAT2A	gene-KAT2B	gene-KAT2A	gene-KAT2B	gene-KAT2B	gene-KAT2A	gene-KAT2A	gene-KAT2B	gene-KAT2B	gene-KAT2A
597	14	gene-P4HA2	gene-P4HA1	gene-P4HA1	gene-P4HA2	gene-P4HA2	gene-P4HA1	gene-P4HA1	gene-P4HA2	gene-P4HA2	gene-P4HA1	gene-P4HA2	gene-P4HA1	gene-P4HA2	gene-P4HA1
598	14	gene-IGSF3	gene-LOC106490582	gene-LOC106490621	gene-LOC101800493	gene-IGSF3	gene-CD101	gene-LOC104123019	gene-IGSF3	gene-CD101	gene-CD101	gene-IGSF3	gene-IGSF3	gene-CD101	gene-IGSF3
599	14	gene-DENND1A	gene-DENND1B	gene-DENND1B	gene-DENND1A	gene-DENND1B	gene-DENND1A	gene-DENND1B	gene-DENND1A	gene-DENND1B	gene-DENND1A	gene-DENND1B	gene-DENND1A	gene-DENND1B	gene-DENND1A
600	14	gene-SYNJ1	gene-SYNJ2	gene-SYNJ1	gene-SYNJ2	gene-SYNJ2	gene-SYNJ1	gene-SYNJ1	gene-SYNJ2	gene-SYNJ2	gene-SYNJ1	gene-SYNJ2	gene-SYNJ1	gene-SYNJ1	gene-SYNJ2
601	14	gene-RAF1	gene-BRAF	gene-BRAF	gene-RAF1	gene-RAF1	gene-BRAF	gene-BRAF	gene-RAF1	gene-BRAF	gene-RAF1	gene-RAF1	gene-BRAF	gene-RAF1	gene-BRAF
602	14	gene-PPL	gene-EVPL	gene-EVPL	gene-PPL	gene-PPL	gene-EVPL	gene-PPL	gene-EVPL	gene-PPL	gene-EVPL	gene-EVPL	gene-PPL	gene-EVPL	gene-PPL
603	14	gene-HHIPL1	gene-HHIPL2	gene-HHIPL1	gene-HHIPL2	gene-HHIPL2	gene-HHIPL1	gene-HHIPL2	gene-HHIPL1	gene-HHIPL1	gene-HHIPL2	gene-HHIPL2	gene-HHIPL1	gene-HHIPL2	gene-HHIPL1
604	14	gene-IPO8	gene-IPO7	gene-IPO8	gene-LOC113841346	gene-IPO7	gene-IPO7	gene-IPO8	gene-IPO8	gene-IPO7	gene-IPO8	gene-IPO7	gene-IPO8	gene-IPO7	gene-IPO8
605	14	gene-ARVCF	gene-CTNND1	gene-CTNND1	gene-ARVCF	gene-CTNND1	gene-ARVCF	gene-CTNND1	gene-ARVCF	gene-ARVCF	gene-CTNND1	gene-ARVCF	gene-CTNND1	gene-CTNND1	gene-ARVCF
606	14	gene-IGDCC4	gene-PRTG	gene-IGDCC4	gene-PRTG	gene-PRTG	gene-IGDCC4	gene-PRTG	gene-IGDCC4	gene-IGDCC4	gene-PRTG	gene-IGDCC4	gene-PRTG	gene-PRTG	gene-IGDCC4
607	14	gene-ADAM9	gene-LOC106494205	gene-LOC101795287	gene-ADAM9	gene-ADAM9	gene-LOC104128330	gene-ADAM5P	gene-ADAM9	gene-ADAM9	gene-LOC104022095	gene-LOC104141338	gene-ADAM9	gene-ADAM9	gene-LOC104577936
608	14	gene-CHSY1	gene-CHSY3	gene-CHSY3	gene-CHSY1	gene-CHSY1	gene-CHSY3	gene-CHSY3	gene-CHSY1	gene-CHSY1	gene-LOC104008755	gene-CHSY3	gene-CHSY1	gene-CHSY1	gene-CHSY3
609	14	gene-PRKCB	gene-PRKCA	gene-PRKCB	gene-PRKCA	gene-LOC104134542	gene-PRKCA	gene-PRKCB	gene-PRKCA	gene-PRKCA	gene-PRKCB	gene-PRKCA	gene-PRKCB	gene-PRKCA	gene-PRKCB
610	14	gene-ICK	gene-MAK	gene-MAK	gene-ICK	gene-MAK	gene-CILK1	gene-ICK	gene-MAK	gene-ICK	gene-MAK	gene-MAK	gene-ICK	gene-MAK	gene-ICK
611	14	gene-LOC106488733	gene-CSNK1D	gene-CSNK1D	gene-LOC101802293	gene-CSNK1D	gene-CSNK1E	gene-CSNK1E	gene-CSNK1D	gene-CSNK1E	gene-CSNK1D	gene-CSNK1D	gene-CSNK1E	gene-CSNK1E	gene-CSNK1D
612	14	gene-RASA3	gene-RASA2	gene-RASA3	gene-RASA2	gene-RASA3	gene-RASA2	gene-RASA2	gene-RASA3	gene-RASA3	gene-RASA2	gene-RASA2	gene-RASA3	gene-RASA2	gene-RASA3
613	14	gene-ARID1A	gene-ARID1B	gene-ARID1B	gene-ARID1A	gene-ARID1B	gene-ARID1A	gene-ARID1A	gene-ARID1B	gene-ARID1B	gene-ARID1A	gene-ARID1B	gene-ARID1A	gene-ARID1A	gene-ARID1B
614	14	gene-LOC106494893	gene-LOC106494960	gene-LOC101790581	gene-GART	gene-LOC104128165	gene-GART	gene-GART	gene-GART-B	gene-GART	gene-LOC104020174	gene-GART	gene-LOC104139486	gene-LOC104566670	gene-LOC104566671
615	14	gene-ZAP70	gene-SYK	gene-LOC101798888	gene-SYK	gene-LOC104132036	gene-SYK	gene-ZAP70	gene-SYK	gene-ZAP70	gene-SYK	gene-ZAP70	gene-SYK	gene-ZAP70	gene-SYK
616	14	gene-SYT10	gene-SYT6	gene-SYT10	gene-SYT6	gene-SYT10	gene-SYT6	gene-SYT6	gene-SYT10	gene-SYT10	gene-SYT6	gene-SYT10	gene-SYT6	gene-SYT10	gene-SYT6
617	14	gene-PDZRN4	gene-LOC106497623	gene-PDZRN3	gene-PDZRN3	gene-PDZRN4	gene-PDZRN4	gene-PDZRN3	gene-PDZRN4	gene-PDZRN3	gene-PDZRN3	gene-PDZRN4	gene-PDZRN4	gene-PDZRN3	gene-PDZRN4
618	14	gene-MTCL1	gene-SOGA1	gene-MTCL1	gene-SOGA1	gene-SOGA1	gene-MTCL1	gene-SOGA1	gene-MTCL1	gene-SOGA1	gene-MTCL1	gene-SOGA1	gene-MTCL1	gene-SOGA1	gene-MTCL1
619	14	gene-DYNC1LI2	gene-DYNC1LI1	gene-DYNC1LI2	gene-DYNC1LI1	gene-DYNC1LI2	gene-DYNC1LI1	gene-DYNC1LI2	gene-DYNC1LI1	gene-DYNC1LI1	gene-DYNC1LI2	gene-DYNC1LI1	gene-DYNC1LI2	gene-DYNC1LI1	gene-DYNC1LI2
620	14	gene-SYN2	gene-SYN3	gene-SYN2	gene-SYN3	gene-SYN2	gene-SYN3	gene-SYN3	gene-SYN2	gene-SYN3	gene-SYN2	gene-SYN2	gene-SYN3	gene-SYN2	gene-SYN3
621	14	gene-PLOD1	gene-PLOD2	gene-PLOD2	gene-PLOD1	gene-PLOD1	gene-PLOD2	gene-PLOD1	gene-PLOD2	gene-PLOD1	gene-PLOD2	gene-PLOD1	gene-PLOD2	gene-PLOD2	gene-PLOD1
622	14	gene-DACH1	gene-DACH2	gene-DACH1	gene-DACH2	gene-DACH2	gene-DACH1	gene-DACH1	gene-DACH2	gene-DACH2	gene-DACH1	gene-LOC104147479	gene-LOC104146475	gene-DACH1	gene-DACH2
623	14	gene-SPOPL	gene-SPOP	gene-SPOP	gene-SPOPL	gene-SPOPL	gene-LOC104131240	gene-SPOP	gene-SPOPL	gene-SPOPL	gene-SPOP	gene-SPOP	gene-SPOPL	gene-SPOP	gene-SPOPL
624	14	gene-LOC106492872	gene-SLC6A19	gene-SLC6A19	gene-LOC101791666	gene-LOC104128513	gene-SLC6A19	gene-SLC6A18	gene-SLC6A19	gene-SLC6A19	gene-SLC6A18	gene-SLC6A19	gene-SLC6A18	gene-SLC6A18	gene-SLC6A19
625	14	gene-ITGA9	gene-ITGA4	gene-ITGA4	gene-ITGA9	gene-ITGA4	gene-ITGA9	gene-ITGA9	gene-ITGA4	gene-ITGA4	gene-ITGA9	gene-ITGA4	gene-ITGA9	gene-ITGA9	gene-LOC104569949
626	14	gene-SIN3A	gene-SIN3B	gene-SIN3B	gene-SIN3A	gene-SIN3B	gene-SIN3A	gene-SIN3A	gene-SIN3B	gene-SIN3B	gene-SIN3A	gene-SIN3B	gene-SIN3A	gene-SIN3B	gene-SIN3A
627	14	gene-SEC23A	gene-SEC23B	gene-SEC23B	gene-SEC23A	gene-SEC23B	gene-SEC23A	gene-SEC23A	gene-SEC23B	gene-SEC23B	gene-SEC23A	gene-SEC23A	gene-SEC23B	gene-SEC23A	gene-SEC23B
628	14	gene-KCNJ3	gene-LOC106491787	gene-KCNJ3	gene-LOC101803973	gene-LOC104135265	gene-LOC104134892	gene-KCNJ9	gene-KCNJ3	gene-LOC104009951	gene-KCNJ3	gene-LOC104141242	gene-KCNJ3	gene-LOC104576620	gene-KCNJ3
629	14	gene-GALNTL6	gene-GALNT10	gene-GALNT10	gene-GALNTL6	gene-GALNT10	gene-GALNTL6	gene-GALNT10	gene-GALNTL6	gene-GALNTL6	gene-GALNT10	gene-GALNTL6	gene-GALNT10	gene-LOC104571246	gene-LOC104574287
630	14	gene-PRSS12	gene-LOC106498930	gene-PRSS12	gene-LOC101802664	gene-PRSS12	gene-LOC104129107	gene-NTL	gene-PRSS12	gene-LOC104017301	gene-PRSS12	gene-PRSS12	gene-LOC104141767	gene-PRSS12	gene-LOC104564763
631	14	gene-NELL2	gene-NELL1	gene-NELL2	gene-NELL1	gene-NELL2	gene-NELL1	gene-NELL1	gene-NELL2	gene-NELL2	gene-NELL1	gene-NELL2	gene-NELL1	gene-LOC104580983	gene-NELL1
632	14	gene-TBK1	gene-IKBKE	gene-TBK1	gene-IKBKE	gene-TBK1	gene-IKBKE	gene-IKBKE	gene-TBK1	gene-IKBKE	gene-TBK1	gene-TBK1	gene-IKBKE	gene-TBK1	gene-IKBKE
633	14	gene-LOC106492625	gene-LOC106491655	gene-LOC106488566	gene-LOC106489669	gene-LOC106488521	gene-LOC106492616	gene-LOC106488903	gene-LOC106492508	gene-LOC106488785	gene-LOC106014904	gene-LOC107055438	gene-LOC104014728	gene-LOC104151633	gene-LOC104567042
634	14	gene-KLHL35	gene-KLHL24	gene-KLHL35	gene-KLHL24	gene-KLHL24	gene-KLHL35	gene-KLHL35	gene-KLHL24	gene-KLHL35	gene-KLHL24	gene-KLHL24	gene-KLHL35	gene-KLHL24	gene-KLHL35
635	14	gene-USP20	gene-USP33	gene-USP20	gene-USP33	gene-USP20	gene-USP33	gene-USP33	gene-USP20	gene-USP33	gene-USP20	gene-USP20	gene-USP33	gene-USP20	gene-LOC104579030
636	14	gene-OSBPL2	gene-OSBPL1A	gene-OSBPL2	gene-OSBPL1A	gene-OSBPL2	gene-OSBPL1A	gene-OSBPL1A	gene-OSBPL2	gene-OSBPL1A	gene-OSBPL2	gene-OSBPL2	gene-OSBPL1A	gene-OSBPL2	gene-OSBPL1A
637	14	gene-FRMD4A	gene-FRMD4B	gene-FRMD4A	gene-FRMD4B	gene-FRMD4B	gene-FRMD4A	gene-FRMD4B	gene-FRMD4A	gene-FRMD4B	gene-FRMD4A	gene-FRMD4A	gene-FRMD4B	gene-FRMD4A	gene-FRMD4B
638	14	gene-GYLTL1B	gene-LARGE	gene-LARGE2	gene-LARGE1	gene-LARGE2	gene-LARGE1	gene-LARGE1	gene-LARGE2	gene-GYLTL1B	gene-LARGE	gene-GYLTL1B	gene-LARGE	gene-GYLTL1B	gene-LARGE
639	14	gene-FZD10	gene-FZD9	gene-FZD10	gene-FZD9	gene-FZD10	gene-FZD9	gene-FZD10	gene-FZD9	gene-FZD9	gene-FZD10	gene-FZD10	gene-FZD9	gene-FZD9	gene-FZD10
640	14	gene-LOC106499667	gene-LOC106499668	gene-LOC106499535	gene-LOC101798644	gene-LOC101794647	gene-LOC113844272	gene-LOC104134014	gene-AMY2A	gene-AMY1A	gene-LOC104017637	gene-LOC104017636	gene-LOC104140496	gene-LOC104569209	gene-LOC104569210
641	14	gene-TRIM50	gene-NSUN5	gene-TRIM50	gene-NSUN5	gene-TRIM50	gene-NSUN5	gene-TRIM50	gene-NSUN5	gene-TRIM50	gene-TRIM50	gene-NSUN5	gene-NSUN5	gene-TRIM74	gene-TRIM50
642	14	gene-SEC61A1	gene-SEC61A2	gene-SEC61A1	gene-SEC61A2	gene-SEC61A1	gene-LOC104135762	gene-SEC61A2	gene-SEC61A1	gene-SEC61A1	gene-SEC61A2	gene-SEC61A1	gene-SEC61A2	gene-SEC61A2	gene-SEC61A1
643	14	gene-DNAJC6	gene-GAK	gene-GAK	gene-DNAJC6	gene-GAK	gene-DNAJC6	gene-DNAJC6	gene-GAK	gene-GAK	gene-DNAJC6	gene-GAK	gene-DNAJC6	gene-GAK	gene-DNAJC6
644	14	gene-NFKB1	gene-NFKB2	gene-NFKB1	gene-NFKB1	gene-NFKB2	gene-LOC104127821	gene-NFKB1	gene-NFKB2	gene-NFKB2	gene-NFKB1	gene-NFKB2	gene-NFKB1	gene-NFKB2	gene-NFKB1
645	14	gene-MYBPC1	gene-MYBPC3	gene-MYBPC3	gene-MYBPC1	gene-MYBPC3	gene-MYBPC1	gene-MYBPC1	gene-MYBPC3	gene-MYBPC1	gene-MYBPC3	gene-MYBPC3	gene-MYBPC1	gene-MYBPC3	gene-MYBPC1
646	14	gene-MTMR3	gene-MTMR4	gene-MTMR3	gene-MTMR4	gene-MTMR3	gene-MTMR4	gene-MTMR3	gene-MTMR4	gene-MTMR3	gene-MTMR4	gene-MTMR3	gene-MTMR4	gene-MTMR3	gene-MTMR4
647	14	gene-NOL4	gene-NOL4L	gene-NOL4	gene-NOL4L	gene-NOL4	gene-NOL4L	gene-C20H20ORF112	gene-NOL4	gene-NOL4	gene-NOL4L	gene-NOL4	gene-NOL4L	gene-NOL4	gene-LOC104567007
648	14	gene-PHTF2	gene-PHTF1	gene-PHTF1	gene-PHTF2	gene-PHTF1	gene-PHTF2	gene-PHTF1	gene-PHTF2	gene-PHTF2	gene-PHTF1	gene-PHTF1	gene-PHTF2	gene-PHTF1	gene-PHTF2
649	14	gene-BTBD2	gene-BTBD1	gene-BTBD1	gene-BTBD2	gene-BTBD2	gene-BTBD1	gene-BTBD2	gene-BTBD1	gene-BTBD1	gene-BTBD2	gene-BTBD1	gene-BTBD2	gene-BTBD2	gene-BTBD1
650	14	gene-PLEKHH1	gene-PLEKHH2	gene-PLEKHH2	gene-PLEKHH1	gene-PLEKHH2	gene-PLEKHH1	gene-PLEKHH1	gene-PLEKHH2	gene-PLEKHH1	gene-PLEKHH2	gene-PLEKHH1	gene-PLEKHH2	gene-PLEKHH2	gene-PLEKHH1
651	14	gene-LOC106485225	gene-LOC106485226	gene-LOC101797859	gene-LOC101793730	gene-LOC104126274	gene-LOC104126275	gene-LOC429098	gene-VDHAP	gene-LOC104015406	gene-LOC104015534	gene-LOC104143626	gene-LOC104143615	gene-LOC104143614	gene-LOC104578147
652	14	gene-MFN1	gene-MFN2	gene-MFN1	gene-MFN2	gene-MFN1	gene-MFN2	gene-MFN2	gene-MFN1	gene-MFN2	gene-MFN1	gene-MFN2	gene-MFN1	gene-MFN1	gene-MFN2
653	14	gene-PPEF1	gene-PPEF2	gene-PPEF2	gene-PPEF1	gene-PPEF1	gene-PPEF2	gene-PPEF1	gene-PPEF2	gene-PPEF2	gene-PPEF1	gene-PPEF1	gene-PPEF2	gene-PPEF2	gene-PPEF1
654	14	gene-KCNN1	gene-KCNN3	gene-KCNN2	gene-KCNN2	gene-KCNN2	gene-KCNN1	gene-KCNN3	gene-KCNN1	gene-KCNN2	gene-LOC104012346	gene-KCNN2	gene-KCNN1	gene-KCNN2	gene-LOC104578283
655	14	gene-PAPSS2	gene-PAPSS1	gene-PAPSS1	gene-PAPSS2	gene-PAPSS2	gene-PAPSS1	gene-PAPSS2	gene-PAPSS1	gene-PAPSS1	gene-PAPSS2	gene-PAPSS1	gene-PAPSS2	gene-PAPSS2	gene-PAPSS1
656	14	gene-SEC24B	gene-SEC24A	gene-SEC24B	gene-SEC24A	gene-SEC24A	gene-SEC24B	gene-SEC24B	gene-SEC24A	gene-SEC24B	gene-SEC24A	gene-SEC24B	gene-SEC24A	gene-SEC24A	gene-SEC24B
657	14	gene-GRHL2	gene-GRHL1	gene-GRHL1	gene-GRHL2	gene-GRHL1	gene-GRHL2	gene-GRHL2	gene-GRHL1	gene-GRHL2	gene-GRHL1	gene-GRHL1	gene-GRHL2	gene-LOC104570327	gene-GRHL1
658	14	gene-RALGPS2	gene-RALGPS1	gene-RALGPS1	gene-RALGPS2	gene-RALGPS1	gene-RALGPS2	gene-RALGPS2	gene-RALGPS1	gene-RALGPS1	gene-RALGPS2	gene-RALGPS2	gene-RALGPS1	gene-RALGPS1	gene-RALGPS2
659	14	gene-RBL1	gene-RBL2	gene-RBL2	gene-RBL1	gene-RBL2	gene-RBL1	gene-RBL1	gene-RBL2	gene-RBL2	gene-RBL1	gene-RBL1	gene-RBL2	gene-RBL1	gene-RBL2
660	14	gene-RC3H2	gene-RC3H1	gene-RC3H2	gene-RC3H1	gene-RC3H2	gene-RC3H1	gene-RC3H1	gene-RC3H2	gene-RC3H1	gene-RC3H2	gene-RC3H2	gene-RC3H1	gene-RC3H1	gene-RC3H2
661	14	gene-OSBPL8	gene-OSBPL5	gene-OSBPL5	gene-OSBPL8	gene-OSBPL8	gene-OSBPL5	gene-OSBPL5	gene-OSBPL8	gene-OSBPL5	gene-OSBPL8	gene-OSBPL8	gene-OSBPL5	gene-OSBPL5	gene-OSBPL8
662	14	gene-LOC106496075	gene-PYGB	gene-PYGB	gene-PYGL	gene-PYGL	gene-LOC104128770	gene-PYGB	gene-PYGL	gene-PYGL	gene-PYGB	gene-PYGB	gene-PYGL	gene-PYGB	gene-LOC104567249
663	14	gene-FBXL21	gene-FBXL3	gene-FBXL3	gene-FBXL21P	gene-FBXL3	gene-LOC104128892	gene-FBXL21	gene-FBXL3	gene-FBXL3	gene-FBXL21	gene-FBXL21	gene-FBXL3	gene-LOC104571718	gene-FBXL3
664	14	gene-ACTR3	gene-ACTR3B	gene-ACTR3	gene-ACTR3B	gene-ACTR3	gene-ACTR3B	gene-ACTR3B	gene-ACTR3	gene-ACTR3	gene-ACTR3B	gene-ACTR3B	gene-ACTR3	gene-LOC104565876	gene-ACTR3B
665	14	gene-DYNC1I2	gene-DYNC1I1	gene-DYNC1I2	gene-DYNC1I1	gene-DYNC1I1	gene-DYNC1I2	gene-DYNC1I2	gene-DYNC1I1	gene-DYNC1I2	gene-DYNC1I1	gene-DYNC1I1	gene-DYNC1I2	gene-DYNC1I2	gene-DYNC1I1
666	14	gene-KLHL40	gene-KLHL41	gene-KLHL40	gene-KLHL41	gene-KLHL41	gene-KLHL40	gene-KLHL40	gene-KLHL41	gene-KLHL41	gene-KLHL40	gene-KLHL40	gene-KLHL41	gene-KLHL40	gene-KLHL41
667	14	gene-KIF3B	gene-KIF3C	gene-KIF3C	gene-KIF3B	gene-KIF3C	gene-KIF3B	gene-KIF3B	gene-KIF3C	gene-KIF3C	gene-KIF3B	gene-KIF3C	gene-KIF3B	gene-KIF3B	gene-LOC104569877
668	14	gene-SLC5A8	gene-SLC5A12	gene-SLC5A12	gene-SLC5A8	gene-SLC5A12	gene-SLC5A8	gene-SLC5A12	gene-SLC5A8	gene-SLC5A12	gene-SLC5A8	gene-SLC5A12	gene-SLC5A8	gene-SLC5A12	gene-SLC5A8
669	14	gene-EZH1	gene-EZH2	gene-EZH2	gene-EZH1	gene-EZH2	gene-EZH1	gene-EZH1	gene-EZH2	gene-EZH1	gene-EZH2	gene-EZH2	gene-EZH1	gene-EZH1	gene-EZH2
670	14	gene-SMURF1	gene-SMURF2	gene-SMURF1	gene-SMURF2	gene-SMURF1	gene-SMURF2	gene-SMURF1	gene-SMURF2	gene-SMURF2	gene-SMURF1	gene-SMURF2	gene-SMURF1	gene-SMURF1	gene-SMURF2
671	14	gene-PTPRE	gene-PTPRA	gene-PTPRE	gene-PTPRA	gene-PTPRA	gene-PTPRE	gene-PTPRE	gene-PTPRA	gene-PTPRE	gene-PTPRA	gene-PTPRA	gene-PTPRE	gene-PTPRE	gene-PTPRA
672	14	gene-CNGB1	gene-CNGB3	gene-CNGB3	gene-CNGB1	gene-CNGB1	gene-CNGB3	gene-CNGB1	gene-CNGB3	gene-CNGB1	gene-CNGB3	gene-CNGB3	gene-CNGB1	gene-CNGB1	gene-CNGB3
673	14	gene-SEC14L1	gene-SEC14L5	gene-SEC14L5	gene-SEC14L1	gene-SEC14L1	gene-SEC14L5	gene-SEC14L1	gene-SEC14L5	gene-SEC14L5	gene-SEC14L1	gene-SEC14L5	gene-SEC14L1	gene-LOC104571221	gene-SEC14L1
674	14	gene-GALNT6	gene-GALNT3	gene-GALNT6	gene-LOC101800434	gene-GALNT3	gene-GALNT6	gene-GALNT6	gene-GALNT3	gene-GALNT6	gene-GALNT3	gene-GALNT6	gene-GALNT3	gene-GALNT6	gene-GALNT3
675	14	gene-LOC106491188	gene-LOC106491185	gene-LOC101800757	gene-LOC101800429	gene-LOC104127513	gene-LOC104127512	gene-CCR2	gene-CCR5	gene-LOC104012123	gene-LOC104012124	gene-LOC104152489	gene-LOC104152487	gene-LOC104573337	gene-LOC104567215
676	14	gene-PTCHD1	gene-PTCHD4	gene-PTCHD4	gene-PTCHD1	gene-PTCHD4	gene-PTCHD1	gene-PTCHD1	gene-PTCHD4	gene-PTCHD4	gene-PTCHD1	gene-PTCHD4	gene-PTCHD1	gene-PTCHD1	gene-PTCHD4
677	14	gene-ESYT2	gene-ESYT3	gene-ESYT3	gene-ESYT2	gene-ESYT2	gene-ESYT3	gene-ESYT2	gene-ESYT3	gene-ESYT2	gene-ESYT3	gene-ESYT2	gene-ESYT3	gene-LOC104572059	gene-ESYT3
678	14	gene-TTBK2	gene-TTBK1	gene-TTBK1	gene-TTBK2	gene-TTBK2	gene-TTBK1	gene-TTBK1	gene-TTBK2	gene-TTBK2	gene-TTBK1	gene-TTBK1	gene-TTBK2	gene-TTBK1	gene-TTBK2
679	14	gene-INADL	gene-MPDZ	gene-PATJ	gene-MPDZ	gene-MPDZ	gene-PATJ	gene-MPDZ	gene-PATJ	gene-MPDZ	gene-INADL	gene-INADL	gene-MPDZ	gene-INADL	gene-MPDZ
680	14	gene-SIK1	gene-SIK2	gene-SIK2	gene-SIK1	gene-SIK2	gene-SIK1	gene-SIK1	gene-SIK2	gene-SIK1	gene-SIK2	gene-SIK1	gene-SIK2	gene-LOC104564814	gene-SIK2
681	14	gene-CEP170	gene-CEP170B	gene-CEP170	gene-CEP170B	gene-CEP170B	gene-CEP170	gene-CEP170	gene-CEP170B	gene-CEP170B	gene-CEP170	gene-CEP170	gene-CEP170B	gene-CEP170	gene-CEP170B
682	14	gene-PTPN21	gene-PTPN14	gene-PTPN21	gene-PTPN14	gene-PTPN21	gene-PTPN14	gene-PTPN14	gene-PTPN21	gene-PTPN14	gene-PTPN21	gene-PTPN14	gene-PTPN21	gene-PTPN14	gene-PTPN21
683	14	gene-JUP	gene-CTNNB1	gene-CTNNB1	gene-JUP	gene-LOC104131395	gene-CTNNB1	gene-JUP	gene-CTNNB1	gene-JUP	gene-CTNNB1	gene-CTNNB1	gene-JUP	gene-JUP	gene-CTNNB1
684	14	gene-SOS2	gene-SOS1	gene-SOS1	gene-SOS2	gene-SOS1	gene-SOS2	gene-SOS1	gene-SOS2	gene-SOS1	gene-SOS2	gene-SOS2	gene-SOS1	gene-SOS1	gene-LOC104568152
685	14	gene-PGM1	gene-PGM5	gene-PGM1	gene-PGM5	gene-PGM5	gene-PGM1	gene-PGM5	gene-PGM1	gene-PGM5	gene-PGM1	gene-PGM5	gene-PGM1	gene-PGM1	gene-PGM5
686	14	gene-KPNA7	gene-KPNA2	gene-KPNA2	gene-KPNA7	gene-KPNA7	gene-KPNA2	gene-KPNA2	gene-KPNA7	gene-KPNA2	gene-KPNA7	gene-KPNA7	gene-KPNA2	gene-KPNA7	gene-KPNA2
687	14	gene-LOC106486813	gene-LOC106486812	gene-LOC101794192	gene-PLG	gene-PLG	gene-LOC104124822	gene-PLGL	gene-PLG	gene-LOC104018086	gene-LOC104018106	gene-LOC104152819	gene-LOC104152818	gene-LOC104573397	gene-LOC104573400
688	14	gene-CRB2	gene-CRB1	gene-CRB2	gene-CRB1	gene-CRB1	gene-CRB2	gene-CRB1	gene-CRB2	gene-CRB1	gene-CRB2	gene-CRB2	gene-CRB1	gene-CRB2	gene-CRB1
689	14	gene-FMR1	gene-FXR1	gene-FXR1	gene-FMR1	gene-FXR1	gene-FMR1	gene-FXR1	gene-FMR1	gene-FMR1	gene-FXR1	gene-LOC104138834	gene-FXR1	gene-FXR1	gene-FMR1
690	14	gene-SLC26A3	gene-SLC26A4	gene-SLC26A4	gene-SLC26A3	gene-SLC26A4	gene-SLC26A3	gene-SLC26A3	gene-SLC26A4	gene-SLC26A4	gene-SLC26A3	gene-SLC26A3	gene-SLC26A4	gene-SLC26A3	gene-SLC26A4
691	14	gene-LOC106495541	gene-LOC106495495	gene-LOC101789505	gene-LOC101790444	gene-FOLH1B	gene-LOC104128837	gene-FOLH1	gene-NAALAD2	gene-FOLH1B	gene-NAALAD2	gene-LOC104153277	gene-LOC104153279	gene-LOC104574279	gene-LOC104574280
692	14	gene-MAP3K9	gene-LOC106487372	gene-MAP3K21	gene-MAP3K9	gene-MAP3K9	gene-MAP3K21	gene-MAP3K21	gene-MAP3K9	gene-LOC104015344	gene-MAP3K9	gene-MAP3K9	gene-LOC104147799	gene-MAP3K9	gene-LOC104567966
693	14	gene-ELFN2	gene-ELFN1	gene-ELFN2	gene-ELFN1	gene-ELFN1	gene-ELFN2	gene-ELFN1	gene-ELFN2	gene-ELFN1	gene-ELFN2	gene-ELFN2	gene-ELFN1	gene-ELFN2	gene-ELFN1
694	14	gene-SLC44A1	gene-SLC44A3	gene-SLC44A3	gene-SLC44A1	gene-SLC44A1	gene-SLC44A3	gene-SLC44A3	gene-SLC44A1	gene-SLC44A1	gene-SLC44A3	gene-SLC44A3	gene-SLC44A1	gene-SLC44A3	gene-SLC44A1
695	14	gene-FHOD1	gene-FHOD3	gene-LOC113844800	gene-LOC101790936	gene-FHOD3	gene-FHOD3	gene-FHOD1	gene-FHOD3	gene-FHOD1	gene-FHOD1	gene-FHOD3	gene-FHOD1	gene-FHOD1	gene-FHOD3
696	14	gene-TBC1D22A	gene-TBC1D22B	gene-TBC1D22B	gene-TBC1D22A	gene-TBC1D22A	gene-TBC1D22B	gene-TBC1D22A	gene-TBC1D22B	gene-TBC1D22B	gene-TBC1D22A	gene-TBC1D22B	gene-TBC1D22A	gene-TBC1D22B	gene-TBC1D22A
697	14	gene-LOC106492774	gene-LOC101799120	gene-AGAP3	gene-LOC104127869	gene-AGAP1	gene-AGAP1	gene-AGAP3	gene-AGAP1	gene-AGAP3	gene-AGAP1	gene-AGAP3	gene-AGAP2	gene-LOC104576298	gene-AGAP1
698	14	gene-MAOB	gene-LOC106483689	gene-LOC101793000	gene-LOC101792808	gene-LOC104132753	gene-LOC104132934	gene-MAOA	gene-MAOB	gene-LOC104015759	gene-LOC104015758	gene-LOC104147136	gene-MAOB	gene-MAOA	gene-LOC104569722
699	14	gene-PRKCQ	gene-PRKCD	gene-PRKCD	gene-PRKCQ	gene-PRKCQ	gene-PRKCD	gene-PRKCD	gene-PRKCQ	gene-PRKCD	gene-PRKCQ	gene-PRKCD	gene-PRKCQ	gene-LOC104577008	gene-PRKCD
700	14	gene-HEATR5B	gene-HEATR5A	gene-HEATR5A	gene-HEATR5B	gene-HEATR5B	gene-HEATR5A	gene-HEATR5B	gene-HEATR5A	gene-HEATR5B	gene-HEATR5A	gene-HEATR5B	gene-HEATR5A	gene-LOC104566226	gene-HEATR5B
701	14	gene-RASGRP3	gene-RASGRP1	gene-RASGRP1	gene-RASGRP3	gene-RASGRP3	gene-RASGRP1	gene-RASGRP3	gene-RASGRP1	gene-RASGRP1	gene-RASGRP3	gene-RASGRP1	gene-RASGRP3	gene-LOC104574300	gene-RASGRP3
702	14	gene-USP44	gene-USP49	gene-USP44	gene-USP49	gene-USP49	gene-USP44	gene-USP49	gene-USP44	gene-USP44	gene-USP49	gene-USP44	gene-USP49	gene-USP44	gene-USP49
703	14	gene-LOC106494161	gene-LOC106494141	gene-LOC101801987	gene-LOC101801212	gene-LOC104128790	gene-LOC104128789	gene-LOC104128794	gene-LOC421255	gene-CUL9	gene-CUL9	gene-CUL7	gene-LOC104142973	gene-LOC104576378	gene-LOC104567581
704	14	gene-CREBBP	gene-LOC106488223	gene-CREBBP	gene-EP300	gene-LOC104121974	gene-EP300	gene-CREBBP	gene-EP300	gene-EP300	gene-CREBBP	gene-EP300	gene-CREBBP	gene-CREBBP	gene-EP300
705	14	gene-TRAK1	gene-TRAK2	gene-TRAK2	gene-TRAK1	gene-TRAK1	gene-TRAK2	gene-TRAK2	gene-TRAK1	gene-TRAK2	gene-TRAK1	gene-TRAK2	gene-TRAK1	gene-TRAK2	gene-TRAK1
706	14	gene-CAPN6	gene-CAPN5	gene-CAPN6	gene-CAPN5	gene-LOC104124763	gene-CAPN6	gene-CAPN6	gene-CAPN5	gene-CAPN5	gene-CAPN6	gene-CAPN6	gene-CAPN5	gene-CAPN6	gene-CAPN5
707	14	gene-EPC1	gene-EPC2	gene-EPC1	gene-EPC2	gene-EPC2	gene-EPC1	gene-EPC2	gene-EPC1	gene-EPC1	gene-EPC2	gene-EPC1	gene-EPC2	gene-EPC1	gene-EPC2
708	14	gene-ADGRL3	gene-ADGRL2	gene-ADGRL3	gene-ADGRL2	gene-ADGRL3	gene-ADGRL2	gene-ADGRL3	gene-ADGRL2	gene-LPHN2	gene-LPHN3	gene-LPHN2	gene-LPHN3	gene-LPHN2	gene-LOC104572869
709	14	gene-SATB2	gene-SATB1	gene-SATB1	gene-SATB2	gene-SATB2	gene-SATB1	gene-SATB1	gene-SATB2	gene-SATB2	gene-SATB1	gene-SATB1	gene-SATB2	gene-SATB2	gene-SATB1
710	14	gene-RGS7	gene-RGS6	gene-RGS6	gene-RGS7	gene-RGS7	gene-RGS6	gene-RGS7	gene-RGS6	gene-RGS7	gene-RGS6	gene-RGS6	gene-RGS7	gene-RGS6	gene-RGS7
711	14	gene-ZC3H7A	gene-ZC3H7B	gene-ZC3H7B	gene-ZC3H7A	gene-ZC3H7A	gene-ZC3H7B	gene-ZC3H7B	gene-ZC3H7A	gene-ZC3H7A	gene-ZC3H7B	gene-ZC3H7A	gene-ZC3H7B	gene-ZC3H7B	gene-ZC3H7A
712	14	gene-LOC106484501	gene-LOC101802025	gene-LOC101803753	gene-LOC415661	gene-LOC101747680	gene-LOC415662	gene-LOC107049164	gene-LOC100857820	gene-LOC769668	gene-LOC104017436	gene-LOC104017432	gene-LOC104154133	gene-LOC104568835	gene-LOC104568834
713	14	gene-SYNE1	gene-SYNE2	gene-SYNE2	gene-SYNE1	gene-SYNE1	gene-SYNE2	gene-SYNE2	gene-SYNE1	gene-SYNE2	gene-LOC104008864	gene-SYNE2	gene-SYNE1	gene-SYNE2	gene-SYNE1
714	14	gene-ZEB2	gene-ZEB1	gene-ZEB2	gene-ZEB1	gene-ZEB1	gene-ZEB2	gene-ZEB1	gene-ZEB2	gene-ZEB2	gene-ZEB1	gene-ZEB1	gene-ZEB2	gene-ZEB2	gene-ZEB1
715	14	gene-PHKA1	gene-PHKA2	gene-PHKA2	gene-PHKA1	gene-PHKA2	gene-PHKA1	gene-PHKA1	gene-PHKA2	gene-PHKA1	gene-PHKA2	gene-PHKA1	gene-PHKA2	gene-PHKA2	gene-PHKA1
716	14	gene-SLC17A6	gene-SLC17A8	gene-SLC17A6	gene-SLC17A8	gene-SLC17A6	gene-SLC17A8	gene-SLC17A8	gene-SLC17A6	gene-SLC17A8	gene-SLC17A6	gene-SLC17A6	gene-SLC17A8	gene-SLC17A8	gene-SLC17A6
717	14	gene-LOC106489710	gene-SNRNP200	gene-LOC106489606	gene-SNRNP200	gene-ASCC3	gene-SNRNP200	gene-ASCC3	gene-ASCC3	gene-SNRNP200	gene-ASCC3	gene-ASCC3	gene-SNRNP200	gene-ASCC3	gene-SNRNP200
718	14	gene-MIB2	gene-MIB1	gene-MIB1	gene-MIB2	gene-MIB2	gene-MIB1	gene-MIB1	gene-MIB2	gene-MIB1	gene-MIB2	gene-MIB1	gene-MIB2	gene-MIB2	gene-MIB1
719	14	gene-LOC106487925	gene-LOC106487939	gene-ALDH3B1	gene-LOC101798585	gene-LOC101796911	gene-ALDH3B1	gene-ALDH3B1L1	gene-ALDH3B1L2	gene-LOC104009022	gene-ALDH3B1	gene-LOC104149107	gene-LOC104571939	gene-LOC104571935	gene-LOC104571934
720	14	gene-CCDC88C	gene-CCDC88A	gene-CCDC88C	gene-CCDC88A	gene-CCDC88C	gene-CCDC88A	gene-CCDC88A	gene-CCDC88C	gene-CCDC88A	gene-CCDC88C	gene-CCDC88A	gene-CCDC88C	gene-CCDC88A	gene-CCDC88C
721	14	gene-ILF3	gene-STRBP	gene-STRBP	gene-ILF3	gene-ILF3	gene-LOC104135201	gene-ILF3	gene-STRBP	gene-ILF3	gene-STRBP	gene-ILF3	gene-STRBP	gene-STRBP	gene-ILF3
722	14	gene-CLASP1	gene-CLASP2	gene-CLASP1	gene-CLASP2	gene-CLASP1	gene-CLASP2	gene-CLASP2	gene-CLASP1	gene-CLASP2	gene-CLASP1	gene-CLASP2	gene-CLASP1	gene-LOC104568113	gene-CLASP1
723	14	gene-TBC1D4	gene-TBC1D1	gene-TBC1D4	gene-TBC1D1	gene-TBC1D1	gene-TBC1D4	gene-TBC1D4	gene-TBC1D1	gene-TBC1D4	gene-TBC1D1	gene-TBC1D4	gene-TBC1D1	gene-TBC1D4	gene-TBC1D1
724	14	gene-KCNG2	gene-KCNG1	gene-KCNG2	gene-KCNG1	gene-KCNG2	gene-KCNG1	gene-KCNG1	gene-KCNG2	gene-KCNG2	gene-KCNG1	gene-KCNG2	gene-KCNG1	gene-KCNG2	gene-KCNG1
725	14	gene-ZFHX4	gene-ZFHX3	gene-ZFHX3	gene-ZFHX4	gene-ZFHX3	gene-ZFHX4	gene-ZFHX3	gene-ZFHX4	gene-ZFHX4	gene-ZFHX3	gene-ZFHX4	gene-LOC104151922	gene-ZFHX3	gene-ZFHX4
726	14	gene-KDM2B	gene-KDM2A	gene-KDM2B	gene-LOC101795359	gene-KDM2A	gene-LOC104130143	gene-KDM2B	gene-KDM2A	gene-KDM2A	gene-KDM2B	gene-KDM2A	gene-KDM2B	gene-KDM2B	gene-KDM2A
727	14	gene-TTC39A	gene-TTC39B	gene-TTC39A	gene-TTC39B	gene-TTC39B	gene-TTC39A	gene-TTC39A	gene-TTC39B	gene-TTC39A	gene-TTC39B	gene-TTC39B	gene-TTC39A	gene-TTC39A	gene-TTC39B
728	14	gene-ARNTL	gene-ARNTL2	gene-ARNTL	gene-ARNTL2	gene-ARNTL2	gene-ARNTL	gene-ARNTL	gene-ARNTL2	gene-ARNTL	gene-ARNTL2	gene-ARNTL	gene-ARNTL2	gene-ARNTL2	gene-ARNTL
729	14	gene-LOC106486591	gene-PRDM16	gene-PRDM16	gene-MECOM	gene-PRDM16	gene-MECOM	gene-PRDM16	gene-MECOM	gene-PRDM16	gene-MECOM	gene-MECOM	gene-PRDM16	gene-MECOM	gene-PRDM16
730	14	gene-TLK1	gene-TLK2	gene-TLK2	gene-TLK1	gene-TLK2	gene-TLK1	gene-TLK1	gene-TLK2	gene-TLK2	gene-TLK1	gene-TLK2	gene-TLK1	gene-TLK1	gene-TLK2
731	14	gene-NUAK1	gene-LOC106494578	gene-NUAK2	gene-NUAK1	gene-NUAK1	gene-NUAK2	gene-NUAK1	gene-NUAK2	gene-NUAK1	gene-NUAK2	gene-NUAK2	gene-NUAK1	gene-LOC104575594	gene-NUAK1
732	14	gene-LOC106489931	gene-MLLT6	gene-MLLT10	gene-MLLT6	gene-MLLT10	gene-MLLT6	gene-MLLT6	gene-MLLT10	gene-MLLT6	gene-MLLT10	gene-MLLT6	gene-MLLT10	gene-MLLT6	gene-LOC104574902
733	14	gene-ZFX	gene-ZNF711	gene-ZFX	gene-ZNF711	gene-ZFX	gene-ZNF711	gene-ZNF711	gene-ZFX	gene-ZFX	gene-ZNF711	gene-ZNF711	gene-ZFX	gene-ZNF711	gene-ZFX
734	14	gene-ACVR2B	gene-ACVR2A	gene-ACVR2A	gene-ACVR2B	gene-ACVR2B	gene-ACVR2A	gene-ACVR2A	gene-ACVR2B	gene-ACVR2B	gene-ACVR2A	gene-ACVR2A	gene-ACVR2B	gene-LOC104575645	gene-LOC104577773
735	14	gene-FGD2	gene-FGD4	gene-FGD2	gene-LOC101793371	gene-FGD4	gene-FGD2	gene-FGD4	gene-FGD4	gene-FGD2	gene-FGD4	gene-FGD2	gene-FGD4	gene-FGD2	gene-FGD4
736	14	gene-RHOT1	gene-RHOT2	gene-RHOT1	gene-RHOT2	gene-RHOT2	gene-RHOT1	gene-RHOT1	gene-RHOT2	gene-RHOT1	gene-RHOT2	gene-RHOT1	gene-RHOT2	gene-RHOT1	gene-RHOT2
737	14	gene-LOC106492734	gene-RASGEF1C	gene-RASGEF1B	gene-RASGEF1C	gene-RASGEF1B	gene-RASGEF1C	gene-RASGEF1C	gene-RASGEF1B	gene-RASGEF1C	gene-RASGEF1B	gene-RASGEF1B	gene-RASGEF1C	gene-LOC104566722	gene-RASGEF1B
738	14	gene-OCRL	gene-INPP5B	gene-OCRL	gene-INPP5B	gene-OCRL	gene-INPP5B	gene-OCRL	gene-INPP5B	gene-OCRL	gene-INPP5B	gene-OCRL	gene-LOC104151541	gene-OCRL	gene-INPP5B
739	14	gene-GLB1	gene-GLB1L	gene-GLB1L	gene-GLB1	gene-GLB1L	gene-GLB1	gene-GLB1	gene-GLB1L	gene-GLB1L	gene-GLB1	gene-GLB1L	gene-GLB1	gene-GLB1L	gene-GLB1
740	14	gene-ARHGEF7	gene-ARHGEF6	gene-ARHGEF7	gene-ARHGEF6	gene-ARHGEF6	gene-ARHGEF7	gene-ARHGEF7	gene-ARHGEF6	gene-ARHGEF7	gene-ARHGEF6	gene-ARHGEF6	gene-ARHGEF7	gene-ARHGEF7	gene-ARHGEF6
741	14	gene-NF2	gene-LOC106495350	gene-LOC101791895	gene-NF2	gene-LOC104131817	gene-NF2	gene-NF2L	gene-NF2	gene-LOC104016158	gene-NF2	gene-NF2	gene-LOC104144733	gene-LOC104580023	gene-NF2
742	14	gene-PPP2R5C	gene-PPP2R5D	gene-PPP2R5C	gene-PPP2R5D	gene-PPP2R5D	gene-LOC104124511	gene-PPP2R5D	gene-PPP2R5C	gene-PPP2R5D	gene-PPP2R5C	gene-PPP2R5C	gene-PPP2R5D	gene-PPP2R5C	gene-LOC104570655
743	14	gene-LOC106499357	gene-LOC106495369	gene-LNPEP	gene-ERAP1	gene-LOC104135054	gene-ERAP1	gene-LNPEP	gene-ERAP1	gene-LNPEP	gene-LNPEP	gene-ERAP1	gene-ERAP2	gene-ERAP1	gene-LNPEP
744	14	gene-BNC1	gene-BNC2	gene-BNC1	gene-BNC2	gene-BNC1	gene-BNC2	gene-BNC2	gene-BNC1	gene-BNC1	gene-BNC2	gene-BNC1	gene-BNC2	gene-BNC2	gene-BNC1
745	14	gene-XYLT1	gene-XYLT2	gene-XYLT1	gene-XYLT2	gene-XYLT1	gene-XYLT2	gene-XYLT1	gene-XYLT2	gene-XYLT2	gene-XYLT1	gene-XYLT2	gene-XYLT1	gene-XYLT2	gene-XYLT1
746	14	gene-LATS2	gene-LATS1	gene-LATS2	gene-LATS1	gene-LATS1	gene-LATS2	gene-LATS2	gene-LATS1	gene-LATS2	gene-LATS1	gene-LATS1	gene-LATS2	gene-LATS1	gene-LATS2
747	14	gene-DLL1	gene-DLL4	gene-DLL1	gene-DLL4	gene-DLL1	gene-DLL4	gene-DLL4	gene-DLL1	gene-DLL4	gene-DLL1	gene-DLL4	gene-DLL1	gene-DLL1	gene-DLL4
748	14	gene-LOC106489632	gene-LOC106489629	gene-LOC101798492	gene-GABRR1	gene-LOC104127351	gene-LOC104127350	gene-GABRR1	gene-GABRR2	gene-GABRR2	gene-GABRR1	gene-GABRR2	gene-GABRR1	gene-GABRR2	gene-GABRR1
749	14	gene-GNB1	gene-GNB4	gene-GNB1	gene-GNB4	gene-GNB1	gene-GNB4	gene-GNB1	gene-GNB4	gene-GNB1	gene-GNB4	gene-GNB1	gene-GNB4	gene-GNB4	gene-GNB1
750	14	gene-LOC106496471	gene-LOC106496393	gene-WDCP	gene-LOC101800614	gene-LOC104129573	gene-LOC104129574	gene-WDCPL	gene-WDCP	gene-LOC104014648	gene-LOC104014649	gene-LOC104151474	gene-LOC104151473	gene-LOC104572502	gene-LOC104574591
751	14	gene-MKL1	gene-MKL2	gene-MRTFA	gene-MRTFB	gene-MRTFB	gene-MRTFA	gene-MKL1	gene-MKL2	gene-MKL1	gene-MKL2	gene-MKL1	gene-MKL2	gene-MKL1	gene-MKL2
752	14	gene-RLF	gene-ZNF292	gene-RLF	gene-ZNF292	gene-ZNF292	gene-RLF	gene-RLF	gene-ZNF292	gene-RLF	gene-ZNF292	gene-ZNF292	gene-RLF	gene-ZNF292	gene-RLF
753	14	gene-KIF26B	gene-KIF26A	gene-KIF26B	gene-KIF26A	gene-KIF26A	gene-KIF26B	gene-KIF26B	gene-KIF26A	gene-KIF26B	gene-KIF26A	gene-KIF26A	gene-KIF26B	gene-KIF26A	gene-KIF26B
754	14	gene-EPS8	gene-EPS8L2	gene-EPS8L2	gene-EPS8	gene-EPS8	gene-EPS8L2	gene-EPS8L2	gene-EPS8	gene-EPS8L2	gene-EPS8	gene-EPS8	gene-EPS8L2	gene-EPS8L2	gene-EPS8
755	14	gene-ACO1	gene-IREB2	gene-ACO1	gene-IREB2	gene-ACO1	gene-IREB2	gene-IREB2	gene-ACO1	gene-IREB2	gene-ACO1	gene-IREB2	gene-ACO1	gene-IREB2	gene-ACO1
756	14	gene-BICD2	gene-BICD1	gene-BICD1	gene-BICD2	gene-BICD2	gene-BICD1	gene-BICD1	gene-BICD2	gene-BICD1	gene-BICD2	gene-BICD1	gene-BICD2	gene-BICD2	gene-BICD1
757	14	gene-SYNCRIP	gene-HNRNPR	gene-HNRNPR	gene-SYNCRIP	gene-LOC104135373	gene-HNRNPR	gene-HNRNPR	gene-SYNCRIP	gene-HNRNPR	gene-SYNCRIP	gene-HNRNPR	gene-SYNCRIP	gene-HNRNPR	gene-SYNCRIP
758	14	gene-LOC106490211	gene-ARHGAP5	gene-ARHGAP35	gene-ARHGAP35	gene-ARHGAP5	gene-ARHGAP35	gene-ARHGAP5	gene-ARHGAP35	gene-ARHGAP5	gene-ARHGAP5	gene-ARHGAP35	gene-ARHGAP35	gene-ARHGAP5	gene-ARHGAP5
759	14	gene-SMARCA2	gene-LOC106482741	gene-SMARCA4	gene-SMARCA2	gene-SMARCA2	gene-SMARCA4	gene-SMARCA2	gene-SMARCA2	gene-LOC104019888	gene-LOC104019231	gene-LOC104140723	gene-SMARCA4	gene-SMARCA4	gene-SMARCA2
760	14	gene-SEMA5A	gene-SEMA5B	gene-SEMA5B	gene-SEMA5A	gene-SEMA5A	gene-SEMA5B	gene-SEMA5B	gene-SEMA5A	gene-SEMA5B	gene-SEMA5A	gene-SEMA5A	gene-SEMA5B	gene-SEMA5A	gene-SEMA5B
761	14	gene-GALNT16	gene-GALNT14	gene-GALNT14	gene-GALNT16	gene-GALNT14	gene-GALNT16	gene-GALNT16	gene-GALNT14	gene-GALNT14	gene-GALNT16	gene-GALNT16	gene-GALNT14	gene-GALNT14	gene-GALNT16
762	14	gene-LTBP2	gene-LTBP1	gene-LTBP2	gene-LTBP1	gene-LTBP2	gene-LTBP1	gene-LTBP1	gene-LTBP2	gene-LTBP2	gene-LTBP1	gene-LTBP1	gene-LTBP2	gene-LTBP1	gene-LTBP2
763	14	gene-KAT6B	gene-KAT6A	gene-KAT6B	gene-KAT6A	gene-KAT6A	gene-KAT6B	gene-KAT6A	gene-KAT6B	gene-KAT6B	gene-KAT6A	gene-KAT6B	gene-KAT6A	gene-KAT6B	gene-KAT6A
764	14	gene-DDHD2	gene-SEC23IP	gene-SEC23IP	gene-DDHD2	gene-LOC104128617	gene-DDHD2	gene-DDHD2	gene-SEC23IP	gene-DDHD2	gene-SEC23IP	gene-SEC23IP	gene-DDHD2	gene-DDHD2	gene-SEC23IP
765	14	gene-OTUD7A	gene-OTUD7B	gene-OTUD7B	gene-OTUD7A	gene-OTUD7A	gene-OTUD7B	gene-OTUD7B	gene-OTUD7A	gene-OTUD7B	gene-OTUD7A	gene-OTUD7B	gene-OTUD7A	gene-OTUD7B	gene-OTUD7A
766	14	gene-TBL1X	gene-LOC106498536	gene-TBL1X	gene-TBL1XR1	gene-TBL1X	gene-LOC104126197	gene-TBL1X	gene-TBL1XR1	gene-TBL1XR1	gene-TBL1X	gene-TBL1X	gene-TBL1XR1	gene-LOC104578368	gene-TBL1XR1
767	14	gene-LOC106487260	gene-LOC106487190	gene-LOC101799949	gene-SLC22A4	gene-LOC104133769	gene-LOC104133758	gene-SLC22A5	gene-SLC22A4	gene-LOC104012049	gene-LOC104012050	gene-SLC22A5	gene-SLC22A4	gene-LOC104565731	gene-LOC104565906
768	14	gene-ARHGAP22	gene-ARHGAP24	gene-ARHGAP24	gene-ARHGAP22	gene-ARHGAP22	gene-ARHGAP24	gene-ARHGAP22	gene-ARHGAP24	gene-ARHGAP24	gene-ARHGAP22	gene-ARHGAP22	gene-ARHGAP24	gene-ARHGAP22	gene-ARHGAP24
769	14	gene-BCL11A	gene-BCL11B	gene-BCL11A	gene-BCL11B	gene-BCL11A	gene-BCL11B	gene-BCL11A	gene-BCL11B	gene-BCL11A	gene-BCL11B	gene-BCL11A	gene-BCL11B	gene-BCL11B	gene-BCL11A
770	14	gene-NR2C2	gene-NR2C1	gene-NR2C2	gene-NR2C1	gene-NR2C1	gene-NR2C2	gene-NR2C2	gene-NR2C1	gene-NR2C2	gene-NR2C1	gene-NR2C1	gene-NR2C2	gene-NR2C2	gene-LOC104565449
771	14	gene-ELAVL2	gene-ELAVL4	gene-ELAVL4	gene-ELAVL2	gene-ELAVL2	gene-ELAVL4	gene-ELAVL2	gene-ELAVL4	gene-ELAVL2	gene-ELAVL4	gene-ELAVL2	gene-ELAVL4	gene-ELAVL4	gene-ELAVL2
772	14	gene-DYRK3	gene-DYRK2	gene-DYRK2	gene-DYRK3	gene-DYRK2	gene-DYRK3	gene-DYRK2	gene-DYRK3	gene-DYRK2	gene-DYRK3	gene-DYRK3	gene-DYRK2	gene-DYRK2	gene-DYRK3
773	14	gene-SLC16A1	gene-SLC16A7	gene-SLC16A1	gene-SLC16A7	gene-SLC16A1	gene-SLC16A7	gene-SLC16A1	gene-SLC16A7	gene-SLC16A7	gene-SLC16A1	gene-SLC16A1	gene-LOC104147917	gene-SLC16A11	gene-SLC16A1
774	14	gene-CAND2	gene-CAND1	gene-LOC101796791	gene-CAND1	gene-CAND1	gene-LOC104121780	gene-CAND2	gene-CAND1	gene-LOC104016957	gene-CAND1	gene-CAND1	gene-LOC104148117	gene-CAND1	gene-CAND2
775	14	gene-DAAM1	gene-DAAM2	gene-DAAM2	gene-DAAM1	gene-DAAM2	gene-DAAM1	gene-DAAM1	gene-DAAM2	gene-DAAM2	gene-DAAM1	gene-DAAM1	gene-DAAM2	gene-DAAM1	gene-DAAM2
776	14	gene-LOC106498383	gene-LOC106498382	gene-LOC101802925	gene-LOC110351774	gene-LOC106015349	gene-LOC104127132	gene-LOC104127091	gene-CPN2	gene-CPN2	gene-LRRC15	gene-LRRC15	gene-LRRC15	gene-LOC104153241	gene-LOC104579176
777	14	gene-DIDO1	gene-DIDO1	gene-LOC113841031	gene-LOC113841134	gene-LOC113841182	gene-LOC113841003	gene-LOC113841957	gene-LOC113840963	gene-LOC113841029	gene-LOC113840722	gene-DIDO1	gene-DIDO1	gene-DIDO1	gene-DIDO1
778	14	gene-LOC106499331	gene-PACS1	gene-LOC101804941	gene-PACS2	gene-LOC104128796	gene-PACS2	gene-PACS1	gene-PACS2	gene-LOC104015799	gene-PACS2	gene-LOC104142969	gene-PACS2	gene-LOC104578185	gene-PACS2
779	14	gene-AUTS2	gene-LOC106500519	gene-AUTS2	gene-FBRSL1	gene-FBRSL1	gene-AUTS2	gene-FBRSL1	gene-AUTS2	gene-FBRSL1	gene-AUTS2	gene-AUTS2	gene-FBRSL1	gene-AUTS2	gene-FBRSL1
780	14	gene-GAD1	gene-GAD2	gene-GAD2	gene-GAD1	gene-GAD1	gene-GAD2	gene-GAD2	gene-GAD1	gene-GAD2	gene-GAD1	gene-GAD1	gene-GAD2	gene-GAD2	gene-GAD1
781	14	gene-LOC106495654	gene-MYO9B	gene-MYO9B	gene-MYO9A	gene-MYO9A	gene-MYO9B	gene-MYO9B	gene-MYO9A	gene-MYO9B	gene-MYO9A	gene-MYO9A	gene-MYO9B	gene-MYO9B	gene-MYO9A
782	14	gene-PPP4R3B	gene-PPP4R3A	gene-PPP4R3B	gene-PPP4R3A	gene-PPP4R3B	gene-PPP4R3A	gene-PPP4R3B	gene-PPP4R3A	gene-SMEK2	gene-SMEK1	gene-SMEK2	gene-SMEK1	gene-SMEK2	gene-SMEK1
783	14	gene-ZNF423	gene-ZNF521	gene-ZNF423	gene-ZNF521	gene-ZNF521	gene-ZNF423	gene-ZNF423	gene-ZNF521	gene-ZNF521	gene-ZNF423	gene-ZNF521	gene-ZNF423	gene-ZNF423	gene-ZNF521
784	14	gene-RHBDF2	gene-RHBDF1	gene-RHBDF2	gene-RHBDF1	gene-RHBDF2	gene-RHBDF1	gene-RHBDF1	gene-RHBDF2	gene-RHBDF1	gene-RHBDF2	gene-RHBDF1	gene-RHBDF2	gene-RHBDF1	gene-RHBDF2
785	14	gene-TTC7B	gene-TTC7A	gene-TTC7B	gene-TTC7A	gene-LOC104135350	gene-TTC7A	gene-TTC7B	gene-TTC7A	gene-TTC7B	gene-TTC7A	gene-TTC7A	gene-TTC7B	gene-TTC7B	gene-TTC7A
786	14	gene-CLGN	gene-CANX	gene-CLGN	gene-CANX	gene-CLGN	gene-CANX	gene-CANX	gene-CLGN	gene-CLGN	gene-CANX	gene-CANX	gene-CLGN	gene-CLGN	gene-CANX
787	14	gene-FZD3	gene-FZD6	gene-FZD3	gene-FZD6	gene-FZD3	gene-FZD6	gene-FZD6	gene-FZD3	gene-FZD6	gene-FZD3	gene-FZD3	gene-FZD6	gene-FZD3	gene-FZD6
788	14	gene-PAPOLG	gene-PAPOLA	gene-PAPOLG	gene-PAPOLA	gene-LOC104127809	gene-PAPOLG	gene-PAPOLG	gene-PAPOLA	gene-PAPOLG	gene-PAPOLA	gene-PAPOLG	gene-PAPOLA	gene-PAPOLG	gene-PAPOLA
789	14	gene-BTBD3	gene-LOC106483005	gene-BTBD3	gene-BTBD6	gene-BTBD6	gene-BTBD3	gene-BTBD6	gene-BTBD3	gene-BTBD6	gene-BTBD3	gene-BTBD3	gene-BTBD6	gene-BTBD3	gene-BTBD6
790	14	gene-SLC15A2	gene-SLC15A1	gene-SLC15A1	gene-SLC15A2	gene-SLC15A2	gene-SLC15A1	gene-SLC15A2	gene-SLC15A1	gene-SLC15A2	gene-SLC15A1	gene-SLC15A2	gene-SLC15A1	gene-SLC15A2	gene-SLC15A1
791	14	gene-PUM1	gene-PUM2	gene-PUM1	gene-LOC101804988	gene-PUM2	gene-PUM1	gene-PUM2	gene-PUM1	gene-PUM1	gene-PUM2	gene-PUM2	gene-PUM1	gene-PUM1	gene-LOC104572884
792	14	gene-DDR2	gene-LOC106493039	gene-DDR2	gene-LOC101791127	gene-LOC104124041	gene-DDR2	gene-DDR1	gene-DDR2	gene-LOC104022261	gene-DDR2	gene-DDR2	gene-LOC104139774	gene-DDR2	gene-LOC104568613
793	14	gene-KLC1	gene-KLC4	gene-KLC1	gene-KLC4	gene-KLC4	gene-KLC1	gene-KLC1	gene-KLC4	gene-KLC4	gene-KLC1	gene-KLC1	gene-KLC4	gene-KLC4	gene-KLC1
794	14	gene-TANC1	gene-TANC2	gene-TANC1	gene-TANC2	gene-TANC1	gene-TANC2	gene-TANC2	gene-TANC1	gene-TANC2	gene-TANC1	gene-TANC1	gene-TANC2	gene-LOC104564874	gene-TANC1
795	14	gene-STAB2	gene-STAB1	gene-STAB1	gene-STAB2	gene-STAB2	gene-STAB1	gene-STAB2	gene-STAB1	gene-STAB1	gene-STAB2	gene-STAB2	gene-STAB1	gene-STAB2	gene-STAB1
796	14	gene-INPP4B	gene-INPP4A	gene-INPP4A	gene-INPP4B	gene-INPP4B	gene-INPP4A	gene-INPP4B	gene-INPP4A	gene-INPP4B	gene-INPP4A	gene-INPP4B	gene-INPP4A	gene-INPP4B	gene-LOC104577303
797	14	gene-AP3M1	gene-AP3M2	gene-AP3M1	gene-AP3M2	gene-AP3M1	gene-AP3M2	gene-AP3M2	gene-AP3M1	gene-AP3M2	gene-AP3M1	gene-AP3M1	gene-AP3M2	gene-AP3M1	gene-AP3M2
798	14	gene-EEF1A1	gene-EEF1A2	gene-EEF1A2	gene-EEF1A1	gene-LOC104128298	gene-EEF1A2	gene-EEF1A2	gene-EEF1A1	gene-EEF1A2	gene-EEF1A1	gene-EEF1A1	gene-EEF1A2	gene-EEF1A1	gene-EEF1A2
799	14	gene-LOC106484777	gene-INTS6	gene-INTS6	gene-LOC101792062	gene-LOC104130191	gene-INTS6	gene-INTS6L	gene-INTS6	gene-LOC104012876	gene-INTS6	gene-LOC104150567	gene-INTS6	gene-LOC104575814	gene-INTS6
800	14	gene-DGKI	gene-DGKZ	gene-DGKI	gene-DGKZ	gene-DGKI	gene-DGKZ	gene-DGKZ	gene-DGKI	gene-DGKZ	gene-DGKI	gene-DGKZ	gene-DGKI	gene-DGKZ	gene-DGKI
801	14	gene-CUL4B	gene-CUL4A	gene-CUL4A	gene-CUL4B	gene-CUL4A	gene-CUL4B	gene-CUL4B	gene-CUL4A	gene-CUL4B	gene-CUL4A	gene-CUL4B	gene-CUL4A	gene-LOC104578127	gene-CUL4B
802	14	gene-GRIN3A	gene-GRIN3B	gene-GRIN3B	gene-GRIN3A	gene-GRIN3B	gene-GRIN3A	gene-GRIN3A	gene-GRIN3B	gene-GRIN3B	gene-GRIN3A	gene-GRIN3A	gene-GRIN3B	gene-GRIN3B	gene-GRIN3A
803	14	gene-DDX5	gene-DDX17	gene-DDX17	gene-DDX5	gene-DDX17	gene-DDX5	gene-DDX5	gene-DDX17	gene-DDX5	gene-DDX17	gene-DDX5	gene-DDX17	gene-DDX17	gene-DDX5
804	14	gene-PLCH1	gene-PLCH2	gene-PLCH2	gene-PLCH1	gene-PLCH2	gene-PLCH1	gene-PLCH2	gene-PLCH1	gene-PLCH1	gene-PLCH2	gene-PLCH2	gene-PLCH1	gene-PLCH1	gene-PLCH2
805	14	gene-CELF1	gene-CELF2	gene-CELF2	gene-CELF1	gene-CELF1	gene-CELF2	gene-CELF1	gene-CELF2	gene-CELF2	gene-CELF1	gene-CELF2	gene-CELF1	gene-CELF2	gene-CELF1
806	14	gene-NAA15	gene-NAA16	gene-NAA16	gene-NAA15	gene-NAA16	gene-NAA15	gene-NAA15	gene-NAA16	gene-NAA15	gene-NAA16	gene-NAA16	gene-NAA15	gene-NAA15	gene-NAA16
807	14	gene-UBR1	gene-UBR2	gene-UBR1	gene-UBR2	gene-UBR2	gene-UBR1	gene-UBR2	gene-UBR1	gene-UBR2	gene-UBR1	gene-UBR1	gene-UBR2	gene-LOC104580640	gene-UBR2
808	14	gene-KATNAL1	gene-LOC106496921	gene-KATNAL1	gene-KATNA1	gene-KATNAL1	gene-KATNA1	gene-KATNAL1	gene-KATNA1	gene-KATNAL1	gene-KATNA1	gene-KATNA1	gene-KATNAL1	gene-KATNAL1	gene-KATNA1
809	14	gene-PPFIBP2	gene-PPFIBP1	gene-PPFIBP1	gene-PPFIBP2	gene-PPFIBP2	gene-PPFIBP1	gene-PPFIBP1	gene-PPFIBP2	gene-PPFIBP2	gene-LOC104012688	gene-PPFIBP1	gene-PPFIBP2	gene-PPFIBP2	gene-PPFIBP1
810	14	gene-PHYKPL	gene-ETNPPL	gene-LOC101797808	gene-ETNPPL	gene-LOC104128431	gene-ETNPPL	gene-PHYKPL	gene-ETNPPL	gene-ETNPPL	gene-PHYKPL	gene-PHYKPL	gene-ETNPPL	gene-PHYKPL	gene-ETNPPL
811	14	gene-KCND2	gene-KCND3	gene-KCND3	gene-KCND2	gene-KCND3	gene-KCND2	gene-KCND3	gene-KCND2	gene-KCND2	gene-KCND3	gene-KCND2	gene-KCND3	gene-KCND2	gene-KCND3
812	14	gene-SLC25A13	gene-SLC25A12	gene-SLC25A13	gene-SLC25A12	gene-SLC25A13	gene-SLC25A12	gene-SLC25A13	gene-SLC25A12	gene-SLC25A12	gene-SLC25A13	gene-SLC25A12	gene-SLC25A13	gene-SLC25A13	gene-SLC25A12
813	14	gene-OR14J1L111	gene-LOC107049211	gene-LOC112530802	gene-OR14J1L39	gene-OR14J1L67	gene-OR14J1L62	gene-OR14J1L16	gene-OR14J1L97	gene-LOC100858158	gene-LOC107049253	gene-OR14J1L81	gene-LOC107049232	gene-OR14J1L85	gene-OR14J1L33
814	14	gene-MROH2AL2	gene-LOC112532745	gene-LOC112532719	gene-LOC107055643	gene-LOC112531302	gene-LOC107049810	gene-LOC112531257	gene-LOC107050127	gene-LOC112532723	gene-LOC107055525	gene-LOC107056943	gene-LOC107055619	gene-LOC104142504	gene-LOC104581002
815	13	gene-KIAA1217	gene-SRCIN1	gene-KIAA1217	gene-SRCIN1	gene-KIAA1217	gene-SRCIN1	gene-KIAA1217	gene-KIAA1217	gene-SRCIN1	gene-KIAA1217	gene-SRCIN1	gene-SRCIN1	gene-KIAA1217
816	13	gene-ANAPC4	gene-ZCCHC4	gene-ANAPC4	gene-ZCCHC4	gene-ANAPC4	gene-ZCCHC4	gene-ANAPC4	gene-ZCCHC4	gene-ANAPC4	gene-ZCCHC4	gene-ANAPC4	gene-ANAPC4	gene-ZCCHC4
817	13	gene-LOC106483803	gene-ALPI	gene-ALPI	gene-LOC101804710	gene-LOC104122217	gene-LOC104122276	gene-ALPI	gene-ALPP	gene-LOC104015712	gene-LOC104015645	gene-LOC104148870	gene-ALPI	gene-LOC104575126
818	13	gene-CDON	gene-BOC	gene-CDON	gene-BOC	gene-CDON	gene-BOC	gene-CDON	gene-BOC	gene-BOC	gene-CDON	gene-CDON	gene-BOC	gene-BOC
819	13	gene-ENO1	gene-ENO2	gene-ENO1	gene-ENO2	gene-ENO2	gene-ENO1	gene-ENO2	gene-ENO1	gene-ENO2	gene-ENO1	gene-ENO1	gene-ENO2	gene-ENO2
820	13	gene-LOC106488321	gene-KCNQ1	gene-LOC101792090	gene-KCNQ1	gene-LOC104124223	gene-KCNQ1	gene-KCNQ1	gene-LOC104012517	gene-KCNQ1	gene-KCNQ1	gene-LOC104146601	gene-KCNQ1	gene-LOC104572033
821	13	gene-FKBP9	gene-LOC106483375	gene-FKBP10	gene-FKBP9	gene-FKBP9	gene-FKBP10	gene-FKBP10	gene-FKBP9	gene-FKBP10	gene-FKBP9	gene-FKBP9	gene-FKBP9	gene-FKBP10
822	13	gene-HSP90AB1	gene-HSP90AA1	gene-HSP90AA1	gene-HSP90AA1	gene-HSP90AB1	gene-HSP90AA1	gene-HSP90AB1	gene-HSP90AA1	gene-HSP90AB1	gene-HSP90AB1	gene-HSP90AA1	gene-HSP90AA1	gene-HSP90AB1
823	13	gene-PPIP5K1	gene-PPIP5K2	gene-PPIP5K1	gene-PPIP5K1	gene-PPIP5K2	gene-PPIP5K1	gene-PPIP5K2	gene-PPIP5K1	gene-PPIP5K2	gene-PPIP5K2	gene-PPIP5K1	gene-LOC104568552	gene-PPIP5K1
824	13	gene-OGDHL	gene-LOC106491536	gene-OGDHL	gene-LOC104132897	gene-OGDHL	gene-OGDH	gene-OGDHL	gene-OGDH	gene-OGDHL	gene-OGDHL	gene-OGDH	gene-OGDH	gene-OGDHL
825	13	gene-INPP5D	gene-INPPL1	gene-INPP5D	gene-INPPL1	gene-INPP5D	gene-INPP5D	gene-INPPL1	gene-INPP5D	gene-LOC104012926	gene-INPP5D	gene-INPPL1	gene-INPP5D	gene-INPPL1
826	13	gene-ISLR2	gene-LOC106500164	gene-ISLR2	gene-ISLR	gene-ISLR2	gene-ISLR2	gene-ISLR	gene-ISLR2	gene-ISLR	gene-ISLR2	gene-ISLR	gene-ISLR	gene-ISLR2
827	13	gene-ARSJ	gene-ARSI	gene-ARSJ	gene-ARSI	gene-ARSJ	gene-ARSI	gene-ARSI	gene-ARSJ	gene-ARSI	gene-ARSJ	gene-ARSJ	gene-ARSI	gene-ARSI
828	13	gene-LOC106497414	gene-LOC106500487	gene-LOC101803730	gene-PTH1R	gene-LOC104127037	gene-PTH1R	gene-PTH1R	gene-PTHRL	gene-LOC104012319	gene-PTH1R	gene-PTH1R	gene-LOC104144843	gene-LOC104574514
829	13	gene-PTK2B	gene-PTK2	gene-PTK2B	gene-PTK2B	gene-PTK2	gene-PTK2B	gene-PTK2	gene-PTK2B	gene-PTK2	gene-PTK2	gene-PTK2B	gene-PTK2B	gene-PTK2
830	13	gene-SGSM2	gene-SGSM1	gene-SGSM2	gene-SGSM1	gene-SGSM2	gene-SGSM1	gene-SGSM2	gene-SGSM1	gene-SGSM2	gene-SGSM2	gene-SGSM1	gene-SGSM1	gene-LOC104577662
831	13	gene-PICALM	gene-LOC106482667	gene-PICALM	gene-LOC101798455	gene-PICALM	gene-LOC104133337	gene-PICALM	gene-LOC772071	gene-LOC104023362	gene-PICALM	gene-PICALM	gene-LOC104150947	gene-LOC104565965
832	13	gene-EFR3A	gene-EFR3B	gene-EFR3A	gene-EFR3B	gene-EFR3B	gene-EFR3A	gene-EFR3A	gene-EFR3B	gene-EFR3A	gene-EFR3B	gene-EFR3A	gene-EFR3A	gene-EFR3B
833	13	gene-ABCG4	gene-ABCG1	gene-ABCG1	gene-ABCG4	gene-ABCG4	gene-ABCG1	gene-ABCG4	gene-ABCG1	gene-ABCG4	gene-ABCG1	gene-ABCG1	gene-ABCG4	gene-ABCG4
834	13	gene-LOC106486428	gene-RALGAPA1	gene-RALGAPA1	gene-RALGAPA2	gene-RALGAPA2	gene-RALGAPA1	gene-RALGAPA2	gene-RALGAPA1	gene-RALGAPA1	gene-RALGAPA2	gene-RALGAPA2	gene-RALGAPA1	gene-RALGAPA1
835	13	gene-PDS5A	gene-PDS5B	gene-PDS5A	gene-PDS5B	gene-PDS5A	gene-PDS5B	gene-PDS5B	gene-PDS5A	gene-PDS5B	gene-PDS5A	gene-PDS5A	gene-PDS5B	gene-PDS5B
836	13	gene-PRKAR1A	gene-PRKAR1B	gene-PRKAR1B	gene-PRKAR1B	gene-PRKAR1A	gene-PRKAR1B	gene-PRKAR1A	gene-PRKAR1B	gene-PRKAR1A	gene-PRKAR1A	gene-PRKAR1B	gene-PRKAR1B	gene-PRKAR1A
837	13	gene-HPS1	gene-HPSE2	gene-LOC101793973	gene-HPSE2	gene-HPSE2	gene-HPS1	gene-HPS1	gene-HPSE2	gene-HPSE2	gene-HPS1	gene-HPSE2	gene-LOC104572536	gene-HPS1
838	13	gene-GRID2	gene-LOC106490515	gene-LOC101800190	gene-GRID2	gene-GRID2	gene-GRID1	gene-GRID2	gene-GRID1	gene-GRID1	gene-GRID2	gene-GRID1	gene-GRID2	gene-GRID1
839	13	gene-OSBPL10	gene-OSBPL11	gene-OSBPL10	gene-OSBPL11	gene-OSBPL10	gene-OSBPL11	gene-OSBPL10	gene-OSBPL11	gene-OSBPL10	gene-OSBPL11	gene-OSBPL10	gene-OSBPL11	gene-OSBPL11
840	13	gene-WNT3A	gene-WNT3	gene-WNT3	gene-WNT3A	gene-WNT3A	gene-WNT3	gene-WNT3A	gene-WNT3	gene-WNT3	gene-WNT3A	gene-WNT3	gene-WNT3A	gene-WNT3
841	13	gene-CACNA2D1	gene-CACNA2D2	gene-LOC113845023	gene-CACNA2D1	gene-CACNA2D2	gene-CACNA2D1	gene-CACNA2D1	gene-CACNA2D2	gene-CACNA2D2	gene-CACNA2D1	gene-CACNA2D1	gene-CACNA2D2	gene-CACNA2D1
842	13	gene-NTNG1	gene-NTNG2	gene-NTNG2	gene-NTNG1	gene-NTNG2	gene-NTNG1	gene-NTNG1	gene-NTNG2	gene-NTNG1	gene-NTNG2	gene-NTNG2	gene-NTNG1	gene-NTNG1
843	13	gene-FSTL4	gene-FSTL5	gene-FSTL4	gene-FSTL5	gene-FSTL5	gene-FSTL4	gene-FSTL5	gene-FSTL4	gene-FSTL4	gene-FSTL5	gene-FSTL4	gene-FSTL5	gene-FSTL4
844	13	gene-LOC106486027	gene-PTGS1	gene-PTGS2	gene-PTGS1	gene-PTGS2	gene-PTGS1	gene-PTGS2	gene-PTGS1	gene-PTGS1	gene-PTGS2	gene-PTGS2	gene-PTGS2	gene-PTGS1
845	13	gene-PDGFRB	gene-PDGFRA	gene-PDGFRA	gene-PDGFRB	gene-PDGFRA	gene-PDGFRB	gene-PDGFRB	gene-PDGFRA	gene-PDGFRA	gene-PDGFRB	gene-PDGFRA	gene-PDGFRB	gene-PDGFRB
846	13	gene-HMGCS1	gene-HMGCS2	gene-HMGCS1	gene-HMGCS1	gene-HMGCS2	gene-HMGCS1	gene-HMGCS2	gene-HMGCS2	gene-LOC104020635	gene-LOC104019155	gene-HMGCS1	gene-LOC104572753	gene-HMGCS1
847	13	gene-SLC20A2	gene-SLC20A1	gene-SLC20A2	gene-SLC20A1	gene-SLC20A2	gene-SLC20A2	gene-SLC20A1	gene-SLC20A1	gene-SLC20A2	gene-SLC20A1	gene-SLC20A2	gene-SLC20A1	gene-SLC20A2
848	13	gene-CHRNA6	gene-CHRNA3	gene-CHRNA6	gene-CHRNA3	gene-CHRNA6	gene-CHRNA3	gene-CHRNA6	gene-CHRNA3	gene-CHRNA3	gene-CHRNA6	gene-CHRNA6	gene-CHRNA3	gene-CHRNA6
849	13	gene-GTF2A1L	gene-STON1	gene-GTF2A1L	gene-STON1	gene-LOC104134606	gene-STON1	gene-GTF2A1L	gene-GTF2A1L	gene-STON1	gene-GTF2A1L	gene-STON1	gene-STON1	gene-GTF2A1L
850	13	gene-MTHFD1	gene-MTHFD1L	gene-MTHFD1	gene-MTHFD1L	gene-MTHFD1L	gene-MTHFD1	gene-MTHFD1	gene-MTHFD1L	gene-MTHFD1L	gene-MTHFD1	gene-MTHFD1L	gene-MTHFD1	gene-MTHFD1L
851	13	gene-CWF19L2	gene-ALKBH8	gene-CWF19L2	gene-ALKBH8	gene-ALKBH8	gene-CWF19L2	gene-CWF19L2	gene-ALKBH8	gene-ALKBH8	gene-CWF19L2	gene-ALKBH8	gene-ALKBH8	gene-CWF19L2
852	13	gene-SLC9A5	gene-SLC9A3	gene-SLC9A5	gene-SLC9A3	gene-SLC9A5	gene-SLC9A3	gene-SLC9A3	gene-SLC9A5	gene-SLC9A3	gene-SLC9A5	gene-SLC9A5	gene-SLC9A3	gene-SLC9A5
853	13	gene-SLC6A17	gene-SLC6A15	gene-SLC6A15	gene-SLC6A17	gene-SLC6A15	gene-SLC6A15	gene-SLC6A17	gene-SLC6A17	gene-SLC6A15	gene-SLC6A15	gene-SLC6A17	gene-SLC6A17	gene-SLC6A15
854	13	gene-FAM126B	gene-ORC2	gene-FAM126B	gene-ORC2	gene-FAM126B	gene-FAM126B	gene-ORC2	gene-ORC2	gene-FAM126B	gene-FAM126B	gene-ORC2	gene-FAM126B	gene-ORC2
855	13	gene-PIWIL1	gene-PIWIL2	gene-PIWIL1	gene-PIWIL2	gene-PIWIL1	gene-PIWIL2	gene-LOC107049165	gene-PIWIL1	gene-PIWIL1	gene-PIWIL2	gene-PIWIL2	gene-PIWIL1	gene-PIWIL1
856	13	gene-VANGL1	gene-LOC106489812	gene-VANGL1	gene-VANGL2	gene-VANGL1	gene-VANGL2	gene-VANGL1	gene-VANGL2	gene-VANGL1	gene-VANGL1	gene-VANGL2	gene-VANGL1	gene-VANGL2
857	13	gene-DOPEY2	gene-DOPEY1	gene-DOP1B	gene-DOP1A	gene-DOP1B	gene-DOP1A	gene-DOPEY1	gene-DOPEY2	gene-DOPEY1	gene-DOPEY2	gene-DOPEY1	gene-DOPEY1	gene-LOC104573446
858	13	gene-LOC106483520	gene-NUP153	gene-LOC113842200	gene-LOC113841102	gene-LOC113841408	gene-LOC113841966	gene-LOC106020662	gene-LOC113842093	gene-NUP153	gene-NUP153	gene-NUP153	gene-NUP153	gene-NUP153
859	13	gene-THBS1	gene-THBS2	gene-THBS2	gene-THBS1	gene-THBS2	gene-THBS1	gene-THBS2	gene-THBS1	gene-THBS2	gene-THBS1	gene-THBS2	gene-THBS1	gene-THBS2
860	13	gene-MAB21L2	gene-MAB21L1	gene-MAB21L2	gene-MAB21L1	gene-MAB21L2	gene-MAB21L1	gene-MAB21L1	gene-MAB21L2	gene-MAB21L1	gene-MAB21L2	gene-MAB21L1	gene-MAB21L2	gene-LOC104579070
861	13	gene-MEGF6	gene-LOC106500349	gene-LOC106485724	gene-LOC101795342	gene-MEGF6	gene-LOC104132492	gene-MEGF6	gene-MEGF6L	gene-MEGF6	gene-LOC104022063	gene-MEGF6	gene-LOC104140056	gene-MEGF6
862	13	gene-LOC106496132	gene-NBEAL1	gene-NBEAL1	gene-NBEAL1	gene-NBEAL2	gene-NBEAL2	gene-NBEAL1	gene-NBEAL2	gene-NBEAL1	gene-NBEAL1	gene-NBEAL2	gene-NBEAL1	gene-NBEAL2
863	13	gene-ESRRB	gene-ESRRG	gene-ESRRB	gene-ESRRG	gene-ESRRB	gene-ESRRG	gene-ESRRG	gene-ESRRB	gene-ESRRB	gene-ESRRG	gene-ESRRG	gene-ESRRB	gene-ESRRG
864	13	gene-PRKCZ	gene-PRKCI	gene-PRKCZ	gene-PRKCI	gene-PRKCZ	gene-PRKCI	gene-PRKCI	gene-PRKCZ	gene-PRKCZ	gene-PRKCI	gene-PRKCI	gene-PRKCZ	gene-PRKCZ
865	13	gene-TRIM24	gene-TRIM33	gene-TRIM33	gene-TRIM24	gene-TRIM24	gene-TRIM33	gene-TRIM24	gene-TRIM24	gene-TRIM33	gene-TRIM24	gene-TRIM33	gene-TRIM33	gene-TRIM24
866	13	gene-ZNF143	gene-ZNF76	gene-ZNF76	gene-ZNF143	gene-ZNF76	gene-ZNF143	gene-ZNF76	gene-ZNF143	gene-ZNF76	gene-ZNF143	gene-ZNF76	gene-ZNF143	gene-ZNF143
867	13	gene-THOP1	gene-THOP1	gene-NLN	gene-NLN	gene-THOP1	gene-NLN	gene-THOP1	gene-NLN	gene-THOP1	gene-THOP1	gene-NLN	gene-NLN	gene-THOP1
868	13	gene-TPCN2	gene-NADSYN1	gene-NADSYN1	gene-TPCN2	gene-LOC104124712	gene-NADSYN1	gene-TPCN2	gene-NADSYN1	gene-TPCN2	gene-TPCN2	gene-NADSYN1	gene-NADSYN1	gene-TPCN2
869	13	gene-VPS11	gene-HMBS	gene-HMBS	gene-VPS11	gene-VPS11	gene-HMBS	gene-HMBS	gene-VPS11	gene-HMBS	gene-VPS11	gene-HMBS	gene-VPS11	gene-VPS11
870	13	gene-BMPR1B	gene-BMPR1A	gene-BMPR1B	gene-BMPR1A	gene-BMPR1B	gene-BMPR1A	gene-BMPR1A	gene-BMPR1B	gene-BMPR1B	gene-BMPR1A	gene-BMPR1A	gene-BMPR1B	gene-BMPR1A
871	13	gene-STK38	gene-STK38L	gene-STK38L	gene-STK38	gene-STK38L	gene-STK38L	gene-STK38	gene-STK38	gene-STK38L	gene-STK38L	gene-STK38	gene-STK38L	gene-STK38
872	13	gene-MED12L	gene-MED12	gene-MED12L	gene-MED12	gene-MED12	gene-MED12L	gene-MED12L	gene-MED12	gene-MED12L	gene-MED12	gene-MED12L	gene-MED12	gene-MED12
873	13	gene-NTN4	gene-LOC106499003	gene-LOC101795858	gene-NTN4	gene-LOC104126702	gene-NTN4	gene-NTN4L	gene-NTN4	gene-NTN4	gene-LOC104016881	gene-NTN4	gene-LOC104140498	gene-NTN4
874	13	gene-NMT2	gene-NMT1	gene-NMT2	gene-NMT1	gene-NMT2	gene-NMT1	gene-NMT2	gene-NMT1	gene-NMT1	gene-NMT2	gene-NMT2	gene-NMT1	gene-NMT1
875	13	gene-AHNAK	gene-AHNAK2	gene-AHNAK2	gene-LOC104124780	gene-AHNAK2	gene-NDAHNAKL	gene-LOC104015836	gene-AHNAK	gene-LOC104145921	gene-AHNAK2	gene-LOC104571096	gene-PRX	gene-LOC104565922
876	13	gene-LOC106494078	gene-F7	gene-F7	gene-F10	gene-LOC104132462	gene-LOC104132450	gene-F7	gene-F10	gene-F7	gene-F10	gene-F10	gene-F7	gene-LOC104577827
877	13	gene-PDE8A	gene-PDE8B	gene-PDE8A	gene-PDE8A	gene-PDE8B	gene-PDE8A	gene-PDE8B	gene-PDE8B	gene-PDE8A	gene-PDE8B	gene-PDE8A	gene-PDE8B	gene-PDE8A
878	13	gene-PTPRZ1	gene-PTPRG	gene-PTPRZ1	gene-PTPRG	gene-PTPRG	gene-PTPRZ1	gene-PTPRG	gene-PTPRZ1	gene-PTPRG	gene-PTPRZ1	gene-PTPRZ1	gene-PTPRG	gene-PTPRZ1
879	13	gene-LOC106494472	gene-LOC106483986	gene-LOC106491274	gene-LOC101791228	gene-RORB	gene-NR1D1-2	gene-RORB	gene-LOC104009658	gene-RORB	gene-LOC104150795	gene-LOC104150193	gene-RORB	gene-LOC104567252
880	13	gene-ESRP2	gene-ESRP1	gene-ESRP1	gene-ESRP2	gene-ESRP2	gene-ESRP1	gene-ESRP2	gene-ESRP1	gene-ESRP1	gene-ESRP2	gene-ESRP1	gene-ESRP2	gene-ESRP2
881	13	gene-LOC106484544	gene-PANK1	gene-PANK2	gene-PANK1	gene-PANK1	gene-PANK1	gene-PANK2	gene-PANK1	gene-PANK2	gene-PANK2	gene-PANK1	gene-PANK1	gene-PANK2
882	13	gene-LOC106493900	gene-LOC106495112	gene-LOC101802168	gene-LOC104123969	gene-LOC112533191	gene-OR6B1L2	gene-OR6B1	gene-LOC104018601	gene-LOC104018587	gene-LOC104144834	gene-LOC104579412	gene-LOC104566788	gene-LOC104566789
883	13	gene-LLGL1	gene-LLGL2	gene-LLGL2	gene-LLGL1	gene-LLGL1	gene-LLGL2	gene-LLGL1	gene-LLGL2	gene-LLGL2	gene-LLGL1	gene-LLGL1	gene-LLGL2	gene-LLGL2
884	13	gene-CDK8	gene-CDK19	gene-CDK19	gene-CDK8	gene-CDK8	gene-CDK19	gene-CDK8	gene-CDK19	gene-CDK8	gene-CDK19	gene-CDK19	gene-CDK8	gene-LOC104573161
885	13	gene-MST1R	gene-MET	gene-MST1R	gene-MET	gene-MST1R	gene-MET	gene-MST1R	gene-MET	gene-MST1R	gene-MET	gene-MET	gene-MST1R	gene-MET
886	13	gene-HERC4	gene-HERC3	gene-LOC101794869	gene-HERC4	gene-HERC4	gene-HERC3	gene-HERC3	gene-HERC4	gene-LOC104021206	gene-HERC4	gene-HERC3	gene-HERC4	gene-HERC4
887	13	gene-ST7L	gene-ST7	gene-ST7	gene-ST7L	gene-ST7L	gene-ST7	gene-ST7L	gene-ST7	gene-ST7	gene-ST7L	gene-ST7L	gene-ST7	gene-ST7L
888	13	gene-STK39	gene-OXSR1	gene-STK39	gene-OXSR1	gene-STK39	gene-OXSR1	gene-OXSR1	gene-STK39	gene-OXSR1	gene-STK39	gene-STK39	gene-OXSR1	gene-STK39
889	13	gene-MAPK6	gene-LOC106494874	gene-MAPK4	gene-MAPK6	gene-MAPK4	gene-MAPK6	gene-MAPK6	gene-MAPK4	gene-MAPK6	gene-MAPK6	gene-MAPK4	gene-MAPK4	gene-MAPK6
890	13	gene-ZBTB26	gene-ZBTB6	gene-ZBTB6	gene-ZBTB26	gene-ZBTB26	gene-ZBTB6	gene-ZBTB6	gene-ZBTB26	gene-ZBTB26	gene-ZBTB6	gene-ZBTB26	gene-ZBTB26	gene-ZBTB6
891	13	gene-CDK12	gene-CDK13	gene-CDK13	gene-CDK12	gene-CDK12	gene-CDK12	gene-CDK13	gene-CDK12	gene-CDK13	gene-CDK12	gene-CDK13	gene-CDK13	gene-CDK12
892	13	gene-LOC106497452	gene-CRHR2	gene-CRHR2	gene-LOC101803845	gene-CRHR2	gene-CRHR1	gene-CRHR1	gene-CRHR2	gene-CRHR1	gene-CRHR2	gene-CRHR1	gene-CRHR2	gene-LOC104568392
893	13	gene-RSBN1	gene-RSBN1L	gene-RSBN1	gene-RSBN1L	gene-RSBN1L	gene-RSBN1	gene-RSBN1L	gene-RSBN1	gene-RSBN1L	gene-RSBN1L	gene-RSBN1	gene-RSBN1L	gene-RSBN1
894	13	gene-MED13	gene-MED13L	gene-MED13	gene-MED13L	gene-MED13	gene-MED13L	gene-MED13	gene-MED13L	gene-MED13L	gene-MED13	gene-MED13L	gene-MED13	gene-MED13L
895	13	gene-LOC106493197	gene-STRIP2	gene-STRIP2	gene-STRIP1	gene-STRIP2	gene-STRIP1	gene-STRIP1	gene-STRIP2	gene-STRIP2	gene-STRIP1	gene-STRIP2	gene-STRIP1	gene-STRIP1
896	13	gene-HDAC2	gene-HDAC1	gene-HDAC2	gene-HDAC2	gene-HDAC1	gene-HDAC2	gene-HDAC1	gene-HDAC1	gene-HDAC2	gene-HDAC2	gene-HDAC1	gene-LOC104571058	gene-HDAC2
897	13	gene-KIAA2026	gene-LOC106494121	gene-LOC106485991	gene-KIAA2026	gene-KIAA2026	gene-KIAA2026	gene-LOC104015381	gene-KIAA2026	gene-LOC104153746	gene-LOC104146064	gene-KIAA2026	gene-KIAA2026	gene-LOC104576646
898	13	gene-RBBP4	gene-RBBP7	gene-RBBP7	gene-RBBP7	gene-RBBP4	gene-RBBP7	gene-RBBP4	gene-RBBP7	gene-RBBP4	gene-RBBP7	gene-RBBP4	gene-LOC104574310	gene-RBBP4
899	13	gene-LOC106497558	gene-LOC106498419	gene-LOC106497553	gene-FLNB	gene-LOC113841470	gene-FLNB	gene-FLNA-2	gene-FLNB	gene-FLNB	gene-LOC104015311	gene-FLNB	gene-LOC104140478	gene-FLNB
900	13	gene-LOC106496957	gene-SDK2	gene-SDK2	gene-SDK1	gene-SDK1	gene-SDK1	gene-SDK2	gene-SDK1	gene-SDK2	gene-SDK1	gene-LOC104574110	gene-SDK1	gene-SDK2
901	13	gene-ACSS1	gene-LOC106482862	gene-ACSS1	gene-ACSS1	gene-LOC104133237	gene-ACSS1	gene-ACSS1L	gene-ACSS1	gene-LOC104021025	gene-ACSS1	gene-LOC104141582	gene-LOC104579812	gene-ACSS1
902	13	gene-PTPRN2	gene-PTPRN	gene-PTPRN2	gene-PTPRN	gene-PTPRN	gene-PTPRN	gene-PTPRN2	gene-PTPRN2	gene-PTPRN	gene-PTPRN	gene-PTPRN2	gene-LOC104570328	gene-LOC104577082
903	13	gene-DPP10	gene-DPP6	gene-DPP10	gene-DPP6	gene-DPP6	gene-DPP10	gene-DPP6	gene-DPP10	gene-DPP10	gene-DPP6	gene-DPP6	gene-DPP10	gene-DPP6
904	13	gene-LOC106500075	gene-KCNJ2	gene-LOC101803171	gene-LOC104132606	gene-KCNJ2	gene-KCNJ2	gene-KCNJ12	gene-KCNJ2	gene-KCNJ12	gene-KCNJ12	gene-KCNJ2	gene-LOC104568916	gene-KCNJ2
905	13	gene-PRKCE	gene-PRKCH	gene-PRKCH	gene-PRKCE	gene-LOC104125547	gene-PRKCE	gene-PRKCH	gene-PRKCE	gene-PRKCE	gene-PRKCH	gene-PRKCH	gene-PRKCE	gene-PRKCH
906	13	gene-USP5	gene-USP13	gene-USP13	gene-USP5	gene-USP5	gene-USP13	gene-USP13	gene-USP5	gene-USP5	gene-USP13	gene-USP13	gene-USP5	gene-USP5
907	13	gene-PPP2R5E	gene-PPP2R5A	gene-PPP2R5E	gene-PPP2R5A	gene-PPP2R5A	gene-PPP2R5E	gene-PPP2R5E	gene-PPP2R5A	gene-PPP2R5A	gene-PPP2R5E	gene-PPP2R5E	gene-PPP2R5A	gene-PPP2R5A
908	13	gene-LOC106497819	gene-ABCG2	gene-ABCG2	gene-LOC101797254	gene-ABCG2	gene-LOC104129132	gene-ABCG2	gene-ABCG2	gene-LOC104013427	gene-LOC104146023	gene-ABCG2	gene-LOC104573053	gene-ABCG2
909	13	gene-PBX3	gene-PBX1	gene-PBX1	gene-PBX3	gene-PBX1	gene-PBX3	gene-PBX3	gene-PBX1	gene-PBX3	gene-PBX1	gene-PBX1	gene-PBX3	gene-LOC104574603
910	13	gene-GALNT13	gene-GALNT1	gene-GALNT13	gene-GALNT1	gene-LOC104135266	gene-GALNT1	gene-GALNT13	gene-GALNT1	gene-GALNT13	gene-GALNT1	gene-GALNT13	gene-GALNT1	gene-GALNT1
911	13	gene-CPNE8	gene-CPNE9	gene-CPNE5	gene-CPNE8	gene-CPNE9	gene-CPNE9	gene-CPNE8	gene-LOC101748755	gene-CPNE8	gene-CPNE9	gene-LOC104018545	gene-CPNE8	gene-CPNE5
912	13	gene-LOC106484844	gene-MALT1	gene-MALT1	gene-LOC101790341	gene-MALT1	gene-PCASP2	gene-PCASP1	gene-LOC104019634	gene-MALT1	gene-MALT1	gene-LOC104140884	gene-MALT1	gene-LOC104574517
913	13	gene-LOC106492813	gene-PPP4R1	gene-LOC101805171	gene-PPP4R1	gene-LOC104132178	gene-PPP4R1	gene-PPP4R1	gene-LOC104013046	gene-PPP4R1	gene-PPP4R1	gene-LOC104141235	gene-LOC104565366	gene-LOC104575624
914	13	gene-LGI3	gene-LGI1	gene-LGI3	gene-LGI1	gene-LGI3	gene-LGI1	gene-LGI3	gene-LGI1	gene-LGI3	gene-LGI1	gene-LGI1	gene-LGI1	gene-LGI3
915	13	gene-PHLPP1	gene-PHLPP2	gene-PHLPP1	gene-PHLPP2	gene-PHLPP1	gene-PHLPP2	gene-PHLPP1	gene-PHLPP2	gene-PHLPP2	gene-PHLPP1	gene-PHLPP2	gene-PHLPP1	gene-PHLPP2
916	13	gene-MID1	gene-MID2	gene-MID2	gene-MID1	gene-MID1	gene-MID2	gene-MID1	gene-MID2	gene-MID1	gene-MID2	gene-MID1	gene-LOC104570816	gene-LOC104577508
917	13	gene-DCLK1	gene-DCLK2	gene-DCLK2	gene-DCLK1	gene-DCLK2	gene-DCLK1	gene-DCLK1	gene-DCLK2	gene-DCLK2	gene-DCLK1	gene-DCLK2	gene-DCLK1	gene-DCLK2
918	13	gene-CHRNA5	gene-CHRNB3	gene-CHRNA5	gene-CHRNB3	gene-CHRNA5	gene-CHRNB3	gene-CHRNA5	gene-CHRNB3	gene-CHRNA5	gene-CHRNB3	gene-CHRNA5	gene-CHRNB3	gene-CHRNA5
919	13	gene-LOC106495754	gene-RALGDS	gene-RGL1	gene-RALGDS	gene-RALGDS	gene-RALGDS	gene-RGL1	gene-RGL1	gene-RALGDS	gene-RALGDS	gene-RGL1	gene-RALGDS	gene-RGL1
920	13	gene-MTSS1	gene-MTSS1	gene-MTSS1L	gene-MTSS2	gene-MTSS1	gene-MTSS1L	gene-MTSS1	gene-MTSS1	gene-MTSS1L	gene-MTSS1	gene-MTSS1L	gene-MTSS1	gene-MTSS1L
921	13	gene-LOC106483927	gene-CPXM2	gene-CPXM2	gene-CPXM2	gene-CPXM2	gene-AEBP1	gene-CPXM1	gene-CPXM2	gene-AEBP1	gene-CPXM1	gene-AEBP1	gene-CPXM2	gene-CPXM2
922	13	gene-GRIP2	gene-GRIP1	gene-GRIP1	gene-GRIP2	gene-GRIP2	gene-GRIP2	gene-GRIP1	gene-GRIP2	gene-GRIP1	gene-GRIP1	gene-GRIP2	gene-GRIP2	gene-GRIP1
923	13	gene-HNF4A	gene-HNF4G	gene-HNF4G	gene-HNF4A	gene-HNF4G	gene-HNF4A	gene-HNF4A	gene-HNF4G	gene-HNF4A	gene-HNF4G	gene-HNF4G	gene-HNF4A	gene-HNF4A
924	13	gene-RHOBTB1	gene-RHOBTB2	gene-RHOBTB1	gene-RHOBTB1	gene-RHOBTB2	gene-RHOBTB1	gene-LOC107056274	gene-RHOBTB2	gene-RHOBTB2	gene-RHOBTB1	gene-LOC104147537	gene-RHOBTB1	gene-RHOBTB2
925	13	gene-LOC106489351	gene-LOC106489352	gene-LOC101796621	gene-LOC113840186	gene-LOC104134204	gene-LOC118453243	gene-UT2LZ	gene-SLC14A2Z	gene-LOC104021079	gene-SLC14A2	gene-SLC14A2	gene-SLC14A1	gene-LOC104573383
926	13	gene-DTNA	gene-DTNB	gene-DTNA	gene-DTNB	gene-LOC104130499	gene-DTNA	gene-DTNB	gene-DTNA	gene-DTNB	gene-DTNA	gene-DTNB	gene-DTNA	gene-LOC104578054
927	13	gene-LOC106499944	gene-ASTN1	gene-ASTN2	gene-ASTN1	gene-ASTN1	gene-ASTN2	gene-ASTN1	gene-ASTN2	gene-ASTN2	gene-ASTN1	gene-ASTN1	gene-ASTN2	gene-ASTN1
928	13	gene-LOC106494597	gene-AHR	gene-AHR	gene-LOC101795292	gene-LOC104122544	gene-AHR	gene-AHR	gene-AHR1B	gene-AHR	gene-LOC104009135	gene-AHR	gene-AHR	gene-LOC104575354
929	13	gene-HEXA	gene-HEXA	gene-HEXB	gene-HEXB	gene-HEXA	gene-HEXA	gene-HEXB	gene-HEXA	gene-HEXB	gene-HEXA	gene-HEXB	gene-HEXA	gene-HEXB
930	13	gene-CILP2	gene-CILP	gene-CILP2	gene-LOC104122840	gene-LOC104122887	gene-CILP2	gene-CILP	gene-CILP	gene-CILP2	gene-CILP	gene-CILP2	gene-CILP	gene-LOC104580030
931	13	gene-LOC106494210	gene-LOC106495335	gene-ECE2	gene-ECE1	gene-ECE2	gene-ECE1	gene-ECE1	gene-ECE2	gene-ECE2	gene-ECE1	gene-ECE2	gene-ECE2	gene-ECE1
932	13	gene-LOC106496727	gene-FBXL2	gene-FBXL2	gene-FBXL20	gene-FBXL20	gene-FBXL20	gene-FBXL2	gene-FBXL20	gene-FBXL2	gene-FBXL2	gene-FBXL20	gene-FBXL2	gene-FBXL20
933	13	gene-GPC4	gene-GPC6	gene-GPC6	gene-GPC4	gene-GPC4	gene-GPC6	gene-GPC4	gene-GPC6	gene-GPC4	gene-GPC6	gene-GPC4	gene-GPC6	gene-LOC104570716
934	13	gene-CHPF2	gene-CHPF	gene-CHPF2	gene-CHPF2	gene-CHPF	gene-CHPF2	gene-CHPF	gene-CHPF	gene-CHPF2	gene-CHPF2	gene-CHPF	gene-CHPF	gene-CHPF2
935	13	gene-LOC106492804	gene-GNAL	gene-GNAL	gene-GNAS	gene-GNAL	gene-GNAS	gene-GNAL	gene-GNAS	gene-GNAL	gene-GNAS	gene-GNAS	gene-GNAL	gene-GNAS
936	13	gene-USP4	gene-USP15	gene-USP15	gene-USP4	gene-USP15	gene-USP4	gene-USP4	gene-USP15	gene-USP4	gene-USP4	gene-USP15	gene-USP15	gene-USP4
937	13	gene-NTN3	gene-NTN1	gene-NTN3	gene-NTN1	gene-NTN1	gene-NTN1	gene-NTN3	gene-NTN1	gene-NTN3	gene-NTN3	gene-NTN1	gene-LOC104574171	gene-NTN3
938	13	gene-LOC106495217	gene-LOC106495220	gene-LOC101799374	gene-LOC101799795	gene-LOC104132595	gene-LOC104132596	gene-CYP3A5	gene-CYP3A4	gene-LOC104015219	gene-LOC104015095	gene-LOC104153925	gene-LOC104580447	gene-LOC104576357
939	13	gene-SLC25A25	gene-SLC25A24	gene-SLC25A25	gene-SLC25A25	gene-SLC25A24	gene-SLC25A25	gene-SLC25A24	gene-SLC25A25	gene-SLC25A24	gene-SLC25A24	gene-SLC25A25	gene-SLC25A24	gene-SLC25A25
940	13	gene-TRIM67	gene-TRIM9	gene-TRIM67	gene-TRIM67	gene-LOC104129632	gene-TRIM67	gene-TRIM9	gene-TRIM9	gene-TRIM67	gene-TRIM67	gene-TRIM9	gene-TRIM67	gene-TRIM9
941	13	gene-LOC106494269	gene-ENTPD8	gene-LOC101796222	gene-LOC101795762	gene-ENTPD8	gene-LOC104123993	gene-ENTPD8	gene-ENTPD8L	gene-LOC104022765	gene-ENTPD8	gene-ENTPD8	gene-LOC104573547	gene-LOC104573524
942	13	gene-PELI1	gene-PELI2	gene-PELI2	gene-PELI1	gene-PELI2	gene-PELI1	gene-PELI2	gene-PELI1	gene-PELI1	gene-PELI2	gene-PELI2	gene-PELI1	gene-PELI1
943	13	gene-LOC106492157	gene-LOC106492158	gene-LOC113845017	gene-LOC113845085	gene-LOC104132482	gene-LOC104132490	gene-AAREL	gene-APEH	gene-LOC104023063	gene-LOC104023053	gene-LOC104147872	gene-APEH	gene-APEH
944	13	gene-LOC106494814	gene-PPP2CA	gene-PPP2CB	gene-PPP2CA	gene-LOC104135437	gene-PPP2CB	gene-PPP2CA	gene-PPP2CA	gene-PPP2CB	gene-PPP2CA	gene-PPP2CB	gene-PPP2CA	gene-PPP2CB
945	13	gene-LONRF3	gene-LONRF2	gene-LONRF3	gene-LONRF2	gene-LONRF2	gene-LONRF3	gene-LONRF3	gene-LONRF3	gene-LONRF2	gene-LONRF3	gene-LONRF2	gene-LOC104580050	gene-LONRF2
946	13	gene-KPNA4	gene-KPNA3	gene-KPNA3	gene-KPNA4	gene-KPNA3	gene-KPNA4	gene-KPNA4	gene-KPNA3	gene-KPNA3	gene-KPNA4	gene-KPNA3	gene-KPNA4	gene-KPNA3
947	13	gene-OVCH2	gene-OVCH1	gene-OVCH2	gene-OVCH1	gene-OVCH2	gene-OVCH1	gene-OVCH2	gene-OVCH1	gene-OVCH2	gene-OVCH1	gene-OVCH2	gene-OVCH1	gene-OVCH2
948	13	gene-RFWD3	gene-MLKL	gene-MLKL	gene-RFWD3	gene-LOC104130236	gene-RFWD3	gene-MLKL	gene-MLKL	gene-RFWD3	gene-MLKL	gene-RFWD3	gene-MLKL	gene-RFWD3
949	13	gene-DMXL2	gene-DMXL1	gene-DMXL2	gene-DMXL1	gene-DMXL2	gene-DMXL2	gene-DMXL1	gene-DMXL2	gene-DMXL1	gene-DMXL2	gene-DMXL1	gene-DMXL1	gene-DMXL2
950	13	gene-LOC106482016	gene-FOXP2	gene-FOXP2	gene-FOXP4	gene-FOXP2	gene-FOXP4	gene-FOXP4L	gene-FOXP2	gene-FOXP2	gene-FOXP4	gene-FOXP2	gene-FOXP2	gene-FOXP4
951	13	gene-LOC106499521	gene-LOC106493359	gene-LOC113840231	gene-LOC104133900	gene-AVD	gene-LOC427416	gene-AVR2	gene-LOC769899	gene-LOC104018464	gene-LOC104147807	gene-LOC104564767	gene-LOC104565811	gene-LOC104574529
952	13	gene-AP3B2	gene-AP3B1	gene-AP3B2	gene-AP3B2	gene-AP3B1	gene-AP3B2	gene-AP3B1	gene-AP3B1	gene-AP3B2	gene-AP3B2	gene-AP3B1	gene-AP3B1	gene-AP3B2
953	13	gene-ATP7A	gene-ATP7B	gene-ATP7B	gene-ATP7A	gene-ATP7A	gene-ATP7B	gene-ATP7B	gene-ATP7A	gene-ATP7B	gene-ATP7B	gene-ATP7A	gene-ATP7A	gene-ATP7B
954	13	gene-TP63	gene-TP73	gene-TP63	gene-TP73	gene-TP63	gene-TP73	gene-TP63	gene-TP73	gene-TP63	gene-TP63	gene-TP73	gene-TP63	gene-TP73
955	13	gene-ASIC2	gene-LOC106499427	gene-ASIC1	gene-ASIC2	gene-LOC104134739	gene-ASIC1	gene-ASIC1	gene-LOC107055878	gene-ASIC2	gene-ASIC1	gene-ASIC2	gene-LOC104144763	gene-LOC104576616
956	13	gene-LRRTM4	gene-LRRTM3	gene-LRRTM3	gene-LRRTM3	gene-LRRTM4	gene-LRRTM4	gene-LRRTM3	gene-LRRTM4	gene-LRRTM3	gene-LRRTM3	gene-LRRTM4	gene-LRRTM4	gene-LRRTM3
957	13	gene-SSH2	gene-SSH1	gene-SSH2	gene-SSH2	gene-SSH1	gene-SSH1	gene-SSH2	gene-SSH2	gene-SSH1	gene-LOC104149398	gene-LOC104149388	gene-SSH2	gene-SSH1
958	13	gene-MYO3B	gene-MYO3A	gene-MYO3A	gene-MYO3B	gene-MYO3A	gene-MYO3B	gene-MYO3A	gene-MYO3B	gene-MYO3B	gene-MYO3A	gene-MYO3A	gene-MYO3B	gene-MYO3A
959	13	gene-LOC106487607	gene-LOC101794169	gene-LOC101795107	gene-LOC104132220	gene-LOC104132222	gene-KRTC42L	gene-LOC772080	gene-LOC104009862	gene-LOC104009861	gene-LOC104152429	gene-LOC104152430	gene-LOC104572596	gene-LOC104572598
960	13	gene-NT5DC3	gene-NT5DC2	gene-NT5DC2	gene-NT5DC3	gene-NT5DC3	gene-NT5DC2	gene-NT5DC2	gene-NT5DC3	gene-NT5DC2	gene-NT5DC3	gene-NT5DC3	gene-NT5DC2	gene-NT5DC2
961	13	gene-ROCK1	gene-ROCK2	gene-ROCK1	gene-ROCK2	gene-ROCK2	gene-ROCK1	gene-ROCK1	gene-ROCK2	gene-ROCK2	gene-ROCK1	gene-ROCK2	gene-ROCK1	gene-ROCK2
962	13	gene-P3H2	gene-P3H1	gene-P3H1	gene-P3H2	gene-P3H1	gene-P3H2	gene-P3H2	gene-P3H1	gene-LEPRE1	gene-LEPREL1	gene-LEPREL1	gene-LEPRE1	gene-LEPREL1
963	13	gene-GFPT2	gene-GFPT1	gene-GFPT2	gene-GFPT2	gene-GFPT1	gene-GFPT1	gene-GFPT2	gene-GFPT2	gene-GFPT1	gene-GFPT2	gene-GFPT1	gene-GFPT2	gene-GFPT1
964	13	gene-LOC106487908	gene-LOC104129766	gene-LOC104129768	gene-LOC104129769	gene-LOC396479	gene-LOC101750550	gene-LOC104014939	gene-LOC104144166	gene-LOC104144168	gene-LOC104144167	gene-LOC104576998	gene-LOC104576997	gene-LOC104576996
965	13	gene-BIVM	gene-ERCC5	gene-BIVM	gene-LOC101799732	gene-ERCC5	gene-BIVM	gene-BIVM	gene-ERCC5	gene-BIVM	gene-LOC104017282	gene-ERCC5	gene-BIVM	gene-LOC104567302
966	13	gene-CHRFAM7A	gene-CHRNA7	gene-LOC101793841	gene-CHRNA7	gene-LOC104124489	gene-CHRNA7	gene-CHRNA7L	gene-LOC104017557	gene-CHRFAM7A	gene-CHRFAM7A	gene-LOC104144373	gene-CHRNA7	gene-LOC104578640
967	13	gene-LOC106496056	gene-LOC113842971	gene-LOC101790952	gene-LOC113841465	gene-LOC113842963	gene-LOC113840976	gene-LOC113842972	gene-LOC104123769	gene-GIMAP1	gene-GIMAP5	gene-LOC104015822	gene-LOC104143142	gene-LOC104574162
968	13	gene-MGAT4A	gene-MGAT4B	gene-MGAT4A	gene-MGAT4B	gene-MGAT4B	gene-MGAT4B	gene-MGAT4A	gene-MGAT4A	gene-MGAT4B	gene-MGAT4B	gene-MGAT4A	gene-MGAT4B	gene-MGAT4A
969	13	gene-LOC106496297	gene-SLC7A6	gene-SLC7A6	gene-LOC101800982	gene-LOC104125805	gene-SLC7A6	gene-SLC7A6	gene-SLC7AL	gene-LOC104016404	gene-SLC7A6	gene-SLC7A6	gene-LOC104143940	gene-LOC104568342
970	13	gene-RAPGEF3	gene-RAPGEF4	gene-LOC101791788	gene-RAPGEF4	gene-RAPGEF4	gene-RAPGEF3	gene-RAPGEF4	gene-RAPGEF4	gene-RAPGEF3	gene-RAPGEF4	gene-RAPGEF3	gene-RAPGEF4	gene-RAPGEF3
971	13	gene-LOC106484918	gene-LOC106484900	gene-HRH4	gene-LOC104134159	gene-LOC104134160	gene-HRH3L	gene-HRH4	gene-LOC104018157	gene-HRH4	gene-LOC104139076	gene-LOC104139075	gene-LOC104570747	gene-LOC104570746
972	13	gene-GLUL	gene-LOC101794703	gene-GLUL	gene-GLUL	gene-LOC104124044	gene-GSL	gene-GLUL	gene-GLUL	gene-LOC104022229	gene-LOC104139777	gene-GLUL	gene-LOC104568594	gene-GLUL
973	13	gene-ZBTB43	gene-ZBTB34	gene-ZBTB43	gene-ZBTB34	gene-ZBTB43	gene-ZBTB34	gene-ZBTB34	gene-ZBTB43	gene-ZBTB34	gene-ZBTB43	gene-ZBTB34	gene-ZBTB43	gene-LOC104572020
974	13	gene-CRY2	gene-CRY1	gene-CRY1	gene-CRY2	gene-CRY2	gene-CRY1	gene-CRY1	gene-CRY2	gene-CRY1	gene-CRY2	gene-CRY2	gene-CRY1	gene-LOC104568976
975	13	gene-CBL	gene-CBLB	gene-CBLB	gene-CBL	gene-CBL	gene-CBLB	gene-CBL	gene-CBLB	gene-CBLB	gene-LOC104008757	gene-CBL	gene-CBLB	gene-CBL
976	13	gene-LOC106491791	gene-AOC2	gene-LOC101792066	gene-LOC104134738	gene-LOC104134998	gene-AOC3	gene-LOC104009940	gene-LOC104009942	gene-LOC104009941	gene-AOC3	gene-LOC104153612	gene-LOC104152650	gene-LOC104580036
977	13	gene-RNF111	gene-RNF111	gene-CCNB2	gene-RNF111	gene-CCNB2	gene-CCNB2	gene-RNF111	gene-CCNB2	gene-RNF111	gene-RNF111	gene-CCNB2	gene-CCNB2	gene-RNF111
978	13	gene-CSPG4	gene-LOC101801163	gene-CSPG4	gene-CSPG4	gene-LOC104134693	gene-CSPG4	gene-FREM3	gene-CSPG4	gene-LOC104016600	gene-CSPG4	gene-LOC104146847	gene-CSPG4	gene-LOC104579121
979	13	gene-LOC113843751	gene-LOC113843842	gene-LOC101797389	gene-LOC113843749	gene-LOC107053424	gene-LOC112532507	gene-LOC101751752	gene-LOC101750540	gene-LOC112532512	gene-LOC107049129	gene-SRM130L2	gene-DMBT1L2	gene-LOC112529937
980	13	gene-LOC113843179	gene-LOC113841716	gene-LOC101800573	gene-LOC113840332	gene-LOC107049050	gene-LOC101748083	gene-LOC101750591	gene-LOC112531601	gene-LOC112531600	gene-LOC418086	gene-LOC112532751	gene-LOC100857685	gene-LOC112531599
981	13	gene-LOC112531914	gene-LOC112530589	gene-LOC112530633	gene-LOC112530697	gene-LOC112530698	gene-LOC112530740	gene-LOC112531808	gene-LOC112531809	gene-LOC112530699	gene-LOC112531912	gene-LOC112530695	gene-LOC112530642	gene-LOC112530694
982	13	gene-LOC112530681	gene-LOC101748467	gene-LOC101751487	gene-LOC107054228	gene-LOC112530620	gene-LOC100858111	gene-LOC107054205	gene-LOC112530618	gene-LOC112530617	gene-LOC107054362	gene-LOC112530616	gene-LOC101750753	gene-LOC769884
983	12	gene-LOC106486683	gene-LOC106500170	gene-LOC106488131	gene-LOC106494076	gene-LOC106491651	gene-LOC106484020	gene-LOC106492127	gene-LOC106498451	gene-LOC106492938	gene-LOC106491875	gene-LOC106498837	gene-LOC106482074
984	12	gene-CSF1R	gene-KIT	gene-KIT	gene-CSF1R	gene-CSF1R	gene-KIT	gene-CSF1R	gene-KIT	gene-CSF1R	gene-CSF1R	gene-KIT	gene-CSF1R
985	12	gene-LIMK1	gene-LIMK2	gene-LIMK2	gene-LIMK2	gene-LIMK1	gene-LIMK2	gene-LIMK1	gene-LIMK2	gene-LIMK1	gene-LIMK2	gene-LIMK2	gene-LIMK1
986	12	gene-LOC106498343	gene-LOC106483239	gene-LOC106491697	gene-LOC113840910	gene-LOC110354585	gene-LOC113841851	gene-LOC113842108	gene-LOC113840873	gene-LOC113841771	gene-LOC100857682	gene-LOC104149991	gene-LOC104567367
987	12	gene-ENOX1	gene-ENOX2	gene-ENOX2	gene-ENOX1	gene-ENOX1	gene-ENOX1	gene-ENOX2	gene-ENOX2	gene-ENOX1	gene-ENOX2	gene-ENOX1	gene-ENOX2
988	12	gene-UNK	gene-UNKL	gene-UNK	gene-UNK	gene-UNKL	gene-UNKL	gene-UNK	gene-UNK	gene-UNKL	gene-UNK	gene-UNKL	gene-UNK
989	12	gene-CLCN1	gene-CLCN2	gene-CLCN1	gene-CLCN1	gene-CLCN2	gene-CLCN2	gene-CLCN1	gene-CLCN2	gene-CLCN1	gene-LOC104148887	gene-CLCN1	gene-CLCN1
990	12	gene-LOC106488072	gene-HNRNPK	gene-HNRNPK	gene-HNRNPK	gene-HNRNPKL	gene-HNRNPK	gene-LOC104011916	gene-HNRNPK	gene-HNRNPK	gene-LOC104141036	gene-LOC104578187	gene-HNRNPK
991	12	gene-LOC106496096	gene-MPO	gene-LOC101801315	gene-LOC101805061	gene-MPO	gene-LOC104131757	gene-MPO	gene-LPO	gene-LPO	gene-MPO	gene-LOC104146262	gene-LOC104572398
992	12	gene-LOC106485882	gene-LOC106485857	gene-LOC101801932	gene-LOC101802261	gene-LOC104127101	gene-LOC104127067	gene-THT2L	gene-SLC19A3	gene-SLC19A3	gene-LOC104144639	gene-LOC104144641	gene-LOC104566665
993	12	gene-CHRNA9	gene-LOC106494278	gene-CHRNA9	gene-CHRNA10	gene-CHRNA9	gene-LOC104132905	gene-CHRNA9	gene-CHRNA10	gene-CHRNA10	gene-CHRNA9	gene-CHRNA9	gene-CHRNA9
994	12	gene-ZBTB48	gene-LOC106496705	gene-ZBTB48	gene-LOC110354524	gene-ZBTB48	gene-TAS1R1	gene-ZBTB48	gene-LOC104009020	gene-ZBTB48	gene-LOC104146685	gene-ZBTB48	gene-ZBTB48
995	12	gene-KMT2C	gene-KMT2D	gene-KMT2C	gene-LOC104123317	gene-KMT2C	gene-KMT2C	gene-KMT2D	gene-LOC104017938	gene-KMT2C	gene-KMT2C	gene-LOC104581018	gene-LOC104569024
996	12	gene-LOC106490833	gene-LOC106483042	gene-LOC106496049	gene-LOC106496054	gene-LOC106020452	gene-LOC118451778	gene-LOC104121802	gene-ZNF767	gene-LOC107052489	gene-LOC104015828	gene-LOC104015827	gene-LOC104143147
997	12	gene-LOC106493398	gene-LOC106493400	gene-LOC101796197	gene-LOC101795736	gene-LOC104129651	gene-LOC104129652	gene-LOC104129638	gene-LOC430433	gene-LOC776507	gene-LOC104009388	gene-LOC104140372	gene-LOC104576469
998	12	gene-LOC106494485	gene-BG1	gene-LOC425214	gene-LOC112533567	gene-LOC112533571	gene-BTN3A3L2	gene-MOG	gene-BG2	gene-BG8	gene-BTN3A3L1	gene-MOGL4	gene-LOC104152257
999	12	gene-LOC106494380	gene-RP1	gene-LOC101799189	gene-LOC106017654	gene-RP1	gene-RP1	gene-RP1-2	gene-LOC107055922	gene-LOC104019792	gene-RP1	gene-RP1	gene-RP1
1000	12	gene-EXT1	gene-LOC106499622	gene-LOC106485009	gene-EXT1	gene-EXTL1	gene-EXT1	gene-EXTL1	gene-EXT1	gene-EXTL1	gene-EXT1	gene-LOC104573294	gene-EXT1
1001	12	gene-IL1RAPL2	gene-IL1RAPL1	gene-IL1RAPL2	gene-IL1RAPL1	gene-IL1RAPL1	gene-IL1RAPL2	gene-IL1RAPL1	gene-IL1RAPL2	gene-IL1RAPL2	gene-IL1RAPL1	gene-IL1RAPL2	gene-LOC104580131
1002	12	gene-OSBP2	gene-OSBP	gene-OSBP	gene-OSBP2	gene-OSBP2	gene-OSBP2	gene-OSBP	gene-OSBP	gene-OSBP2	gene-LOC104150533	gene-OSBP	gene-OSBP2
1003	12	gene-STK4	gene-STK3	gene-STK3	gene-STK4	gene-STK3	gene-STK4	gene-STK3	gene-STK3	gene-STK4	gene-STK4	gene-STK3	gene-LOC104573617
1004	12	gene-LOC106489816	gene-RNF213	gene-RNF213	gene-LOC118453214	gene-LOC104134714	gene-LOC118452637	gene-LOC118451761	gene-RNF213	gene-RNF213	gene-LOC104023110	gene-RNF213	gene-RNF213
1005	12	gene-CEP78	gene-PSAT1	gene-CEP78	gene-PSAT1	gene-CEP78	gene-PSAT1	gene-CEP78	gene-PSAT1	gene-PSAT1	gene-CEP78	gene-LOC104140091	gene-CEP78
1006	12	gene-PNPLA7	gene-LOC106487492	gene-PNPLA7	gene-PNPLA7	gene-PNPLA6	gene-PNPLA7	gene-PNPLA6	gene-PNPLA6	gene-PNPLA7	gene-PNPLA6	gene-PNPLA7	gene-PNPLA7
1007	12	gene-LOC106483616	gene-LRRD1	gene-LRRD1	gene-LOC101791330	gene-LOC104128884	gene-LRRD1	gene-CYP51A1	gene-LOC104014027	gene-LOC104143646	gene-LRRD1	gene-LRRD1	gene-LOC104580673
1008	12	gene-MAP2K1	gene-MAP2K1	gene-MAP2K2	gene-MAP2K1	gene-MAP2K1	gene-MAP2K2	gene-MAP2K1	gene-MAP2K2	gene-MAP2K2	gene-MAP2K1	gene-MAP2K1	gene-MAP2K2
1009	12	gene-ALK	gene-LTK	gene-ALK	gene-LTK	gene-LTK	gene-ALK	gene-ALK	gene-LTK	gene-LTK	gene-LTK	gene-ALK	gene-ALK
1010	12	gene-DCC	gene-NEO1	gene-NEO1	gene-DCC	gene-NEO1	gene-DCC	gene-NEO1	gene-NEO1	gene-DCC	gene-NEO1	gene-DCC	gene-DCC
1011	12	gene-UHRF1BP1	gene-UHRF1BP1L	gene-UHRF1BP1L	gene-UHRF1BP1	gene-UHRF1BP1L	gene-UHRF1BP1	gene-UHRF1BP1	gene-UHRF1BP1L	gene-UHRF1BP1L	gene-UHRF1BP1	gene-UHRF1BP1L	gene-UHRF1BP1
1012	12	gene-GZF1	gene-LOC106496840	gene-GZF1	gene-GZF1	gene-LOC421232	gene-GZF1	gene-LOC104022459	gene-GZF1	gene-LOC104142919	gene-GZF1	gene-GZF1	gene-LOC104564758
1013	12	gene-MAPKBP1	gene-WDR62	gene-MAPKBP1	gene-MAPKBP1	gene-LOC104124480	gene-MAPKBP1	gene-WDR62	gene-MAPKBP1	gene-MAPKBP1	gene-WDR62	gene-MAPKBP1	gene-LOC104580512
1014	12	gene-LOC106482405	gene-ANKFN1	gene-ANKFN1	gene-LOC101801820	gene-ANKFN1	gene-ANKFN1L	gene-ANKFN1	gene-ANKFN1	gene-LOC104142271	gene-LOC104146814	gene-LOC104578726	gene-ANKFN1
1015	12	gene-ENTPD4	gene-ENTPD7	gene-ENTPD7	gene-ENTPD4	gene-ENTPD7	gene-ENTPD4	gene-ENTPD7	gene-ENTPD4	gene-ENTPD7	gene-ENTPD4	gene-ENTPD7	gene-ENTPD4
1016	12	gene-LOC106487682	gene-GUCY2F	gene-GUCY2F	gene-LOC101805092	gene-GUCY2F	gene-LOC104128541	gene-GUCY2F	gene-LOC104015339	gene-GUCY2F	gene-LOC104149930	gene-GUCY2F	gene-GUCY2F
1017	12	gene-ZMYND10	gene-NPRL2	gene-NPRL2	gene-ZMYND10	gene-ZMYND10	gene-NPRL2	gene-ZMYND10	gene-NPRL2	gene-NPRL2	gene-NPRL2	gene-ZMYND10	gene-LOC104569612
1018	12	gene-LOC106488562	gene-LOC106488330	gene-LOC106488560	gene-LOC106488205	gene-LOC106488211	gene-LOC106488348	gene-LOC101804800	gene-LOC101805370	gene-HIST1H101	gene-HIST1H110	gene-LOC104011728	gene-LOC104564405
1019	12	gene-SACS	gene-LOC106499889	gene-SACS	gene-LOC104125270	gene-SACS	gene-SACS	gene-LOC104020000	gene-SACS	gene-LOC104146950	gene-SACS	gene-LOC104565200	gene-LOC104578255
1020	12	gene-LOC106489273	gene-LOC106489285	gene-LOC101798033	gene-LOC104126272	gene-LOC104126271	gene-CYP4A22	gene-CYP4B7	gene-LOC104015532	gene-LOC104015533	gene-LOC104143606	gene-LOC104143605	gene-LOC104566065
1021	12	gene-ARHGEF10	gene-ARHGEF10L	gene-ARHGEF10	gene-ARHGEF10	gene-ARHGEF10L	gene-ARHGEF10	gene-ARHGEF10L	gene-ARHGEF10L	gene-ARHGEF10	gene-ARHGEF10	gene-ARHGEF10	gene-ARHGEF10L
1022	12	gene-SLC1A7	gene-SLC1A7	gene-LOC101804150	gene-LOC104125043	gene-SLC1A7	gene-EAAT5L	gene-SLC1A7	gene-LOC104019615	gene-SLC1A7	gene-LOC104140869	gene-SLC1A7	gene-LOC104577176
1023	12	gene-MDGA1	gene-MDGA2	gene-MDGA2	gene-MDGA1	gene-MDGA1	gene-MDGA2	gene-MDGA2	gene-MDGA1	gene-MDGA1	gene-MDGA2	gene-MDGA1	gene-MDGA2
1024	12	gene-TRIM47	gene-LOC106489820	gene-TRIM65	gene-TRIM47	gene-TRIM47	gene-TRIM65	gene-TRIM65	gene-TRIM47	gene-TRIM65	gene-TRIM65	gene-TRIM47	gene-LOC104572049
1025	12	gene-PIAS1	gene-PIAS3	gene-PIAS1	gene-LOC104133356	gene-PIAS1	gene-LOC107055114	gene-PIAS1	gene-PIAS3	gene-PIAS1	gene-PIAS1	gene-PIAS3	gene-PIAS3
1026	12	gene-FARP1	gene-FARP1	gene-FARP2	gene-FARP1	gene-FARP2	gene-FARP1	gene-FARP2	gene-FARP1	gene-FARP2	gene-FARP1	gene-FARP2	gene-LOC104566857
1027	12	gene-HIF1A	gene-EPAS1	gene-EPAS1	gene-HIF1A	gene-HIF1A	gene-EPAS1	gene-HIF1A	gene-EPAS1	gene-EPAS1	gene-HIF1A	gene-EPAS1	gene-HIF1A
1028	12	gene-SLC34A1	gene-SLC34A2	gene-SLC34A2	gene-SLC34A1	gene-SLC34A1	gene-SLC34A2	gene-SLC34A2	gene-SLC34A1	gene-SLC34A1	gene-SLC34A2	gene-SLC34A2	gene-SLC34A2
1029	12	gene-DSCAM	gene-LOC106497840	gene-DSCAML1	gene-DSCAM	gene-DSCAM	gene-DSCAML1	gene-DSCAM	gene-DSCAML1	gene-DSCAM	gene-DSCAM	gene-DSCAML1	gene-DSCAM
1030	12	gene-ADSSL1	gene-ADSS	gene-ADSSL1	gene-ADSS1	gene-ADSS	gene-ADSSL1	gene-ADSSL1	gene-ADSS	gene-ADSSL1	gene-ADSS	gene-ADSSL1	gene-ADSS
1031	12	gene-LOC106482779	gene-HOMER3	gene-HOMER3	gene-HOMER3	gene-LOC104129804	gene-HOMER3	gene-HOMER3	gene-LOC104013719	gene-LOC104146486	gene-HOMER3	gene-HOMER3	gene-LOC104567886
1032	12	gene-ALDOC	gene-PIGS	gene-PIGS	gene-PIGS	gene-ALDOC	gene-ALDOC	gene-PIGS	gene-PIGS	gene-ALDOC	gene-LOC104138570	gene-ALDOC	gene-PIGS
1033	12	gene-CDS2	gene-CDS1	gene-CDS1	gene-CDS2	gene-CDS1	gene-CDS2	gene-CDS1	gene-CDS1	gene-CDS2	gene-CDS1	gene-CDS1	gene-CDS2
1034	12	gene-MAF	gene-LOC106491265	gene-MAF	gene-MAFA	gene-MAF	gene-LOC104127412	gene-MAFA	gene-MAF	gene-MAFA	gene-MAF	gene-MAF	gene-LOC104575414
1035	12	gene-ATP5J2	gene-LOC106489092	gene-ATP5MF	gene-ATP5MF	gene-CUNH17orf80	gene-C17ORF80	gene-ATP5J2	gene-LOC104014350	gene-ATP5J2	gene-ATP5J2	gene-LOC104140073	gene-ATP5J2
1036	12	gene-BTBD11	gene-LOC106498130	gene-BTBD11	gene-ABTB2	gene-ABTB2	gene-BTBD11	gene-ABTB2	gene-BTBD11	gene-ABTB2	gene-ABTB2	gene-BTBD11	gene-BTBD11
1037	12	gene-KLHL3	gene-KLHL2	gene-KLHL2	gene-KLHL3	gene-KLHL2	gene-KLHL3	gene-KLHL2	gene-KLHL3	gene-KLHL2	gene-KLHL3	gene-KLHL2	gene-KLHL3
1038	12	gene-LOC106489368	gene-LOC101789381	gene-LOC113843433	gene-LOC101805302	gene-LOC104123452	gene-LOC104123450	gene-CPA5	gene-CPA1	gene-LOC104010512	gene-LOC104010476	gene-LOC104564831	gene-LOC104564830
1039	12	gene-LOC106485583	gene-TENT5A	gene-TENT5B	gene-TENT5A	gene-TENT5B	gene-FAM46A	gene-FAM46B	gene-FAM46B	gene-FAM46A	gene-FAM46B	gene-FAM46A	gene-FAM46B
1040	12	gene-LOC106494094	gene-CKMT2	gene-CKMT2	gene-CKMT2	gene-CKMT1A	gene-LOC104017169	gene-CKMT2	gene-LOC104013991	gene-CKMT2	gene-LOC104573450	gene-CKMT2	gene-LOC104578506
1041	12	gene-VLDLR	gene-LRP8	gene-VLDLR	gene-LRP8	gene-LRP8	gene-VLDLR	gene-LRP8	gene-VLDLR	gene-VLDLR	gene-LRP8	gene-VLDLR	gene-LRP8
1042	12	gene-LOC106483794	gene-LOC106483796	gene-LOC101789730	gene-LOC101801861	gene-LOC104122280	gene-CYP2AB4	gene-CYP2AB5	gene-LOC104015709	gene-LOC104015639	gene-LOC104148834	gene-LOC104575117	gene-LOC104575115
1043	12	gene-PRKG2	gene-PRKG2	gene-PRKG1	gene-PRKG2	gene-PRKG1	gene-PRKG1	gene-PRKG2	gene-PRKG1	gene-PRKG2	gene-PRKG1	gene-PRKG2	gene-PRKG1
1044	12	gene-HARS	gene-LOC106494310	gene-LOC101801182	gene-HARS1	gene-HARS	gene-HARS2	gene-LOC104022149	gene-HARS	gene-LOC104150472	gene-LOC104150470	gene-HARS	gene-LOC104573089
1045	12	gene-SPTLC2	gene-SPTLC3	gene-SPTLC2	gene-SPTLC3	gene-SPTLC2	gene-SPTLC3	gene-SPTLC2	gene-SPTLC3	gene-SPTLC3	gene-SPTLC2	gene-SPTLC3	gene-SPTLC2
1046	12	gene-GNA11	gene-LOC101790479	gene-GNA11	gene-LOC104124382	gene-LOC104124721	gene-GNAQ	gene-GNA11	gene-GNA11	gene-GNA11	gene-GNAQ	gene-GNAQ	gene-GNA11
1047	12	gene-RXRA	gene-RXRG	gene-RXRA	gene-RXRA	gene-RXRG	gene-RXRG	gene-RXRA	gene-RXRG	gene-RXRA	gene-RXRG	gene-RXRA	gene-RXRG
1048	12	gene-LOC106487781	gene-LOC106020033	gene-LOC106020034	gene-LOC101791193	gene-LOC104135316	gene-ADAM9L	gene-LOC107057394	gene-LOC100857794	gene-LOC104016071	gene-LOC104148771	gene-LOC104574815	gene-LOC104574814
1049	12	gene-PALM2	gene-LOC106485132	gene-PALM2	gene-LOC106014260	gene-LOC104135943	gene-LOC104135940	gene-AKAP2	gene-PALM2	gene-LOC104019843	gene-AKAP2	gene-PALM2	gene-LOC104572636
1050	12	gene-MAN2A2	gene-MAN2A2	gene-MAN2A1	gene-MAN2A1	gene-MAN2A2	gene-MAN2A1	gene-MAN2A2	gene-MAN2A2	gene-MAN2A1	gene-MAN2A1	gene-MAN2A2	gene-MAN2A1
1051	12	gene-ODF3	gene-LOC113841844	gene-LOC113841845	gene-ODF3	gene-LOC113840864	gene-LOC113840866	gene-LOC104123514	gene-ODF3L15	gene-LOC101751399	gene-ODF3	gene-ODF3	gene-ODF3
1052	12	gene-ANTXR1	gene-ANTXRL	gene-ANTXRL	gene-ANTXR1	gene-ANTXRL	gene-ANTXRL	gene-ANTXR1	gene-ANTXR1	gene-ANTXRL	gene-ANTXRL	gene-ANTXR1	gene-ANTXRL
1053	12	gene-TBX3	gene-TBX2	gene-TBX3	gene-TBX3	gene-TBX2	gene-TBX3	gene-TBX2	gene-TBX2	gene-TBX3	gene-TBX3	gene-TBX3	gene-TBX2
1054	12	gene-NCKAP1	gene-NCKAP1	gene-LOC104124770	gene-NCKAP1	gene-NCKAP1	gene-NCKAP1L	gene-NCKAP1	gene-NCKAP1L	gene-NCKAP1	gene-LOC104148641	gene-NCKAP1	gene-LOC104571307
1055	12	gene-TOP1	gene-TOP1MT	gene-TOP1	gene-TOP1	gene-TOP1MT	gene-TOP1	gene-TOP1MT	gene-TOP1	gene-TOP1MT	gene-TOP1	gene-TOP1MT	gene-TOP1MT
1056	12	gene-LOC106486148	gene-LOC101799867	gene-LOC101799683	gene-LOC104132551	gene-LOC104132517	gene-CYSP1L	gene-LOC100857883	gene-LOC104017826	gene-LOC104017702	gene-LOC104152390	gene-LOC104152389	gene-LOC104568168
1057	12	gene-ADARB2	gene-ADARB1	gene-ADARB2	gene-ADARB1	gene-ADARB2	gene-ADARB2	gene-ADARB1	gene-ADARB1	gene-ADARB2	gene-ADARB2	gene-ADARB1	gene-ADARB1
1058	12	gene-STT3B	gene-STT3A	gene-STT3B	gene-STT3A	gene-STT3B	gene-STT3A	gene-STT3B	gene-STT3A	gene-STT3B	gene-STT3A	gene-STT3B	gene-STT3B
1059	12	gene-KIRREL	gene-KIRREL3	gene-KIRREL3	gene-LOC104124777	gene-KIRREL3	gene-KIRREL	gene-KIRREL3	gene-KIRREL	gene-KIRREL3	gene-KIRREL	gene-KIRREL3	gene-LOC104578514
1060	12	gene-TMC2	gene-TMC2	gene-TMC1	gene-TMC1	gene-TMC2	gene-TMC1	gene-TMC2	gene-TMC1	gene-TMC2	gene-LOC104150500	gene-TMC2	gene-TMC1
1061	12	gene-FERMT1	gene-FERMT1	gene-FERMT2	gene-FERMT1	gene-FERMT2	gene-FERMT1	gene-FERMT1	gene-FERMT2	gene-FERMT2	gene-FERMT1	gene-FERMT1	gene-FERMT2
1062	12	gene-LOC113840583	gene-LOC113840767	gene-LOC113840479	gene-LOC113842144	gene-LOC113841552	gene-LOC113840862	gene-LOC113841909	gene-LOC113841633	gene-LOC113841163	gene-LOC113841634	gene-LOC107049379	gene-LOC104142904
1063	12	gene-IGHVL	gene-LOC112530365	gene-LOC107055217	gene-LOC107055219	gene-LOC107057578	gene-LOC112530370	gene-LOC101749018	gene-LOC112530366	gene-LOC425497	gene-LOC101751813	gene-LOC101752169	gene-LOC112530363
1064	12	gene-LOC107054716	gene-LOC107049102	gene-LOC107057437	gene-LOC107057415	gene-LOC107050529	gene-LOC107049115	gene-LOC107057413	gene-RIMBP3C	gene-LOC107050830	gene-LOC107049106	gene-LOC101748894	gene-LOC101751423
1065	12	gene-LOC107055929	gene-LOC776146	gene-LOC107052644	gene-LOC428505	gene-LOC107052660	gene-LOC107055873	gene-LOC107055886	gene-LOC770405	gene-LOC769743	gene-LOC770839	gene-LOC104150330	gene-SUN3
1066	11	gene-MEIS2	gene-MEIS1	gene-MEIS2	gene-MEIS2	gene-LOC104129254	gene-MEIS2	gene-MEIS1	gene-MEIS2	gene-MEIS1	gene-MEIS2	gene-LOC104567777
1067	11	gene-NPR2	gene-NPR2	gene-NPR2	gene-NPR1	gene-NPR2	gene-LOC107055115	gene-LOC104012616	gene-NPR1	gene-NPR2	gene-LOC104575503	gene-LOC104574262
1068	11	gene-LOC106496358	gene-COMMD4	gene-LOC106496357	gene-LOC101789401	gene-COMMD4	gene-COMMD4	gene-MUC1	gene-COMMD4	gene-COMMD4	gene-COMMD4	gene-COMMD4
1069	11	gene-DDOST	gene-KIF17	gene-KIF17	gene-DDOST	gene-KIF17	gene-DDOST	gene-KIF17	gene-KIF17	gene-DDOST	gene-DDOST	gene-KIF17
1070	11	gene-DYNAP	gene-LOC106486902	gene-CZH18orf54	gene-LOC101792168	gene-LOC118452147	gene-CUNH18orf54	gene-LOC104010852	gene-LOC104138521	gene-LOC104138479	gene-LOC104571268	gene-LOC104571269
1071	11	gene-LOC106489754	gene-LOC106492928	gene-LOC106490451	gene-LOC106482799	gene-LOC106491692	gene-LOC106484180	gene-LOC106492886	gene-LOC106490453	gene-LOC106486865	gene-LOC107052718	gene-LOC104567988
1072	11	gene-LOC106489871	gene-LOC106489858	gene-LOC106489834	gene-LOC106489833	gene-LOC106489859	gene-RLIM	gene-RLIM	gene-RLIM	gene-RLIM	gene-RLIM	gene-RLIM
1073	11	gene-SLC26A6	gene-SLC26A5	gene-SLC26A5	gene-SLC26A6	gene-SLC26A6	gene-SLC26A5	gene-SLC26A6	gene-SLC26A5	gene-SLC26A5	gene-SLC26A5	gene-SLC26A5
1074	11	gene-LOC106496112	gene-HIP1	gene-HIP1R	gene-HIP1	gene-HIP1R	gene-HIP1R	gene-HIP1	gene-HIP1R	gene-HIP1	gene-LOC104147486	gene-HIP1R
1075	11	gene-TNPO2	gene-TNPO1	gene-TNPO1	gene-TNPO2	gene-TNPO1	gene-TNPO1	gene-LOC104016330	gene-LOC104009707	gene-TNPO1	gene-LOC104575225	gene-TNPO1
1076	11	gene-LOC106487831	gene-LOC106487834	gene-LOC101796123	gene-LOC101793313	gene-LOC104129152	gene-LIPML5	gene-LIPML4	gene-LOC104013989	gene-LOC104146000	gene-LOC104579334	gene-LOC104579311
1077	11	gene-LOC106491258	gene-LOC106491054	gene-LOC106491055	gene-LOC106485941	gene-NFIL3	gene-NFIL3	gene-NFIL3	gene-NFIL3	gene-NFIL3	gene-NFIL3	gene-LOC104565517
1078	11	gene-NUP210L	gene-NUP210	gene-NUP210	gene-NUP210	gene-NUP210L	gene-NUP210	gene-NUP210	gene-NUP210L	gene-NUP210	gene-NUP210	gene-NUP210L
1079	11	gene-LOC106485943	gene-LOC101793250	gene-UBQLN1	gene-UBQLN1	gene-UBQLN1	gene-UBQLN1	gene-LOC104012402	gene-UBQLN1	gene-LOC104144874	gene-LOC104567531	gene-UBQLN1
1080	11	gene-LOC106488249	gene-LOC106488250	gene-LOC106489300	gene-LOC101793887	gene-CSF2RB	gene-CSF2RB	gene-CRCBL	gene-LOC104021674	gene-LOC104021581	gene-CSF2RB	gene-CSF2RB
1081	11	gene-LOC106489086	gene-LOC106482048	gene-SMARCC1	gene-LOC104135905	gene-SMARCC1	gene-SMARCC2	gene-SMARCC1	gene-SMARCC1	gene-SMARCC2	gene-SMARCC1	gene-SMARCC1
1082	11	gene-LOC106491811	gene-STBD1	gene-LOC106017824	gene-STBD1	gene-STBD1	gene-LOC101751418	gene-STBD1	gene-LOC104152117	gene-STBD1	gene-STBD1	gene-FAM47E
1083	11	gene-KCNAB1	gene-KCNAB2	gene-KCNAB2	gene-KCNAB1	gene-KCNAB1	gene-KCNAB2	gene-KCNAB1	gene-KCNAB2	gene-KCNAB1	gene-LOC104140043	gene-KCNAB2
1084	11	gene-SLC44A5	gene-SLC44A2	gene-SLC44A2	gene-SLC44A5	gene-SLC44A5	gene-SLC44A5	gene-LOC107050443	gene-SLC44A5	gene-LOC104139873	gene-SLC44A5	gene-SLC44A5
1085	11	gene-LOC106499375	gene-ARHGAP17	gene-ARHGAP17	gene-ARHGAP44	gene-ARHGAP17	gene-ARHGAP17	gene-ARHGAP44	gene-ARHGAP17	gene-ARHGAP44	gene-ARHGAP17	gene-ARHGAP44
1086	11	gene-ATL2	gene-ATL1	gene-ATL2	gene-ATL1	gene-ATL2	gene-ATL2	gene-ATL1	gene-ATL2	gene-ATL1	gene-ATL2	gene-ATL2
1087	11	gene-LOC106489141	gene-LOC101796420	gene-LOC101796596	gene-LOC104127005	gene-LOC104127004	gene-CYP2AC1	gene-CYP2AC2	gene-LOC104014674	gene-LOC104014675	gene-LOC104144861	gene-LOC104144862
1088	11	gene-MYO18B	gene-LOC106495010	gene-MYO18A	gene-MYO18A	gene-MYO18B	gene-MYO18A	gene-MYO18B	gene-MYO18B	gene-MYO18A	gene-MYO18B	gene-LOC104569600
1089	11	gene-WDR90	gene-CFAP70	gene-CFAP70	gene-WDR90	gene-WDR90	gene-WDR90	gene-CFAP70	gene-WDR90	gene-WDR90	gene-CFAP70	gene-WDR90
1090	11	gene-KCNH8	gene-KCNH4	gene-KCNH8	gene-KCNH8	gene-KCNH4	gene-KCNH4	gene-KCNH8	gene-KCNH4	gene-KCNH8	gene-KCNH8	gene-KCNH8
1091	11	gene-LOC106483920	gene-LOC106499368	gene-LOC101800715	gene-LOC104121805	gene-LOC104121806	gene-LOC112531692	gene-ZNF398L	gene-LOC104019250	gene-LOC104150139	gene-LOC104143134	gene-LOC104567263
1092	11	gene-RASGRF1	gene-RASGRF2	gene-RASGRF1	gene-RASGRF2	gene-RASGRF1	gene-RASGRF2	gene-RASGRF1	gene-RASGRF2	gene-RASGRF2	gene-RASGRF2	gene-LOC104573552
1093	11	gene-LOC106499407	gene-LOC106499387	gene-HS3ST3B1	gene-LOC113845533	gene-LOC104125292	gene-HS3ST3B1L	gene-HS3ST3B1	gene-HS3ST3B1	gene-LOC104143441	gene-LOC104579827	gene-LOC104567239
1094	11	gene-LOC106499624	gene-LOC106499623	gene-LOC110354783	gene-LOC110354777	gene-LOC104133978	gene-LOC104130946	gene-GVINP1	gene-LOC104014720	gene-LOC104140730	gene-LOC104568020	gene-LOC104568018
1095	11	gene-LOC106496148	gene-LOC106484881	gene-LOC106497304	gene-LOC106492643	gene-LOC106489919	gene-LOC106497303	gene-LOC101790497	gene-BF1	gene-BF2	gene-LOC104009142	gene-LOC104572740
1096	11	gene-ERF	gene-LOC106495092	gene-LOC113841512	gene-ETV3	gene-LOC107051255	gene-ETV3	gene-ETV3L	gene-ETV3	gene-LOC104151320	gene-LOC104141366	gene-LOC104575749
1097	11	gene-LOC106499969	gene-ZBTB5	gene-ZBTB5	gene-ZBTB5	gene-ZBTB5	gene-ZBTB5	gene-LOC104019253	gene-LOC104139594	gene-ZBTB5	gene-LOC104573796	gene-ZBTB5
1098	11	gene-TPM4	gene-TPM4	gene-TPM1	gene-TPM1	gene-TPM4	gene-TPM4	gene-TPM1	gene-TPM4	gene-TPM4	gene-TPM4	gene-TPM1
1099	11	gene-UCKL1	gene-LOC106497706	gene-UCKL1	gene-UCKL1	gene-UCKL1	gene-LOC776992	gene-UCKL1	gene-LOC104009150	gene-LOC104138088	gene-UCKL1	gene-UCKL1
1100	11	gene-LOC106487509	gene-RNF145	gene-RNF145	gene-RNF145	gene-LOC107050083	gene-RNF145	gene-RNF145	gene-LOC104020953	gene-LOC104147507	gene-RNF145	gene-RNF145
1101	11	gene-LOC106490452	gene-LOC106486874	gene-LOC106492887	gene-LOC106492949	gene-LOC106483022	gene-LOC106490454	gene-LOC106490424	gene-LOC106491693	gene-LOC113842113	gene-LOC118452534	gene-LOC104148709
1102	11	gene-LOC106495387	gene-PAQR6	gene-PAQR5	gene-PAQR6	gene-PAQR5	gene-PAQR5	gene-PAQR6	gene-PAQR5	gene-PAQR5	gene-PAQR6	gene-PAQR5
1103	11	gene-LOC106496795	gene-LOC106489769	gene-DNMT3B	gene-DNMT3B	gene-DNMT3B	gene-DNMT3A	gene-DNMT3A	gene-DNMT3B	gene-DNMT3B	gene-LOC104569410	gene-DNMT3B
1104	11	gene-LOC106499936	gene-ARHGAP32	gene-ARHGAP32	gene-LOC104123813	gene-LOC112530693	gene-LOC112530739	gene-ARHGAP32	gene-ARHGAP32	gene-LOC104147653	gene-ARHGAP32	gene-ARHGAP32
1105	11	gene-HAS2	gene-HAS2	gene-LOC101794398	gene-HAS3	gene-HAS2	gene-HAS2	gene-HAS3	gene-HAS2	gene-HAS3	gene-HAS2	gene-HAS2
1106	11	gene-LOC106493939	gene-LOC101796526	gene-LOC104126393	gene-LOC107055505	gene-LOC107055605	gene-LOC107055542	gene-LOC776067	gene-LOC107055587	gene-RANBP2	gene-RANBP2	gene-RANBP2
1107	11	gene-LOC106486297	gene-LOC106486278	gene-MIF	gene-LOC101796948	gene-MIF	gene-MIF	gene-MIF	gene-LOC104152234	gene-LOC104152168	gene-LOC104570393	gene-LOC104570418
1108	11	gene-ZNF462	gene-LOC106485651	gene-ZNF462	gene-ZNF462	gene-ZNF462	gene-LOC104010611	gene-LOC104148642	gene-ZNF462	gene-LOC104573157	gene-ZNF462	gene-LOC104577256
1109	11	gene-LOC106488552	gene-LOC106488549	gene-LOC113839620	gene-LOC101803476	gene-LOC104134390	gene-AKR1B10L1	gene-LOC104017941	gene-LOC104020240	gene-LOC104147261	gene-LOC104147374	gene-LOC104570176
1110	11	gene-ZBTB8A	gene-ZBTB8B	gene-LOC104134925	gene-ZBTB8B	gene-ZBTB8B	gene-LOC112530206	gene-LOC104017760	gene-ZBTB8B	gene-LOC104148056	gene-ZBTB8B	gene-LOC104566263
1111	11	gene-LOC106495346	gene-LOC101804602	gene-ASL	gene-LOC104131821	gene-LOC104131921	gene-ASL1	gene-ASL2	gene-ASL	gene-ASL	gene-LOC104577422	gene-LOC104577421
1112	11	gene-LOC106489131	gene-LOC106494630	gene-LOC104133710	gene-BLB3	gene-BLB1	gene-MHCBL2	gene-BLB2	gene-LOC107057103	gene-LOC104017648	gene-LOC104142601	gene-LOC104565009
1113	11	gene-CACNB2	gene-CACNB2	gene-CACNB1	gene-CACNB2	gene-CACNB1	gene-CACNB2	gene-CACNB2	gene-CACNB1	gene-CACNB2	gene-CACNB1	gene-CACNB2
1114	11	gene-LOC106491065	gene-NRD1	gene-LOC101804476	gene-NRDC	gene-NRDC	gene-NRDC	gene-NRD1	gene-NRD1	gene-LOC104149623	gene-NRD1	gene-LOC104568251
1115	11	gene-SUN5	gene-LOC110353105	gene-LOC113841852	gene-LOC113842136	gene-LOC113841856	gene-LOC107050168	gene-LOC107049563	gene-LOC107055860	gene-LOC107052752	gene-LOC101751416	gene-LOC107055859
1116	11	gene-LOC106482680	gene-LOC101801793	gene-LOC101802317	gene-LOC104122816	gene-LOC104122815	gene-OVALX	gene-OVALY	gene-LOC104021852	gene-LOC104021853	gene-LOC104146136	gene-LOC104570173
1117	11	gene-CUX1	gene-CUX1	gene-CUX1	gene-CUX1	gene-CUX2	gene-CUX1	gene-LOC104016122	gene-CUX2	gene-CUX1	gene-LOC104578890	gene-LOC104579552
1118	11	gene-ATP5A1	gene-LOC113841028	gene-LOC101801944	gene-ATP5F1A	gene-ATP5F1A	gene-ATP5A1Z	gene-ATP5A1W	gene-ATP5A1	gene-ATP5A1	gene-LOC104571660	gene-LOC104574370
1119	11	gene-KLHL31	gene-LOC106493312	gene-KLHL31	gene-LOC104134912	gene-KLHL31	gene-KLHL31	gene-LOC104017744	gene-KLHL31	gene-KLHL31	gene-LOC104139849	gene-KLHL31
1120	11	gene-ARHGAP39	gene-ARHGAP39	gene-LOC113841953	gene-LOC104125397	gene-ARHGAP39	gene-ARHGAP39	gene-ARHGAP39L	gene-LOC104019961	gene-LOC104146936	gene-LOC104139659	gene-LOC104566063
1121	11	gene-ADAMTS17	gene-ADAMTS17	gene-ADAMTS19	gene-ADAMTS17	gene-ADAMTS17	gene-ADAMTS19	gene-ADAMTS17	gene-ADAMTS17	gene-ADAMTS19	gene-ADAMTS19	gene-LOC104569940
1122	11	gene-LOC106493393	gene-LOC110354277	gene-LOC113843891	gene-LOC113843852	gene-LOC118452678	gene-LOC104133945	gene-LOC118452679	gene-LOC104009471	gene-LOC104009472	gene-LOC104140381	gene-LOC104576465
1123	11	gene-ATP6V1A	gene-LOC106493007	gene-ATP6V1A	gene-ATP6V1A	gene-ATP6V1A	gene-ATP6V1AL	gene-ATP6V1A	gene-LOC104014444	gene-ATP6V1A	gene-ATP6V1A	gene-LOC104568516
1124	11	gene-LOC106486341	gene-LOC106490056	gene-LOC113841015	gene-LOC113842256	gene-LOC113841821	gene-LOC113840453	gene-RIOK2	gene-RIOK2	gene-RIOK2	gene-RIOK2	gene-RIOK2
1125	11	gene-MYSM1	gene-MYSM1	gene-LOC101796820	gene-MYSM1	gene-LOC101747588	gene-MYSM1	gene-LOC104009338	gene-MYSM1	gene-MYSM1	gene-LOC104153309	gene-LOC104568781
1126	11	gene-MANBAL	gene-MANBAL	gene-MANBAL	gene-MANBAL4	gene-MANBAL7	gene-MANBAL1	gene-MANBAL17	gene-MANBAL15	gene-MANBAL	gene-MANBAL	gene-MANBAL
1127	11	gene-CASKIN2	gene-CASKIN1	gene-CASKIN2	gene-CASKIN2	gene-CASKIN1	gene-CASKIN2	gene-CASKIN1	gene-CASKIN1	gene-CASKIN2	gene-CASKIN2	gene-CASKIN2
1128	11	gene-LOC106490265	gene-LOC101797260	gene-LOC101795679	gene-LOC104130989	gene-LOC104130987	gene-SLC22A13L	gene-SLC22A13	gene-LOC104021754	gene-LOC104021775	gene-LOC104148796	gene-SLC22A13
1129	11	gene-UBB	gene-UBC	gene-LOC101799068	gene-UBB	gene-UBC	gene-UBB	gene-UBC	gene-UBB	gene-UBC	gene-UBB	gene-LOC104568913
1130	11	gene-CORO2A	gene-CORO2B	gene-CORO2A	gene-CORO2B	gene-CORO2A	gene-CORO2A	gene-CORO2B	gene-CORO2A	gene-CORO2B	gene-CORO2A	gene-CORO2A
1131	11	gene-LOC106499813	gene-LOC106499680	gene-CLCA4	gene-LOC104122916	gene-CLCA2	gene-CLCA1	gene-CLCA4	gene-LOC104142985	gene-CLCA2	gene-LOC104578683	gene-CLCA2
1132	11	gene-ARHGAP21	gene-ARHGAP23	gene-ARHGAP21	gene-ARHGAP21	gene-ARHGAP23	gene-ARHGAP21	gene-ARHGAP23	gene-ARHGAP21	gene-ARHGAP21	gene-ARHGAP21	gene-ARHGAP23
1133	11	gene-LOC113844307	gene-LOC106018137	gene-LOC113844200	gene-LOC106018697	gene-LOC101795089	gene-LOC113844135	gene-LOC113844176	gene-LOC113844177	gene-LOC113844178	gene-LOC113844306	gene-LOC113844180
1134	11	gene-LOC113840449	gene-LOC113840969	gene-LOC113842252	gene-LOC113841871	gene-LOC113845086	gene-LOC113845053	gene-LOC113845075	gene-LOC113845052	gene-LOC113841604	gene-LOC113842161	gene-LOC118453219
1135	11	gene-LOC101792912	gene-LOC104123941	gene-CYP2J23	gene-CYP2J22	gene-CYP2J21	gene-LOC104009259	gene-LOC104152907	gene-LOC104571164	gene-LOC104571376	gene-LOC104575681	gene-LOC104575346
1136	11	gene-LOC101794877	gene-LOC104122189	gene-OR52R1L3	gene-OR52R1L1	gene-OR52R1L2	gene-OR52R1	gene-LOC104014844	gene-LOC104014846	gene-LOC104141510	gene-LOC104141516	gene-LOC104566954
1137	11	gene-MCTP2	gene-MCTP1	gene-MCTP2	gene-MCTP1	gene-MCTP1	gene-MCTP2	gene-MCTP1	gene-MCTP2	gene-MCTP2	gene-MCTP1	gene-MCTP1
1138	11	gene-OR14J1L105	gene-OR14J1L137	gene-OR14J1L135	gene-LOC107049239	gene-OR14J1L132	gene-OR14J1L92	gene-LOC107049215	gene-LOC107049398	gene-LOC112530833	gene-OR14J1L79	gene-LOC112530840
1139	11	gene-LOC107057474	gene-LOC107057457	gene-LOC107057481	gene-LOC107057459	gene-LOC107057469	gene-LOC107057462	gene-LOC101747704	gene-LOC112530297	gene-SPAG4	gene-LOC107057455	gene-LOC107057476
1140	11	gene-LOC112530525	gene-LOC112530704	gene-LOC112530713	gene-LOC112530524	gene-LOC112530753	gene-LOC112530706	gene-LOC112530705	gene-LOC112530647	gene-LOC112530714	gene-LOC112530752	gene-LOC112530712
1141	10	gene-LOC106482042	gene-LOC106017786	gene-LOC104132639	gene-BTN3A2	gene-LOC107055478	gene-LOC426827	gene-LOC107049000	gene-BTN3A3	gene-LOC104022630	gene-LOC104144147
1142	10	gene-CALM2	gene-CALM1	gene-CALM2	gene-CALM1	gene-LOC104135634	gene-CALM1	gene-CALM2	gene-CALM2	gene-CALM2	gene-CALM2
1143	10	gene-LOC106489616	gene-LOC106489615	gene-LOC113843266	gene-CCDC162P	gene-LOC104131573	gene-LOC101748060	gene-LOC104011151	gene-LOC104011150	gene-LOC104145457	gene-LOC104576940
1144	10	gene-LOC106493904	gene-H3F3A	gene-H3F3B	gene-LOC101796348	gene-LOC104125392	gene-H3F3C	gene-H3F3B	gene-HH3L	gene-H3F3B	gene-H3F3B
1145	10	gene-LOC106483578	gene-LOC106482547	gene-LOC113842743	gene-LOC104125498	gene-TMEM14CL	gene-TMEM14C	gene-LOC104021816	gene-LOC104146078	gene-LOC104146144	gene-LOC104568632
1146	10	gene-CELF4	gene-CELF4	gene-CELF6	gene-CELF6	gene-CELF4	gene-CELF3	gene-CELF6	gene-CELF4	gene-CELF6	gene-CELF4
1147	10	gene-GADL1	gene-CSAD	gene-GADL1	gene-GADL1	gene-CSAD	gene-GADL1	gene-GADL1	gene-CSAD	gene-GADL1	gene-GADL1
1148	10	gene-LOC106492575	gene-BRD2	gene-BRD4	gene-LOC104128501	gene-BRD2	gene-BRD4L	gene-LOC104020839	gene-BRD2	gene-BRD4	gene-LOC104564825
1149	10	gene-SIX6	gene-SIX3	gene-SIX3	gene-SIX6	gene-LOC104135286	gene-SIX3	gene-SIX6	gene-SIX6	gene-LOC104145003	gene-SIX3
1150	10	gene-RND1	gene-RND3	gene-RND3	gene-RND3	gene-RND3	gene-RND1	gene-RND1	gene-RND3	gene-RND3	gene-RND1
1151	10	gene-MSTO1	gene-DAP3	gene-DAP3	gene-MSTO1	gene-MSTO1	gene-DAP3	gene-DAP3	gene-DAP3	gene-MSTO1	gene-DAP3
1152	10	gene-LOC106486199	gene-USP31	gene-USP31	gene-USP31	gene-USP31	gene-USP43	gene-USP31	gene-USP43	gene-USP31	gene-USP31
1153	10	gene-DQX1	gene-DHX32	gene-DHX32	gene-DHX32	gene-DQX1	gene-DHX32	gene-DHX32	gene-DQX1	gene-DHX32	gene-LOC104564581
1154	10	gene-LOC106482381	gene-LOC106482382	gene-LOC101790762	gene-LOC118451793	gene-LOC104121969	gene-PAM16	gene-CORO7	gene-LOC104023512	gene-LOC104574864	gene-PAM16
1155	10	gene-KIAA1324L	gene-KIAA1324	gene-KIAA1324L	gene-ELAPOR2	gene-KIAA1324L	gene-KIAA1324	gene-KIAA1324L	gene-KIAA1324	gene-KIAA1324L	gene-KIAA1324L
1156	10	gene-CKAP5	gene-LOC101800341	gene-CKAP5	gene-CKAP5	gene-CKAP5	gene-CKAP5	gene-CKAP5	gene-LOC104148857	gene-LOC104576968	gene-CKAP5
1157	10	gene-TTC21B	gene-TTC21A	gene-TTC21B	gene-TTC21B	gene-TTC21B	gene-TTC21B	gene-TTC21B	gene-TTC21A	gene-TTC21A	gene-TTC21B
1158	10	gene-ADRBK2	gene-GRK2	gene-GRK3	gene-GRK3	gene-GRK2	gene-ADRBK1	gene-ADRBK2	gene-LOC104140378	gene-ADRBK2	gene-LOC104576473
1159	10	gene-TET1	gene-TET1	gene-TET1	gene-TET3	gene-TET3	gene-TET1	gene-LOC112532613	gene-TET1	gene-TET1	gene-TET1
1160	10	gene-MEP1A	gene-LOC106495190	gene-LOC101798463	gene-LOC101798272	gene-MEP1A	gene-LOC104127013	gene-MEP1A	gene-LOC104014739	gene-LOC104014738	gene-MEP1A
1161	10	gene-NCBP1	gene-LOC106482742	gene-NCBP1	gene-NCBP1	gene-NCBP1	gene-NCBP1	gene-LOC104012350	gene-LOC104141617	gene-NCBP1	gene-NCBP1
1162	10	gene-LOC106492346	gene-LOC106492344	gene-FZD8	gene-FZD5	gene-FZD5	gene-FZD8	gene-FZD5	gene-FZD5	gene-FZD5	gene-FZD5
1163	10	gene-LOC106495856	gene-LOC106495847	gene-LOC106495846	gene-LOC106495845	gene-PPP1R3B	gene-PPP1R3B	gene-PPP1R3B	gene-PPP1R3B	gene-PPP1R3B	gene-PPP1R3B
1164	10	gene-LOC106485421	gene-LOC106489587	gene-LOC106497932	gene-TAGAP	gene-LOC104131181	gene-TAGAP	gene-TAGAP	gene-LOC104139954	gene-LOC104140651	gene-LOC104569106
1165	10	gene-LOC106496887	gene-LOC101804125	gene-LOC104133934	gene-MHCDMA	gene-LOC104019826	gene-LOC104017643	gene-LOC104152262	gene-LOC104565464	gene-LOC104567570	gene-LOC104565461
1166	10	gene-LOC106484034	gene-LOC106018098	gene-LOC101802682	gene-LOC104122820	gene-LOC104122819	gene-SERPINB6L	gene-SERPINB10A	gene-LOC104021849	gene-SERPINB10	gene-LOC104146153
1167	10	gene-LOC106486851	gene-BZRAP1	gene-TSPOAP1	gene-TSPOAP1	gene-TSPOAP1	gene-BZRAP1	gene-LOC104138923	gene-BZRAP1	gene-LOC104573500	gene-BZRAP1
1168	10	gene-LOC106490548	gene-LOC106490630	gene-CD200R1	gene-LOC104126047	gene-CD200R1	gene-CD200R1L	gene-LOC104014146	gene-LOC104144257	gene-LOC104565207	gene-LOC104580648
1169	10	gene-LOC106490355	gene-LOC106490356	gene-EPRS	gene-LOC106490357	gene-EPRS	gene-EPRS1	gene-EPRS	gene-EPRS	gene-EPRS	gene-EPRS
1170	10	gene-LOC106500418	gene-OFCC1	gene-LOC110352209	gene-OFCC1	gene-OFCC1	gene-OFCC1	gene-OFCC1	gene-OFCC1	gene-LOC104572448	gene-LOC104578612
1171	10	gene-LOC106493442	gene-DTX1	gene-DTX4	gene-DTX4	gene-DTX1	gene-DTX1	gene-DTX4	gene-DTX4	gene-DTX1	gene-DTX4
1172	10	gene-LOC106496029	gene-LOC106496042	gene-LOC113839590	gene-LOC101792386	gene-LOC113839578	gene-ALDH3A2	gene-ALDH3A2	gene-LOC104012197	gene-LOC104142835	gene-LOC104578558
1173	10	gene-RUSC2	gene-RUSC2	gene-LOC101801710	gene-RUSC2	gene-RUSC2	gene-LOC104023393	gene-LOC104015615	gene-RUSC2	gene-LOC104566160	gene-LOC104574454
1174	10	gene-UBE2D3	gene-UBE2D2	gene-UBE2D3	gene-UBE2D2	gene-UBE2D2	gene-UBE2D3	gene-UBE2D3	gene-LOC104022141	gene-UBE2D2	gene-UBE2D2
1175	10	gene-NT5C	gene-NT5M	gene-NT5M	gene-NT5C	gene-NT5M	gene-NT5M	gene-NT5C	gene-NT5C	gene-NT5M	gene-NT5C
1176	10	gene-AP3S2	gene-AP3S2	gene-AP3S1	gene-AP3S1	gene-AP3S2	gene-AP3S2	gene-AP3S1	gene-AP3S1	gene-LOC104151512	gene-AP3S1
1177	10	gene-LOC106493813	gene-LOC106497167	gene-LOC113842431	gene-LOC101792988	gene-LOC113842430	gene-LOC104127863	gene-PRSS2	gene-LOC107054567	gene-LOC107054568	gene-LOC104020975
1178	10	gene-LOC106488106	gene-LOC101803170	gene-ADGRV1	gene-LOC104123806	gene-ADGRV1	gene-ADGRV1	gene-GPR98	gene-GPR98	gene-GPR98	gene-LOC104565140
1179	10	gene-VCP	gene-VCP	gene-LOC101793310	gene-LOC104133830	gene-TERAL2	gene-VCP	gene-LOC104014594	gene-VCP	gene-LOC104567191	gene-LOC104569429
1180	10	gene-XIRP1	gene-XIRP2	gene-XIRP1	gene-XIRP1	gene-XIRP1	gene-LOC104021756	gene-XIRP1	gene-XIRP2	gene-XIRP2	gene-XIRP1
1181	10	gene-LOC106492229	gene-TRIM36	gene-TRIM46	gene-TRIM36	gene-TRIM36	gene-TRIM36	gene-TRIM36	gene-TRIM46	gene-TRIM36	gene-TRIM36
1182	10	gene-CPS1	gene-CAD	gene-CPS1	gene-CPS1	gene-CAD	gene-CPS1	gene-CPS1	gene-CAD	gene-CPS1	gene-CPS1
1183	10	gene-LOC106484154	gene-LOC106489306	gene-LOC101797239	gene-LOC101796811	gene-ERCC6L2	gene-ERCC6L2	gene-ERCC6L2	gene-LOC104141819	gene-ERCC6L2	gene-LOC104571530
1184	10	gene-PHLDB2	gene-PHLDB2	gene-PHLDB1	gene-PHLDB2	gene-PHLDB2	gene-PHLDB1	gene-PHLDB2	gene-PHLDB1	gene-PHLDB2	gene-PHLDB2
1185	10	gene-MIER3	gene-MIER3	gene-LOC101793178	gene-MIER3	gene-MIER3L	gene-MIER3	gene-MIER3	gene-MIER3	gene-LOC104567168	gene-MIER3
1186	10	gene-LOC106485437	gene-LOC101804927	gene-LOC106015823	gene-SPTBB4L	gene-LOC104021533	gene-LOC104151747	gene-LOC104151746	gene-LOC104572650	gene-LOC104572648	gene-LOC104572649
1187	10	gene-GCNT2	gene-GCNT2	gene-GCNT2	gene-LOC104133970	gene-GCNT2	gene-LOC104021896	gene-LOC104021895	gene-GCNT2	gene-GCNT2	gene-LOC104566593
1188	10	gene-LOC106496260	gene-CA1	gene-LOC101801043	gene-LOC104123573	gene-LOC104123574	gene-CA13	gene-CA1	gene-LOC104022783	gene-LOC104143948	gene-LOC104580129
1189	10	gene-FAM160A1	gene-LOC106488029	gene-FAM160A1	gene-FAM160A2	gene-FAM160A1	gene-FAM160A2	gene-FAM160A2	gene-FAM160A1	gene-FAM160A1	gene-FAM160A1
1190	10	gene-LOC106483947	gene-LOC106483946	gene-LOC101793957	gene-LOC101793778	gene-LOC104125737	gene-LOC768786	gene-CHIA-M31	gene-CHIA	gene-LOC104013146	gene-LOC104580954
1191	10	gene-LOC106487632	gene-LOC106487602	gene-LOC101793676	gene-KRT17	gene-KRT14	gene-LOC104009863	gene-LOC104152428	gene-LOC104152450	gene-LOC104572601	gene-LOC104572595
1192	10	gene-GMPPA	gene-SPEG	gene-SPEG	gene-GMPPA	gene-GMPPA	gene-SPEG	gene-GMPPA	gene-SPEG	gene-SPEG	gene-SPEG
1193	10	gene-CC2D1B	gene-CC2D1B	gene-CC2D1B	gene-CC2D1B	gene-LOC104008674	gene-CC2D1B	gene-CC2D1A	gene-CC2D1B	gene-CC2D1A	gene-CC2D1B
1194	10	gene-DCTN3	gene-LOC101789623	gene-DCTN3	gene-LOC113841585	gene-DCTN3	gene-DCTN3	gene-LOC104013051	gene-LOC104017607	gene-DCTN3	gene-DCTN3
1195	10	gene-LOC106490519	gene-LOC106482492	gene-KCMF1	gene-KCMF1	gene-LOC431003	gene-KCMF1	gene-KCMF1	gene-LOC104143995	gene-LOC104152281	gene-KCMF1
1196	10	gene-MTUS2	gene-MTUS2	gene-MTUS2	gene-LOC104133697	gene-MTUS2	gene-MTUS2	gene-LOC104151585	gene-MTUS2	gene-MTUS2	gene-LOC104575331
1197	10	gene-P4HTM	gene-WDR6	gene-P4HTM	gene-LOC104134756	gene-P4HTM	gene-WDR6	gene-WDR6	gene-P4HTM	gene-P4HTM	gene-P4HTM
1198	10	gene-DDI2	gene-LOC101797339	gene-DDI2	gene-DDI2	gene-RSC1A1	gene-DDI2	gene-DDI2	gene-RSC1A1	gene-DDI2	gene-RSC1A1
1199	10	gene-ATG4A	gene-LOC113841978	gene-LOC113841348	gene-LOC101791479	gene-LOC113841529	gene-ATG4A	gene-ATG4A	gene-ATG4A	gene-ATG4A	gene-ATG4A
1200	10	gene-NID1	gene-NID1	gene-NID2	gene-NID1	gene-NID2	gene-NID1	gene-NID1	gene-NID2	gene-NID1	gene-NID1
1201	10	gene-RICTOR	gene-RICTOR	gene-LOC101802777	gene-LOC101794767	gene-RICTOR	gene-RICTOR	gene-RICTOR	gene-LOC104022156	gene-RICTOR	gene-LOC104573937
1202	10	gene-ZNF131	gene-LOC101795426	gene-ZNF131	gene-ZNF131	gene-ZNF131	gene-LOC104011951	gene-ZNF131	gene-ZNF131	gene-ZNF131	gene-LOC104569688
1203	10	gene-FMN1	gene-FMN1	gene-FMN1	gene-FMN1	gene-LOC107053497	gene-LOC104020403	gene-LOC104020402	gene-FMN1	gene-FMN1	gene-LOC104580301
1204	10	gene-SREBF2	gene-SREBF1	gene-SREBF2	gene-SREBF2	gene-SREBF2	gene-SREBF1	gene-SREBF1	gene-SREBF2	gene-SREBF2	gene-SREBF2
1205	10	gene-LOC106492931	gene-SHMT2	gene-SHMT1	gene-SHMT1	gene-SHMT1	gene-SHMT2	gene-SHMT1	gene-SHMT2	gene-SHMT1	gene-SHMT1
1206	10	gene-FES	gene-FER	gene-FES	gene-FER	gene-FES	gene-FER	gene-FER	gene-FES	gene-FER	gene-FER
1207	10	gene-MAP3K13	gene-MAP3K13	gene-MAP3K13	gene-MAP3K13	gene-LOC101750513	gene-MAP3K12	gene-MAP3K13	gene-MAP3K13	gene-MAP3K12	gene-MAP3K13
1208	10	gene-LOC106493074	gene-LOC106485155	gene-PCDH15	gene-PCDH15	gene-PCDH15	gene-PCDH15	gene-LOC104144339	gene-PCDH15	gene-LOC104566284	gene-PCDH15
1209	10	gene-WDYHV1	gene-LOC113841267	gene-LOC113841255	gene-LOC113840568	gene-LOC113841596	gene-NTAQ1	gene-WDYHV1	gene-WDYHV1	gene-WDYHV1	gene-WDYHV1
1210	10	gene-CYTH3	gene-CYTH3	gene-CYTH3	gene-CYTH3	gene-CYTH1	gene-CYTH3	gene-CYTH1	gene-LOC104150342	gene-CYTH3	gene-CYTH3
1211	10	gene-SIDT1	gene-SIDT1	gene-SIDT2	gene-SIDT1	gene-SIDT1	gene-SIDT2	gene-SIDT1	gene-SIDT1	gene-SIDT2	gene-LOC104575167
1212	10	gene-NR5A2	gene-NR5A1	gene-NR5A2	gene-NR5A2	gene-NR5A1	gene-NR5A2	gene-LOC104023323	gene-NR5A2	gene-NR5A2	gene-NR5A2
1213	10	gene-NIPBL	gene-NIPBL	gene-LOC101793805	gene-NIPBL	gene-NIPBLL	gene-LOC427439	gene-LOC104014471	gene-NIPBL	gene-NIPBL	gene-LOC104575779
1214	10	gene-OR14A16L43	gene-LOC112530804	gene-LOC107049210	gene-LOC107056251	gene-LOC112530836	gene-OR14J1L130	gene-LOC107049221	gene-LOC107056248	gene-LOC112530811	gene-LOC112530835
1215	9	gene-LOC106494191	gene-LOC104127861	gene-PRSS3	gene-LOC107055578	gene-TRY1P1L1	gene-LOC107049865	gene-LOC107050394	gene-LOC104012645	gene-LOC104139202
1216	9	gene-PTGER4	gene-PTGER4	gene-PTGER4	gene-PTGER4	gene-PTGER4	gene-LOC104021716	gene-PTGER4	gene-LOC104572012	gene-LOC104567853
1217	9	gene-LOC106496089	gene-LOC101798434	gene-LOC104131738	gene-LOC430700	gene-ANGPT1L	gene-LOC104012485	gene-LOC104147482	gene-LOC104147500	gene-LOC104566416
1218	9	gene-PRKDC	gene-PRKDC	gene-PRKDC	gene-LOC104126877	gene-PRKDC	gene-PRKDC	gene-PRKDC	gene-LOC104566321	gene-PRKDC
1219	9	gene-LOC106489915	gene-RFK	gene-RFK	gene-LOC104123227	gene-RFK	gene-RFK	gene-RFK	gene-LOC104152057	gene-RFK
1220	9	gene-LOC106489316	gene-LOC106489295	gene-LOC106489308	gene-LOC101799218	gene-LOC104132014	gene-OPN1SW	gene-OPN1SW	gene-LOC104565151	gene-LOC104568961
1221	9	gene-LOC106486143	gene-LOC106492189	gene-LOC106486154	gene-OPRD1	gene-OPRD1	gene-OPRD1	gene-OPRD1	gene-OPRD1	gene-OPRD1
1222	9	gene-LOC106498097	gene-LOC110353087	gene-LOC101796694	gene-LOC104132287	gene-ACOT4	gene-LOC104020333	gene-LOC104141224	gene-LOC104578703	gene-LOC104578704
1223	9	gene-CPT2	gene-CPT2	gene-CPT2	gene-CPT2	gene-CPT2	gene-CPT2	gene-LOC104150563	gene-CPT2	gene-LOC104567075
1224	9	gene-LOC106495178	gene-LOC106495179	gene-LOC101796245	gene-LOC113844773	gene-LOC104122195	gene-OR52L1	gene-LOC104014870	gene-LOC104141529	gene-LOC104577976
1225	9	gene-LOC106494123	gene-LOC106485158	gene-LOC113842561	gene-LOC101790811	gene-MROH1	gene-MROH1L1	gene-MROH1	gene-MROH1	gene-LOC104570037
1226	9	gene-RAB6B	gene-RAB6A	gene-RAB6A	gene-RAB6A	gene-RAB6A	gene-RAB6A	gene-RAB6B	gene-LOC104147641	gene-LOC104576418
1227	9	gene-LOC106491040	gene-TSSK2	gene-LOC106491046	gene-TSSK2	gene-TSSK2	gene-TSSK2	gene-LOC104138877	gene-LOC104138928	gene-LOC104567404
1228	9	gene-LOC106482249	gene-LOC106482248	gene-LOC106482251	gene-LAMP3	gene-LAMP3	gene-LAMP3	gene-LAMP3	gene-LAMP3	gene-LAMP3
1229	9	gene-RIC1	gene-LOC106494120	gene-RIC1	gene-RIC1	gene-RIC1	gene-RIC1	gene-LOC104153745	gene-RIC1	gene-RIC1
1230	9	gene-LOC106497398	gene-LOC106495423	gene-SNCAIP	gene-LOC104124233	gene-SNCAIP	gene-SNCAIP	gene-SNCAIP	gene-LOC104569718	gene-SNCAIP
1231	9	gene-LOC106484701	gene-MLLT3	gene-MLLT3	gene-MLLT3	gene-MLLT3	gene-MLLT3	gene-LOC104145901	gene-MLLT3	gene-MLLT3
1232	9	gene-LOC106484302	gene-LOC106484304	gene-SMG6	gene-SMG6	gene-SMG6	gene-SMG6	gene-SMG6	gene-SMG6	gene-LOC104571350
1233	9	gene-CPNE4	gene-CPNE7	gene-CPNE4	gene-CPNE4	gene-CPNE4	gene-CPNE7	gene-CPNE4	gene-CPNE7	gene-CPNE4
1234	9	gene-LOC106493863	gene-LOC106499586	gene-TXN	gene-TXN	gene-TXN	gene-LOC104019850	gene-LOC104145328	gene-LOC104139160	gene-LOC104564863
1235	9	gene-LOC106486604	gene-LOC106486429	gene-CFAP61	gene-CFAP61	gene-CFAP61	gene-CFAP61	gene-CFAP61	gene-LOC104569145	gene-CFAP61
1236	9	gene-RNGTT	gene-LOC101797459	gene-LOC113843285	gene-RNGTT	gene-RNGTT	gene-RNGTT	gene-RNGTT	gene-LOC104567660	gene-RNGTT
1237	9	gene-TRIM2	gene-TRIM2	gene-TRIM2	gene-TRIM3	gene-TRIM2	gene-TRIM2	gene-TRIM3	gene-TRIM2	gene-TRIM2
1238	9	gene-LOC106496951	gene-LOC106496976	gene-LOC106496968	gene-LOC106496955	gene-LOC106496956	gene-LOC106496950	gene-LOC101791905	gene-LOC118452780	gene-LOC101748694
1239	9	gene-LOC106496356	gene-ZFAND5	gene-ZFAND5	gene-ZFAND5	gene-ZFAND5	gene-ZFAND5	gene-LOC104143256	gene-LOC104138079	gene-ZFAND5
1240	9	gene-LOC106495684	gene-LOC106495685	gene-LOC106495683	gene-LOC106495688	gene-VPS29	gene-VPS29	gene-VPS29	gene-VPS29	gene-VPS29
1241	9	gene-ISCA1	gene-ISCA1	gene-ISCA1	gene-ISCA1	gene-ISCA1	gene-LOC104017968	gene-LOC104139702	gene-LOC104140716	gene-LOC104576826
1242	9	gene-LOC106496760	gene-LOC106488385	gene-COL4A3BP	gene-CERT1	gene-COL4A3BP	gene-COL4A3BP	gene-COL4A3BP	gene-LOC104569355	gene-COL4A3BP
1243	9	gene-LOC106499048	gene-LOC106499315	gene-LOC101792439	gene-LOC104128112	gene-ARHGEF1	gene-LOC104020332	gene-LOC104020325	gene-LOC104139611	gene-LOC104574705
1244	9	gene-SULT2B1	gene-LOC101803633	gene-LOC104132607	gene-LOC104121797	gene-SULT2B1	gene-SULT2B1L2	gene-LOC104022627	gene-SULT2B1	gene-LOC104569199
1245	9	gene-LOC106487292	gene-LOC106486986	gene-RPS23	gene-RPS23	gene-RPS23	gene-RPS23	gene-RPS23	gene-LOC104566763	gene-LOC104566423
1246	9	gene-EEF1D	gene-EEF1D	gene-LOC104128855	gene-LOC104121919	gene-EEF1D	gene-EEF1D	gene-EEF1D	gene-LOC104580373	gene-LOC104580385
1247	9	gene-LOC106489359	gene-LOC101796452	gene-CZH18orf25	gene-CUNH18orf25	gene-CZH18ORF25	gene-LOC100858742	gene-LOC104014957	gene-LOC104138505	gene-LOC104571658
1248	9	gene-KCTD3	gene-KCTD3	gene-KCTD3	gene-KCTD3	gene-LOC107050762	gene-KCTD3	gene-KCTD3	gene-SHKBP1	gene-KCTD3
1249	9	gene-PDE4DIP	gene-LOC106499279	gene-LOC101800711	gene-LOC104132072	gene-PDE4DIP	gene-LOC104010446	gene-LOC104142703	gene-LOC104142704	gene-LOC104572746
1250	9	gene-FAM155A	gene-FAM155A	gene-LOC104126339	gene-FAM155A	gene-FAM155A	gene-FAM155A	gene-FAM155A	gene-FAM155A	gene-LOC104569059
1251	9	gene-LOC106482044	gene-LOC104123807	gene-UTRIM39L	gene-BT2A1L	gene-LOC112531049	gene-LOC104012337	gene-LOC104012338	gene-LOC104144153	gene-LOC104144149
1252	9	gene-CTAGE5	gene-MIA2	gene-MIA2	gene-MIA2	gene-MIA2	gene-CTAGE5	gene-LOC104141553	gene-MIA2	gene-CTAGE5
1253	9	gene-LOC106498051	gene-LOC113843254	gene-LOC101792890	gene-LOC104131993	gene-SOT3A1L	gene-LOC104008682	gene-LOC104148485	gene-LOC104574994	gene-LOC104575570
1254	9	gene-MPP6	gene-MPP6	gene-MPP6	gene-MPP2	gene-MPP6	gene-MPP2	gene-MPP6	gene-MPP6	gene-MPP6
1255	9	gene-TMEM9B	gene-TMEM9B	gene-LOC113841778	gene-LOC113840657	gene-TMEM9B	gene-TMEM9B	gene-TMEM9B	gene-TMEM9B	gene-TMEM9B
1256	9	gene-DAB2	gene-DAB2	gene-DAB2	gene-DAB2	gene-DAB2	gene-LOC104008567	gene-DAB2	gene-LOC104567565	gene-DAB2
1257	9	gene-MSRA	gene-MSRA	gene-MSRA	gene-LOC101749201	gene-MSRA	gene-MSRA	gene-MSRA	gene-LOC104567654	gene-LOC104580820
1258	9	gene-LOC106486988	gene-LOC106495391	gene-LOC113840225	gene-LOC101798127	gene-TTC37	gene-TTC37	gene-TTC37	gene-TTC37	gene-TTC37
1259	9	gene-LOC106483782	gene-LOC101790094	gene-LOC101789912	gene-CYP2AB3	gene-CYP2AB2	gene-LOC104015708	gene-LOC104148836	gene-LOC104575120	gene-LOC104575114
1260	9	gene-PAN2	gene-CS	gene-CS	gene-PAN2	gene-PAN2	gene-CS	gene-PAN2	gene-PAN2	gene-PAN2
1261	9	gene-LOC106491612	gene-LOC106487009	gene-LOC106487008	gene-TMEM250	gene-TMEM250	gene-C9orf69	gene-LOC104023210	gene-LOC104138220	gene-LOC104574200
1262	9	gene-SLC23A2	gene-SLC23A1	gene-SLC23A2	gene-SLC23A1	gene-SLC23A2	gene-SLC23A1	gene-SLC23A2	gene-SLC23A1	gene-SLC23A2
1263	9	gene-LOC106497859	gene-GBA	gene-LOC107050229	gene-LOC104020502	gene-LOC104020491	gene-LOC104020500	gene-GBA	gene-LOC104571868	gene-GBA
1264	9	gene-THRB	gene-THRB	gene-THRB	gene-THRB	gene-THRA	gene-THRA	gene-THRB	gene-THRB	gene-THRB
1265	9	gene-ZFR	gene-ZFR	gene-ZFR	gene-ZFRL1	gene-ZFR	gene-ZFR	gene-ZFR	gene-LOC104577439	gene-ZFR
1266	9	gene-EIF3G	gene-DNMT1	gene-EIF3G	gene-DNMT1	gene-EIF3G	gene-DNMT1	gene-EIF3G	gene-DNMT1	gene-EIF3G
1267	9	gene-LOC106491141	gene-TEX264	gene-TEX264	gene-TEX264	gene-TEX264	gene-TEX264	gene-LOC104142886	gene-LOC104142902	gene-TEX264
1268	9	gene-PLEKHG4	gene-LOC106492304	gene-PLEKHG4	gene-PLEKHG4	gene-PLEKHG4	gene-PLEKHG4	gene-PLEKHG4	gene-PLEKHG4	gene-PLEKHG4B
1269	9	gene-KIAA0408	gene-LOC113841805	gene-KIAA0408	gene-LOC101802910	gene-KIAA0408	gene-KIAA0408	gene-KIAA0408	gene-KIAA0408	gene-KIAA0408
1270	9	gene-LOC106487618	gene-LOC106487615	gene-LOC101793057	gene-LOC104132236	gene-LOC100857659	gene-LOC104009859	gene-LOC104009858	gene-LOC104152433	gene-LOC104152452
1271	9	gene-CARNMT1	gene-CARNMT1	gene-CARNMT1	gene-CARNMT1	gene-LOC104011391	gene-LOC104009733	gene-LOC104142781	gene-LOC104147628	gene-LOC104579183
1272	9	gene-LOC106491048	gene-LOC101801270	gene-LOC113845364	gene-LOC106017603	gene-LOC118451888	gene-LOC416924	gene-LOC104138924	gene-LOC104567407	gene-LOC104567409
1273	9	gene-CCDC82	gene-LOC113839594	gene-LOC113840792	gene-CCDC82	gene-CCDC82	gene-CCDC82	gene-CCDC82	gene-CCDC82	gene-CCDC82
1274	9	gene-LOC106482037	gene-LOC106482027	gene-ZNF407	gene-ZNF407	gene-ZNF407	gene-ZNF407	gene-ZNF407	gene-LOC104576203	gene-LOC104576206
1275	9	gene-HFM1	gene-HFM1	gene-LOC101798880	gene-HFM1	gene-LOC104132245	gene-HFM1	gene-HFM1	gene-HFM1	gene-HFM1
1276	9	gene-LOC106495424	gene-LOC101795454	gene-GPBP1	gene-GPBP1	gene-LOC104019255	gene-GPBP1	gene-GPBP1	gene-LOC104569779	gene-GPBP1
1277	9	gene-LOC106488094	gene-LOC106488103	gene-LOC101790071	gene-LOC118453341	gene-COL7A1L	gene-LOC104010519	gene-LOC104147002	gene-LOC104146980	gene-LOC104567717
1278	9	gene-LOC106485757	gene-LOC106485756	gene-SKI	gene-SKI	gene-SKI	gene-SKI	gene-LOC104141944	gene-LOC104141943	gene-SKI
1279	9	gene-ABI3BP	gene-ABI3BP	gene-LOC101796964	gene-LOC104129292	gene-ABI3BP	gene-ABI3BP	gene-LOC104014160	gene-ABI3BP	gene-ABI3BP
1280	9	gene-VAX1	gene-VAX1	gene-VAX1	gene-VAX1	gene-VAX1	gene-VAX2	gene-VAX1	gene-LOC104150312	gene-VAX2
1281	9	gene-SMCHD1	gene-LOC113840610	gene-SMCHD1	gene-SMCHD1	gene-SMCHD1	gene-LOC104015765	gene-LOC104018143	gene-SMCHD1	gene-SMCHD1
1282	9	gene-LOC106498941	gene-VCAN	gene-VCAN	gene-VCAN	gene-VCAN	gene-VCAN	gene-LOC104572256	gene-LOC104569101	gene-LOC104569502
1283	9	gene-IMMP2L	gene-IMMP2L	gene-IMMP2L	gene-IMMP2L	gene-IMMP2L	gene-LOC104153574	gene-LOC104153356	gene-IMMP2L	gene-LOC104564335
1284	9	gene-TRIOBP	gene-LOC106015869	gene-LOC101804876	gene-LOC104134220	gene-LOC118453255	gene-TRIOBP	gene-TRIOBP	gene-TRIOBP	gene-TRIOBP
1285	9	gene-LOC106494303	gene-UGDH	gene-UGDH	gene-UGDH	gene-UGDH	gene-UGDH	gene-UGDH	gene-LOC104150474	gene-LOC104573075
1286	9	gene-LOC106495833	gene-LOC110352716	gene-LOC110352714	gene-LOC430303	gene-LOC104021347	gene-LOC104149878	gene-LOC104149877	gene-LOC104568910	gene-LOC104568911
1287	9	gene-CCDC171	gene-CCDC171	gene-CCDC171	gene-LOC101748308	gene-LOC101748927	gene-CCDC171	gene-CCDC171	gene-CCDC171	gene-CCDC171
1288	9	gene-CREB3	gene-LOC101798346	gene-CREB3	gene-CREB3	gene-LOC104018462	gene-LOC104015313	gene-CREB3	gene-LOC104564764	gene-LOC104578114
1289	9	gene-ZC3H11A	gene-LOC113841016	gene-LOC113841159	gene-LOC113841642	gene-ZC3H11A	gene-ZC3H11A	gene-ZC3H11A	gene-ZC3H11A	gene-ZC3H11A
1290	9	gene-GPR158	gene-GPR158	gene-GPR158	gene-GPR158	gene-GPR179	gene-GPR158	gene-GPR179	gene-GPR158	gene-LOC104573988
1291	9	gene-EFNA4	gene-EFNA5	gene-EFNA5	gene-EFNA5	gene-LOC104012329	gene-EFNA5	gene-EFNA5	gene-EFNA4	gene-LOC104575224
1292	9	gene-TACC2	gene-TACC2	gene-TACC2	gene-TACC2	gene-TACC2	gene-TACC2	gene-LOC104139556	gene-LOC104564968	gene-LOC104576588
1293	9	gene-FAM109B	gene-PHETA2	gene-PHETA1	gene-FAM109A	gene-FAM109B	gene-FAM109B	gene-FAM109A	gene-FAM109B	gene-FAM109B
1294	9	gene-MAP3K1	gene-MAP3K1	gene-MAP3K1	gene-MAP3K1	gene-MAP3K1	gene-MAP3K1	gene-LOC104573252	gene-LOC104567258	gene-MAP3K1
1295	9	gene-LOC106500082	gene-KIAA0825	gene-LOC101795389	gene-KIAA0825	gene-KIAA0825	gene-LOC104021137	gene-KIAA0825	gene-KIAA0825	gene-KIAA0825
1296	9	gene-GCA	gene-SRI	gene-SRI	gene-SRI	gene-SRI	gene-SRI	gene-SRI	gene-GCA	gene-SRI
1297	9	gene-CHRNB4	gene-CHRNB4	gene-CHRNB2	gene-CHRNB4	gene-CHRNB2	gene-CHRNB4	gene-CHRNB4	gene-CHRNB4	gene-CHRNB4
1298	9	gene-CSTA	gene-LOC113842416	gene-LOC106020632	gene-LOC113842418	gene-LOC104126584	gene-CSTA	gene-CSTA	gene-CSTA	gene-CSTA
1299	9	gene-LOC106499270	gene-LOC106499264	gene-LOC101791690	gene-LOC101804116	gene-LOC104132117	gene-LOC104132118	gene-FMO5	gene-DM5L	gene-LOC104010402
1300	9	gene-PCSK1	gene-PCSK1	gene-PCSK1	gene-PCSK1	gene-PCSK1	gene-LOC104019230	gene-PCSK1	gene-PCSK1	gene-LOC104580040
1301	9	gene-SETD2	gene-LOC106496133	gene-SETD2	gene-SETD2	gene-SETD2	gene-SETD2	gene-SETD2	gene-SETD2	gene-LOC104566055
1302	9	gene-FAF1	gene-FAF1	gene-LOC104123497	gene-LOC104131492	gene-FAF1	gene-FAF1	gene-LOC104143244	gene-FAF1	gene-FAF1
1303	9	gene-CTSS	gene-CTSS	gene-LOC104126881	gene-CTSS	gene-LOC104014433	gene-LOC104014434	gene-LOC104139547	gene-LOC104149055	gene-CTSS
1304	9	gene-HYDIN	gene-LOC106492753	gene-HYDIN	gene-LOC118452748	gene-LOC104130293	gene-HYDIN	gene-HYDIN	gene-HYDIN	gene-HYDIN
1305	9	gene-KIF20B	gene-LOC101791320	gene-KIF20B	gene-KIF20B	gene-KIF20B	gene-KIF20BL	gene-KIF20B	gene-KIF20B	gene-KIF20B
1306	9	gene-LOC106489972	gene-LOC113842636	gene-LOC101804178	gene-LOC104133595	gene-LOC420486	gene-LOC101750112	gene-LOC104016232	gene-LOC104147234	gene-LOC104570190
1307	9	gene-LOC106486781	gene-LOC101793645	gene-LOC101793337	gene-SLC22A2	gene-SLC22A2	gene-LOC421584	gene-LOC104013791	gene-LOC104152816	gene-SLC22A2
1308	9	gene-SETBP1	gene-LOC113840192	gene-LOC101794367	gene-SETBP1	gene-SETBP1	gene-LOC104008499	gene-SETBP1	gene-SETBP1	gene-LOC104568750
1309	9	gene-LRMP	gene-LOC101800956	gene-IRAG2	gene-LRMP	gene-LRMP	gene-CCDC155	gene-LRMP	gene-CCDC155	gene-LOC104575023
1310	9	gene-DEPDC5	gene-DEPDC5	gene-DEPDC5	gene-LOC104130131	gene-DEPDC5	gene-DEPDC5	gene-DEPDC5	gene-DEPDC5	gene-LOC104570411
1311	9	gene-TCF25	gene-TCF25	gene-SPIRE2	gene-TCF25	gene-TCF25	gene-SPIRE2	gene-LOC104023624	gene-TCF25	gene-TCF25
1312	9	gene-HSD17B11	gene-LOC101799420	gene-LOC101792948	gene-LOC104128548	gene-HSD17B11L	gene-HSD17B11	gene-LOC104019866	gene-HSD17B11	gene-LOC104580949
1313	9	gene-RNF38	gene-LOC101799221	gene-RNF38	gene-RNF38	gene-RNF38	gene-RNF38	gene-LOC104147720	gene-LOC104144433	gene-RNF38
1314	9	gene-SLC25A37	gene-SLC25A28	gene-SLC25A37	gene-SLC25A37	gene-SLC25A28	gene-SLC25A28	gene-SLC25A37	gene-SLC25A37	gene-SLC25A37
1315	9	gene-LOC106484601	gene-LOC101795371	gene-LOC104125217	gene-MYL12A	gene-MYL12B	gene-LOC104015764	gene-LOC104017681	gene-LOC104139096	gene-LOC104575766
1316	9	gene-SMCO3	gene-LOC113840712	gene-LOC101799643	gene-LOC113843015	gene-SMCO3	gene-SMCO3	gene-SMCO3	gene-SMCO3	gene-SMCO3
1317	9	gene-CABIN1	gene-CABIN1	gene-LOC118452739	gene-LOC104130139	gene-CABIN1	gene-CABIN1	gene-CABIN1	gene-LOC104570424	gene-LOC104570394
1318	9	gene-LOC106488964	gene-A4GALT	gene-LOC104135149	gene-A4GALT	gene-LOC104012683	gene-LOC104012684	gene-LOC104012685	gene-A4GALT	gene-A4GALT
1319	9	gene-VRTN	gene-LOC113843728	gene-LOC101798081	gene-LOC113841889	gene-VRTN	gene-VRTN	gene-VRTN	gene-VRTN	gene-VRTN
1320	9	gene-LOC106498134	gene-LOC101803508	gene-LOC104124704	gene-LOC415641	gene-LOC112532514	gene-LOC104009488	gene-LOC104152863	gene-LOC104567943	gene-LOC104567942
1321	9	gene-TLX2	gene-TLX1	gene-LOC104125611	gene-TLX1	gene-TLX2	gene-TLX2	gene-TLX1	gene-LOC104138165	gene-LOC104578421
1322	9	gene-CORO6	gene-CORO1C	gene-CORO6	gene-CORO1C	gene-LOC107056441	gene-CORO6	gene-CORO1C	gene-CORO1C	gene-LOC104571508
1323	9	gene-LOC101791011	gene-LOC104129854	gene-LOC104129856	gene-DYL1	gene-DYNLL1	gene-LOC104011462	gene-LOC104152215	gene-LOC104581121	gene-LOC104581122
1324	9	gene-LOC101791385	gene-LOC101791569	gene-LOC104130207	gene-CCAH221	gene-CCLI8	gene-CCLI7	gene-CCL26	gene-LOC104018085	gene-LOC104575798
1325	9	gene-LOC107054345	gene-LOC107056872	gene-LOC107054355	gene-LOC112533347	gene-LOC107054354	gene-LOC107056860	gene-LOC107054346	gene-LOC112533354	gene-LOC770702
1326	8	gene-LOC106489128	gene-PKP3	gene-PKP3	gene-PKP3	gene-PKP3	gene-PKP3	gene-PKP3	gene-PKP3
1327	8	gene-MCM6	gene-LOC101801579	gene-MCM6	gene-MCM6	gene-MCM6	gene-MCM6	gene-MCM6	gene-LOC104569168
1328	8	gene-GHRL	gene-LOC101792692	gene-GHRL	gene-GHRL	gene-GHRL	gene-GHRL	gene-GHRL	gene-GHRL
1329	8	gene-UBR5	gene-UBR5	gene-UBR5	gene-UBR5	gene-UBR5	gene-UBR5	gene-LOC104575551	gene-UBR5
1330	8	gene-LOC106490292	gene-TMEM35	gene-TMEM35A	gene-TMEM35A	gene-TMEM35A	gene-TMEM35	gene-TMEM35	gene-TMEM35
1331	8	gene-BCORL1	gene-LOC106484123	gene-BCORL1	gene-BCORL1	gene-BCORL1	gene-BCORL1	gene-BCORL1	gene-LOC104564555
1332	8	gene-LOC106493112	gene-LOC106493110	gene-NOG	gene-NOG	gene-NOG	gene-NOG	gene-NOG	gene-NOG
1333	8	gene-LOC106488193	gene-ANKS1B	gene-ANKS1B	gene-ANKS1B	gene-ANKS1B	gene-ANKS1B	gene-ANKS1B	gene-LOC104581245
1334	8	gene-LOC106482676	gene-LOC106482689	gene-F8	gene-F8	gene-F8	gene-F8	gene-F8	gene-LOC104576105
1335	8	gene-NR4A2	gene-NR4A2	gene-LOC104135264	gene-NR4A2	gene-NR4A2	gene-NR4A2	gene-NR4A2	gene-LOC104579871
1336	8	gene-LOC106495301	gene-LIPA	gene-LIPA	gene-LIPA	gene-LIPA	gene-LIPA	gene-LIPA	gene-LOC104573661
1337	8	gene-LOC106483751	gene-LOC106483743	gene-ADAMTS13	gene-ADAMTS13	gene-ADAMTS13	gene-ADAMTS13	gene-ADAMTS13	gene-ADAMTS13
1338	8	gene-GOLM1	gene-GOLM1	gene-GOLM1	gene-GOLM1	gene-GOLM1	gene-LOC104139699	gene-LOC104140717	gene-GOLM1
1339	8	gene-PTCHD3	gene-PTCHD3	gene-PTCHD3	gene-PTCHD3L	gene-PTCHD3	gene-PTCHD3	gene-PTCHD3	gene-PTCHD3
1340	8	gene-ZSWIM8	gene-ZSWIM8	gene-LOC113843936	gene-ZSWIM8	gene-ZSWIM8	gene-ZSWIM8	gene-ZSWIM8	gene-ZSWIM8
1341	8	gene-LOC106482893	gene-LOC113843868	gene-TMED8	gene-LOC118453082	gene-LOC772017	gene-LOC104021047	gene-LOC104144555	gene-LOC104569423
1342	8	gene-ANO10	gene-LOC113842517	gene-LOC101796551	gene-ANO10	gene-ANO10	gene-ANO10	gene-ANO10	gene-ANO10
1343	8	gene-LOC106484713	gene-LOC106484712	gene-THEMIS2	gene-THEMIS2	gene-THEMIS2	gene-THEMIS2	gene-THEMIS2	gene-THEMIS2
1344	8	gene-LOC106493873	gene-LOC106495023	gene-CZH9orf3	gene-AOPEP	gene-CZH9ORF3	gene-LOC104011765	gene-LOC104143023	gene-LOC104574598
1345	8	gene-LOC106494790	gene-LOC106495215	gene-RADIL	gene-RADIL	gene-RADIL	gene-RADIL	gene-RADIL	gene-RADIL
1346	8	gene-TMEM125	gene-LOC101793689	gene-LOC113844296	gene-LOC104125532	gene-TMEM125	gene-TMEM125	gene-TMEM125	gene-TMEM125
1347	8	gene-LOC106491583	gene-LOC106485121	gene-KIAA1958	gene-KIAA1958	gene-KIAA1958	gene-LOC104145335	gene-LOC104147875	gene-LOC104566000
1348	8	gene-ASPM	gene-ASPM	gene-ASPM	gene-LOC104133980	gene-ASPM	gene-ASPM	gene-ASPM	gene-ASPM
1349	8	gene-LOC106487339	gene-LOC106487327	gene-ERMARD	gene-ERMARD	gene-ERMARD	gene-ERMARD	gene-ERMARD	gene-ERMARD
1350	8	gene-KCNJ15	gene-LOC106494899	gene-KCNJ15	gene-KCNJ15	gene-KCNJ15	gene-KCNJ15	gene-KCNJ15	gene-KCNJ15
1351	8	gene-KIAA1328	gene-LOC106485055	gene-KIAA1328	gene-KIAA1328	gene-KIAA1328	gene-KIAA1328	gene-LOC104152006	gene-KIAA1328
1352	8	gene-LOC106496908	gene-AKAP12	gene-AKAP12	gene-AKAP12	gene-AKAP12	gene-AKAP12	gene-AKAP12	gene-AKAP12
1353	8	gene-DPYD	gene-DPYD	gene-DPYD	gene-DPYD	gene-DPYD	gene-DPYD	gene-DPYD	gene-LOC104573512
1354	8	gene-LOC106498616	gene-LOC106483380	gene-SEMA4D	gene-SEMA4D	gene-SEMA4D	gene-SEMA4D	gene-SEMA4D	gene-SEMA4D
1355	8	gene-HABP4	gene-HABP4	gene-HABP4	gene-HABP4	gene-HABP4	gene-LOC104140893	gene-HABP4	gene-HABP4
1356	8	gene-MPZL1	gene-MPZL1	gene-MPZL1	gene-MPZL1	gene-MPZL1	gene-MPZL1	gene-LOC104571182	gene-LOC104568699
1357	8	gene-LOC106488994	gene-SUSD5	gene-SUSD5	gene-SUSD5	gene-SUSD5	gene-SUSD5	gene-SUSD5	gene-SUSD5
1358	8	gene-LOC106488958	gene-LOC106488959	gene-AMIGO2	gene-AMIGO2	gene-AMIGO2	gene-AMIGO2	gene-AMIGO2	gene-AMIGO2
1359	8	gene-LOC106483076	gene-LOC106482938	gene-BTBD7	gene-BTBD7	gene-BTBD7	gene-BTBD7	gene-BTBD7	gene-BTBD7
1360	8	gene-SMC5	gene-SMC5	gene-SMC5	gene-SMC5	gene-SMC5	gene-LOC104147503	gene-SMC5	gene-SMC5
1361	8	gene-SPHKAP	gene-LOC106485838	gene-SPHKAP	gene-LOC104127104	gene-SPHKAP	gene-SPHKAP	gene-SPHKAP	gene-SPHKAP
1362	8	gene-SLK	gene-SLK	gene-SLK	gene-LOC104133966	gene-SLK	gene-SLK	gene-SLK	gene-SLK
1363	8	gene-LOC106485845	gene-LOC106485871	gene-LOC101796516	gene-LOC104135463	gene-GUCY1B4	gene-LOC104012992	gene-LOC104144626	gene-LOC104572118
1364	8	gene-STAR	gene-STAR	gene-LOC104128418	gene-STAR	gene-STAR	gene-LOC104013555	gene-STAR	gene-STAR
1365	8	gene-VPS13B	gene-VPS13B	gene-VPS13B	gene-VPS13B	gene-VPS13B	gene-VPS13B	gene-VPS13B	gene-LOC104577237
1366	8	gene-LOC106490918	gene-LOC106482211	gene-OSTF1	gene-OSTF1	gene-OSTF1	gene-OSTF1	gene-LOC104142746	gene-OSTF1
1367	8	gene-GCNT4	gene-GCNT4	gene-GCNT4	gene-GCNT4	gene-GCNT4	gene-GCNT4	gene-GCNT4	gene-LOC104577146
1368	8	gene-LOC106482335	gene-LOC106482344	gene-MC4R	gene-MC4R	gene-MC4R	gene-MC4R	gene-MC4R	gene-MC4R
1369	8	gene-LOC106500054	gene-LOC106500042	gene-SERTAD2	gene-SERTAD2	gene-SERTAD2	gene-SERTAD2	gene-SERTAD2	gene-SERTAD2
1370	8	gene-LOC106498630	gene-SLC35D2	gene-SLC35D2	gene-SLC35D2	gene-SLC35D2	gene-LOC104139666	gene-LOC104141817	gene-SLC35D2
1371	8	gene-LOC106493817	gene-RASEF	gene-RASEF	gene-RASEF	gene-RASEF	gene-LOC104150097	gene-RASEF	gene-RASEF
1372	8	gene-LOC106492661	gene-LOC106494081	gene-CTXN3	gene-CTXN3	gene-CTXN3	gene-CTXN3	gene-CTXN3	gene-CTXN3
1373	8	gene-SUV420H1	gene-LOC106494851	gene-KMT5B	gene-KMT5B	gene-KMT5B	gene-SUV420H1	gene-SUV420H1	gene-SUV420H1
1374	8	gene-NAA35	gene-LOC106485818	gene-NAA35	gene-NAA35	gene-NAA35	gene-NAA35	gene-NAA35	gene-NAA35
1375	8	gene-LOC106488177	gene-C1H12orf50	gene-CUNH12orf50	gene-LOC104134502	gene-C1H12orf50	gene-LOC104011690	gene-LOC104011691	gene-LOC104143883
1376	8	gene-LOC106492717	gene-LOC106495803	gene-DIRAS2	gene-DIRAS2	gene-DIRAS2	gene-DIRAS2	gene-DIRAS2	gene-DIRAS2
1377	8	gene-LOC106500288	gene-DNAJB8	gene-LOC101802117	gene-DNAJB8	gene-DNAJB8	gene-DNAJB8	gene-DNAJB8	gene-LOC104567086
1378	8	gene-BCAR3	gene-BCAR3	gene-LOC104127910	gene-BCAR3	gene-BCAR3	gene-BCAR3	gene-LOC104151271	gene-BCAR3
1379	8	gene-FANCM	gene-LOC106492649	gene-FANCM	gene-FANCM	gene-FANCM	gene-FANCM	gene-FANCM	gene-FANCM
1380	8	gene-EHBP1	gene-EHBP1	gene-EHBP1	gene-EHBP1	gene-EHBP1	gene-EHBP1	gene-LOC104580649	gene-LOC104569426
1381	8	gene-LOC106484432	gene-LOC106484439	gene-ASB10	gene-ASB10	gene-ASB10	gene-ASB10	gene-ASB10	gene-LOC104569615
1382	8	gene-LOC106498403	gene-LOC106498400	gene-SAMD11	gene-SAMD11	gene-SAMD11	gene-SAMD11	gene-SAMD11	gene-SAMD11
1383	8	gene-LOC106492602	gene-FDXR	gene-FDXR	gene-FDXR	gene-FDXR	gene-FDXR	gene-FDXR	gene-FDXR
1384	8	gene-NLRC3	gene-NLRC3	gene-NLRC3	gene-NLRC3	gene-NLRC3	gene-LOC104143422	gene-NLRC3	gene-NLRC3
1385	8	gene-LOC106484151	gene-LOC106486601	gene-LOC101804261	gene-LOC104125929	gene-FBP2	gene-LOC104011756	gene-FBP2	gene-FBP2
1386	8	gene-LOC106486572	gene-LOC106486573	gene-RPL22L1	gene-RPL22L1	gene-RPL22L1	gene-RPL22L1	gene-RPL22L1	gene-RPL22L1
1387	8	gene-CTXN2	gene-LOC106496445	gene-CTXN2	gene-CTXN2	gene-CTXN2	gene-CTXN2	gene-CTXN2	gene-CTXN2
1388	8	gene-MLH3	gene-MLH3	gene-LOC118453077	gene-LOC104133225	gene-MLH3	gene-MLH3	gene-MLH3	gene-MLH3
1389	8	gene-LOC106493684	gene-LOC106493686	gene-RPP25L	gene-RPP25L	gene-RPP25L	gene-RPP25L	gene-RPP25L	gene-LOC104574144
1390	8	gene-BICC1	gene-BICC1	gene-BICC1	gene-BICC1	gene-BICC1	gene-BICC1	gene-BICC1	gene-LOC104567921
1391	8	gene-SMC3	gene-SMC3	gene-SMC3	gene-SMC3	gene-SMC3	gene-SMC3	gene-LOC104574929	gene-SMC3
1392	8	gene-LOC106487345	gene-LOC106487363	gene-C3H6orf120	gene-CUNH6orf120	gene-C3H6orf120	gene-LOC104017898	gene-LOC104147542	gene-LOC104573843
1393	8	gene-LOC106495249	gene-SCAP	gene-LOC104135883	gene-SCAP	gene-SCAP	gene-SCAP	gene-LOC104572707	gene-LOC104568520
1394	8	gene-LOC106487909	gene-LOC101794460	gene-LOC104121710	gene-LOC104018267	gene-LOC104013331	gene-LOC104013332	gene-LOC104013330	gene-LOC104137764
1395	8	gene-COL20A1	gene-COL20A1	gene-COL20A1	gene-COL20A1	gene-COL20A1	gene-COL20A1	gene-LOC104572718	gene-LOC104572339
1396	8	gene-TCOF1	gene-TCOF1	gene-TCOF1	gene-TCOF1	gene-TCOF1	gene-TCOF1	gene-LOC104575264	gene-TCOF1
1397	8	gene-LOC106484175	gene-LOC106484176	gene-P2RY1	gene-P2RY1	gene-P2RY1	gene-P2RY1	gene-P2RY1	gene-P2RY1
1398	8	gene-CHADL	gene-LOC101795683	gene-CHADL	gene-CHADL	gene-CHADL	gene-CHADL	gene-CHADL	gene-CHADL
1399	8	gene-VSX2	gene-LOC113843726	gene-VSX2	gene-VSX2	gene-VSX2	gene-VSX2	gene-VSX2	gene-VSX2
1400	8	gene-USPL1	gene-LOC113841037	gene-USPL1	gene-USPL1	gene-USPL1	gene-USPL1	gene-USPL1	gene-USPL1
1401	8	gene-MARVELD2	gene-LOC101791936	gene-LOC104135044	gene-MARVELD2	gene-MARVELD2	gene-LOC104152914	gene-LOC104569689	gene-LOC104571093
1402	8	gene-AIG1	gene-LOC106498043	gene-AIG1	gene-AIG1	gene-AIG1	gene-AIG1	gene-AIG1	gene-AIG1
1403	8	gene-ZNF827	gene-ZNF827	gene-ZNF827	gene-ZNF827	gene-ZNF827	gene-ZNF827	gene-ZNF827	gene-LOC104578876
1404	8	gene-CFH	gene-LOC101804106	gene-LOC101803713	gene-CFH	gene-CFH	gene-CFH	gene-CFH	gene-CFH
1405	8	gene-LOC106491711	gene-SC5D	gene-SC5D	gene-SC5D	gene-SC5D	gene-SC5D	gene-SC5D	gene-SC5D
1406	8	gene-RAD1	gene-RAD1	gene-RAD1	gene-RAD1	gene-LOC104015384	gene-RAD1	gene-RAD1	gene-RAD1
1407	8	gene-HPS5	gene-LOC106497099	gene-HPS5	gene-HPS5	gene-HPS5-2	gene-HPS5	gene-HPS5	gene-HPS5
1408	8	gene-MED14	gene-MED14	gene-MED14	gene-MED14	gene-MED14	gene-MED14	gene-MED14	gene-LOC104576170
1409	8	gene-LOC106482668	gene-LOC106482669	gene-IRS4	gene-IRS4	gene-IRS4	gene-IRS4	gene-IRS4	gene-LOC104579875
1410	8	gene-LOC106491027	gene-LOC106491026	gene-SLC38A10	gene-SLC38A10	gene-SLC38A10	gene-SLC38A10	gene-SLC38A10	gene-SLC38A10
1411	8	gene-ST8SIA3	gene-ST8SIA3	gene-ST8SIA3	gene-ST8SIA3W	gene-ST8SIA3Z	gene-ST8SIA3	gene-ST8SIA3	gene-ST8SIA3
1412	8	gene-PEX12	gene-LOC106497350	gene-PEX12	gene-PEX12	gene-PEX12	gene-PEX12	gene-PEX12	gene-PEX12
1413	8	gene-LAMTOR2	gene-LOC101800055	gene-LOC101804745	gene-LOC104133818	gene-LOC104124078	gene-LAMTOR2	gene-LAMTOR2	gene-LAMTOR2
1414	8	gene-UGCG	gene-UGCG	gene-UGCG	gene-UGCG	gene-UGCG	gene-LOC104154078	gene-UGCG	gene-UGCG
1415	8	gene-LOC106485897	gene-LOC113845140	gene-LOC113845139	gene-LOC104127120	gene-PLSCR1	gene-LOC104015747	gene-LOC104153209	gene-LOC104574495
1416	8	gene-UPF2	gene-UPF2	gene-UPF2	gene-UPF2	gene-UPF2	gene-UPF2	gene-LOC104569297	gene-LOC104571188
1417	8	gene-CASK	gene-CASK	gene-CASK	gene-CASK	gene-CASK	gene-LOC104147141	gene-LOC104152690	gene-CASK
1418	8	gene-LOC106495192	gene-LOC106495306	gene-PTGES2	gene-PTGES2	gene-PTGES2	gene-PTGES2	gene-PTGES2	gene-LOC104580578
1419	8	gene-HIVEP1	gene-LOC106483618	gene-HIVEP1	gene-HIVEP1	gene-HIVEP1	gene-HIVEP1	gene-HIVEP1	gene-HIVEP1
1420	8	gene-KIDINS220	gene-KIDINS220	gene-KIDINS220	gene-KIDINS220	gene-KIDINS220	gene-LOC104153599	gene-KIDINS220	gene-KIDINS220
1421	8	gene-NAT10	gene-NAT10	gene-NAT10	gene-NAT10	gene-NAT10	gene-NAT10	gene-LOC104576366	gene-LOC104572377
1422	8	gene-NPHP4	gene-NPHP4	gene-NPHP4	gene-LOC104131431	gene-NPHP4	gene-NPHP4	gene-NPHP4	gene-NPHP4
1423	8	gene-ABCD4	gene-LOC101797911	gene-LOC113843727	gene-ABCD4	gene-ABCD4	gene-ABCD4	gene-ABCD4	gene-ABCD4
1424	8	gene-LOC106490773	gene-CALCOCO2	gene-CALCOCO2	gene-CALCOCO2	gene-CALCOCO2	gene-CALCOCO2	gene-CALCOCO2	gene-CALCOCO2
1425	8	gene-LOC106499707	gene-LOC106499706	gene-TEDC1	gene-TEDC1	gene-C8H14ORF80	gene-LOC104010455	gene-LOC104140827	gene-LOC104567618
1426	8	gene-LOC106496724	gene-LOC106496712	gene-RARRES1	gene-LOC104122261	gene-RARRES1	gene-RARRES1	gene-LOC104140046	gene-LOC104566430
1427	8	gene-COL26A1	gene-COL26A1	gene-COL26A1	gene-COL26A1	gene-COL26A1	gene-COL26A1	gene-LOC104571131	gene-LOC104569746
1428	8	gene-NFATC2	gene-NFATC2	gene-NFATC2	gene-NFATC2	gene-NFATC2	gene-NFATC2	gene-NFATC2	gene-LOC104565086
1429	8	gene-ST6GAL2	gene-ST6GAL2	gene-ST6GAL2	gene-ST6GAL2	gene-ST6GAL2	gene-ST6GAL2	gene-ST6GAL2	gene-LOC104579524
1430	8	gene-MAP4K3	gene-MAP4K3	gene-LOC104128788	gene-MAP4K3	gene-MAP4K3	gene-MAP4K3	gene-MAP4K3	gene-LOC104566472
1431	8	gene-N4BP2L2	gene-N4BP2L2	gene-N4BP2L2	gene-N4BP2L2	gene-N4BP2L2	gene-N4BP2L2	gene-LOC104578742	gene-N4BP2L2
1432	8	gene-LOC106487330	gene-LOC106487333	gene-DACT2	gene-DACT2	gene-DACT2	gene-DACT2	gene-DACT2	gene-DACT2
1433	8	gene-LOC106495390	gene-LOC106487049	gene-KLHL28	gene-KLHL28	gene-KLHL28	gene-KLHL28	gene-KLHL28	gene-KLHL28
1434	8	gene-CNR1	gene-CNR1	gene-LOC113843136	gene-CNR1	gene-CNR1	gene-CNR1	gene-CNR1	gene-CNR1
1435	8	gene-TPK1	gene-TPK1	gene-TPK1	gene-TPK1	gene-LOC104020569	gene-LOC104012441	gene-TPK1	gene-TPK1
1436	8	gene-ALMS1	gene-ALMS1	gene-LOC118452356	gene-ALMS1	gene-ALMS1	gene-ALMS1	gene-ALMS1	gene-LOC104576585
1437	8	gene-ADGRD2	gene-ADGRD2	gene-ADGRD2	gene-ADGRD2	gene-GPR144	gene-GPR144	gene-LOC104573325	gene-GPR144
1438	8	gene-LOC106493378	gene-LOC106482068	gene-LOC101792248	gene-LOC104122946	gene-LOC107054696	gene-ZNF692	gene-LOC104011861	gene-LOC104139187
1439	8	gene-PDGFB	gene-LOC106488478	gene-PDGFB	gene-PDGFB	gene-PDGFB	gene-PDGFB	gene-PDGFB	gene-PDGFB
1440	8	gene-ATP6V1B2	gene-ATP6V1B2	gene-ATP6V1B2	gene-ATP6V1B2	gene-ATP6V1B1	gene-ATP6V1B2	gene-ATP6V1B2	gene-ATP6V1B1
1441	8	gene-USP34	gene-USP34	gene-USP34	gene-USP34	gene-USP34	gene-USP34	gene-LOC104572722	gene-USP34
1442	8	gene-NEBL	gene-LOC113839611	gene-LOC101805033	gene-NEBL	gene-NEBL	gene-NEBL	gene-NEBL	gene-NEBL
1443	8	gene-TMEM168	gene-TMEM168	gene-TMEM168	gene-TMEM168	gene-TMEM168	gene-TMEM168	gene-TMEM168	gene-LOC104574015
1444	8	gene-LOC106496152	gene-LOC106494053	gene-LOC101798236	gene-LOC104126395	gene-LOC104135454	gene-LOC771085	gene-LOC104008596	gene-LOC104138067
1445	8	gene-IGDCC3	gene-IGDCC3	gene-LOC104133676	gene-IGDCC3	gene-IGDCC3	gene-IGDCC3	gene-IGDCC3	gene-IGDCC3
1446	8	gene-TSPAN19	gene-TSPAN19	gene-TSPAN19	gene-TSPAN19	gene-TSPAN19	gene-TSPAN19	gene-TSPAN19	gene-LOC104564721
1447	8	gene-SYTL2	gene-SYTL2	gene-SYTL2	gene-SYTL2	gene-SYTL2	gene-SYTL2	gene-LOC104577117	gene-LOC104576789
1448	8	gene-LOC106500345	gene-LOC106500346	gene-PTRH2	gene-PTRH2	gene-PTRH2	gene-PTRH2	gene-PTRH2	gene-PTRH2
1449	8	gene-LOC106484124	gene-SENP1	gene-SENP1	gene-SENP1	gene-SENP1	gene-SENP1	gene-SENP1	gene-SENP1
1450	8	gene-LOC106496100	gene-LOC101802909	gene-LOC110351183	gene-LOC104131874	gene-CCL4	gene-LOC104012434	gene-LOC104146236	gene-LOC104579424
1451	8	gene-LINS1	gene-LOC113839584	gene-LINS1	gene-LINS1	gene-CERS3	gene-LINS	gene-LINS	gene-LINS
1452	8	gene-SSTR1	gene-LOC113841533	gene-SSTR1	gene-SSTR1	gene-SSTR1	gene-SSTR1	gene-SSTR1	gene-SSTR1
1453	8	gene-LOC106488435	gene-LOC106495174	gene-RAD17	gene-RAD17	gene-RAD17	gene-RAD17	gene-RAD17	gene-LOC104571094
1454	8	gene-LOC106489066	gene-LOC113845384	gene-LOC113845383	gene-LOC101800913	gene-LOC101797323	gene-LOC104124433	gene-BLEC2	gene-LOC104011865
1455	8	gene-LOC106489764	gene-IL17B	gene-IL17B	gene-IL17B	gene-IL17B	gene-IL17B	gene-IL17B	gene-IL17B
1456	8	gene-LOC106489697	gene-LOC106489698	gene-PRSS35	gene-PRSS35	gene-PRSS35	gene-PRSS35	gene-PRSS35	gene-PRSS35
1457	8	gene-CHRAC1	gene-CHRAC1	gene-CHRAC1	gene-CHRAC1	gene-CHRAC1	gene-CHRAC1	gene-CHRAC1	gene-LOC104579415
1458	8	gene-CEP250	gene-CEP250	gene-CEP250	gene-CEP250	gene-LOC104019969	gene-LOC104020018	gene-CEP250	gene-CEP250
1459	8	gene-LOC106498947	gene-LOC113844003	gene-LOC101805432	gene-LOC104129118	gene-RP11-400G3.5	gene-CYP2C45	gene-LOC104018935	gene-LOC104141787
1460	8	gene-MAML3	gene-MAML3	gene-MAML3	gene-MAML3	gene-MAML3	gene-MAML3	gene-LOC104572215	gene-LOC104572212
1461	8	gene-SETX	gene-LOC106495882	gene-SETX	gene-SETX	gene-SETX	gene-SETX	gene-SETX	gene-SETX
1462	8	gene-LOC106494147	gene-LOC106494145	gene-LOC101804756	gene-LOC104128766	gene-TMEM121L	gene-LOC104015790	gene-LOC104142944	gene-LOC104578184
1463	8	gene-LOC106483447	gene-CYC	gene-LOC113841161	gene-LOC104126145	gene-CYCS	gene-LOC104013931	gene-LOC104145105	gene-LOC104573152
1464	8	gene-IKBIP	gene-LOC101799125	gene-LOC113839609	gene-LOC104132317	gene-IKBIP	gene-IKBIP	gene-IKBIP	gene-IKBIP
1465	8	gene-LOC106494515	gene-LOC106494504	gene-LOC101804439	gene-LOC101805059	gene-LOC104126322	gene-LOC104019641	gene-LOC104152266	gene-LOC104569437
1466	8	gene-SIMC1	gene-LOC106484337	gene-SIMC1	gene-SIMC1	gene-SIMC1	gene-SIMC1	gene-SIMC1	gene-SIMC1
1467	8	gene-LOC106499010	gene-CMYA5	gene-CMYA5	gene-CMYA5	gene-CMYA5	gene-LOC104016004	gene-CMYA5	gene-CMYA5
1468	8	gene-LOC106492278	gene-CACHD1	gene-CACHD1	gene-CACHD1	gene-CACHD1	gene-CACHD1	gene-CACHD1	gene-LOC104576346
1469	8	gene-SLC16A3	gene-LOC106491685	gene-SLC16A3	gene-SLC16A3	gene-SLC16A3	gene-SLC16A3	gene-SLC16A3	gene-SLC16A3
1470	8	gene-GGNBP2	gene-LOC106490261	gene-GGNBP2	gene-GGNBP2	gene-GGNBP2	gene-GGNBP2	gene-GGNBP2	gene-GGNBP2
1471	8	gene-RPP38	gene-RPP38	gene-RPP38	gene-RPP38	gene-RPP38	gene-RPP38	gene-RPP38	gene-LOC104579541
1472	8	gene-TBCD	gene-TBCD	gene-TBCD	gene-TBCD	gene-TBCD	gene-TBCD	gene-LOC104571857	gene-LOC104576003
1473	8	gene-LOC106498410	gene-LOC106491722	gene-PALD1	gene-PALD1	gene-PALD1	gene-PALD1	gene-PALD1	gene-PALD1
1474	8	gene-PARG	gene-PARG	gene-PARG	gene-PARG	gene-PARG	gene-PARG	gene-LOC104577087	gene-PARG
1475	8	gene-WDR64	gene-WDR64	gene-WDR64	gene-WDR64	gene-WDR64	gene-WDR64	gene-LOC104576019	gene-LOC104568549
1476	8	gene-ERCC4	gene-LOC101794451	gene-LOC113841145	gene-ERCC4	gene-ERCC4	gene-ERCC4	gene-ERCC4	gene-ERCC4
1477	8	gene-DHX34	gene-LOC106487233	gene-LOC101797194	gene-DHX34	gene-DHX34	gene-DHX34	gene-DHX34	gene-DHX34
1478	8	gene-FYB	gene-FYB1	gene-FYB1	gene-FYB	gene-FYB	gene-FYB	gene-LOC104566112	gene-FYB
1479	8	gene-LOC106499378	gene-LOC101790381	gene-LOC104125291	gene-COX10	gene-LOC104021332	gene-LOC104143627	gene-LOC104576582	gene-LOC104572192
1480	8	gene-MTFR1L	gene-LOC113840682	gene-LOC101794267	gene-MTFR1L	gene-MTFR1L	gene-MTFR1L	gene-MTFR1L	gene-MTFR1L
1481	8	gene-CCT3	gene-CCT3	gene-CCT3	gene-LOC101751456	gene-CCT3	gene-CCT3	gene-CCT3	gene-CCT3
1482	8	gene-LOC106497235	gene-LOC101800410	gene-LOC101794457	gene-LOC101798100	gene-CD1C	gene-LOC104022180	gene-LOC104139338	gene-LOC104573134
1483	8	gene-RPL13	gene-LOC106486618	gene-RPL13	gene-RPL13	gene-RPL13	gene-RPL13	gene-RPL13	gene-RPL13
1484	8	gene-NFXL1	gene-NFXL1	gene-LOC113841175	gene-NFXL1	gene-NFXL1	gene-NFXL1	gene-NFXL1	gene-NFXL1
1485	8	gene-NALCN	gene-NALCN	gene-LOC104131379	gene-NALCN	gene-NALCN	gene-NALCN	gene-NALCN	gene-LOC104564837
1486	8	gene-RARB	gene-RARB	gene-RARB	gene-RARB	gene-RARA	gene-RARB	gene-RARB	gene-RARB
1487	8	gene-LOC106494338	gene-FCHO2	gene-FCHO2	gene-FCHO2	gene-LOC104013821	gene-FCHO2	gene-LOC104581091	gene-FCHO2
1488	8	gene-DCAF10	gene-LOC106482560	gene-DCAF10	gene-DCAF10	gene-DCAF10	gene-DCAF10	gene-LOC104139552	gene-DCAF10
1489	8	gene-EGFLAM	gene-EGFLAM	gene-EGFLAM	gene-EGFLAM	gene-EGFLAM	gene-EGFLAM	gene-LOC104571258	gene-LOC104571536
1490	8	gene-DNAI1	gene-DNAI1	gene-DNAI1	gene-DNAI1	gene-DNAI1	gene-DNAI1	gene-LOC104569394	gene-LOC104578084
1491	8	gene-LOC106490509	gene-LOC106495857	gene-LOC106497245	gene-TNXB	gene-TNX	gene-LOC104009141	gene-LOC104150788	gene-LOC104573135
1492	8	gene-PTPRQ	gene-LOC106488169	gene-PTPRQ	gene-PTPRQ	gene-PTPRQ	gene-LOC107052834	gene-PTPRQ	gene-PTPRQ
1493	8	gene-LOC106482813	gene-LOC106482815	gene-MC5R	gene-MC5R	gene-MC5R	gene-MC5R	gene-MC5R	gene-MC5R
1494	8	gene-ATG9A	gene-ATG9A	gene-ATG9A	gene-ATG9A	gene-ATG9B	gene-ATG9A	gene-ATG9A	gene-ATG9A
1495	8	gene-NOL6	gene-NOL6	gene-NOL6	gene-NOL6	gene-LOC104015383	gene-NOL6	gene-NOL6	gene-NOL6
1496	8	gene-LOC106499995	gene-LOC106500011	gene-FBXL16	gene-FBXL16	gene-FBXL16	gene-FBXL16	gene-FBXL16	gene-FBXL16
1497	8	gene-KMT2E	gene-KMT2E	gene-KMT2E	gene-KMT2E	gene-KMT2E	gene-KMT2E	gene-LOC104565999	gene-LOC104570786
1498	8	gene-TICAM2	gene-TMED7	gene-TMED7	gene-TICAM2	gene-TMED7	gene-LOC104009536	gene-LOC104151002	gene-LOC104573711
1499	8	gene-OGT	gene-OGT	gene-OGT	gene-OGT	gene-OGT	gene-OGT	gene-OGT	gene-LOC104577221
1500	8	gene-RHOH	gene-LOC106490126	gene-RHOH	gene-RHOH	gene-RHOH	gene-RHOH	gene-RHOH	gene-RHOH
1501	8	gene-GTDC1	gene-GTDC1	gene-GTDC1	gene-GTDC1	gene-GTDC1	gene-GTDC1	gene-LOC104576147	gene-LOC104567322
1502	8	gene-CENPE	gene-LOC101802220	gene-CENPE	gene-CENPE	gene-CENPE	gene-CENPE	gene-CENPE	gene-CENPE
1503	8	gene-LOC106498189	gene-LOC106498306	gene-PRDM11	gene-PRDM11	gene-PRDM11	gene-PRDM11	gene-PRDM11	gene-PRDM11
1504	8	gene-WRN	gene-WRN	gene-LOC118451691	gene-WRN	gene-WRN	gene-WRN	gene-WRN	gene-WRN
1505	8	gene-LOC106489345	gene-LOC106487407	gene-SLF1	gene-SLF1	gene-SLF1	gene-ANKRD32	gene-ANKRD32	gene-ANKRD32
1506	8	gene-LOC106499958	gene-LOC106499951	gene-LOC101805005	gene-LOC104132616	gene-LOC101749834	gene-LOC104015215	gene-LOC104153966	gene-LOC104571295
1507	8	gene-LOC106490103	gene-APBB2	gene-APBB2	gene-APBB2	gene-APBB2	gene-APBB2	gene-APBB2	gene-LOC104565919
1508	8	gene-CFAP57	gene-CFAP57	gene-CFAP57	gene-CFAP57	gene-CFAP57	gene-CFAP57	gene-LOC104568773	gene-LOC104578988
1509	8	gene-GBA2	gene-GBA2	gene-GBA2	gene-GBA2	gene-GBA2	gene-GBA2	gene-LOC104574792	gene-GBA2
1510	8	gene-LOC106496254	gene-LOC106496249	gene-FAM84B	gene-LRATD2	gene-FAM84B	gene-FAM84B	gene-FAM84B	gene-FAM84B
1511	8	gene-LOC106486246	gene-LOC106486244	gene-LOC101798203	gene-LOC104130099	gene-TBX6	gene-LOC104011433	gene-LOC104152170	gene-LOC104570425
1512	8	gene-AMH	gene-LOC106489521	gene-AMH	gene-AMH	gene-AMH	gene-AMH	gene-AMH	gene-AMH
1513	8	gene-LOC106495708	gene-LOC113842105	gene-LOC113842104	gene-LOC104122779	gene-LOC104122778	gene-LOC104014472	gene-LOC104014475	gene-LOC104148925
1514	8	gene-TPP2	gene-TPP2	gene-TPP2	gene-TPP2	gene-TPP2	gene-TPP2	gene-TPP2	gene-LOC104575456
1515	8	gene-SLC25A26	gene-SLC25A26	gene-SLC25A26	gene-SLC25A26	gene-SLC25A26	gene-SLC25A26	gene-SLC25A26	gene-LOC104567772
1516	8	gene-GPR142	gene-GPRC5C	gene-LOC104124944	gene-GPR142	gene-GPRC5C	gene-GPRC5C	gene-GPR142	gene-GPRC5C
1517	8	gene-CLEC16A	gene-LOC113840892	gene-CLEC16A	gene-CLEC16A	gene-CLEC16A	gene-CLEC16A	gene-CLEC16A	gene-LOC104572431
1518	8	gene-LDB3	gene-LDB3	gene-LDB3	gene-LDB3	gene-LOC104013450	gene-LOC104013449	gene-LDB3	gene-LDB3
1519	8	gene-LOC106487993	gene-ELL2	gene-ELL2	gene-ELL2	gene-ELL2	gene-ELL2	gene-ELL2	gene-LOC104568289
1520	8	gene-ASIC5	gene-ASIC5	gene-LOC101805385	gene-ASIC5	gene-ASIC5	gene-ASIC5	gene-ASIC5	gene-ASIC5
1521	8	gene-LOC106495048	gene-LOC101797371	gene-LOC104023239	gene-LOC104023333	gene-LOC104023334	gene-LOC104149498	gene-LOC104149496	gene-LOC104572016
1522	8	gene-CCDC180	gene-CCDC180	gene-CCDC180	gene-LOC112529956	gene-CCDC180	gene-CCDC180	gene-LOC104565739	gene-LOC104565734
1523	8	gene-PHF3	gene-PHF3	gene-PHF3	gene-PHF3	gene-PHF3	gene-PHF3	gene-LOC104572098	gene-PHF3
1524	8	gene-PKHD1	gene-PKHD1	gene-PKHD1	gene-PKHD1	gene-PKHD1	gene-PKHD1	gene-LOC104580920	gene-LOC104575449
1525	8	gene-SSR3	gene-SSR3	gene-SSR3	gene-SSR3	gene-SSR3	gene-SSR3	gene-SSR3	gene-LOC104579535
1526	8	gene-NBAS	gene-NBAS	gene-NBAS	gene-NBAS	gene-NBAS	gene-NBAS	gene-LOC104578112	gene-LOC104565880
1527	8	gene-TYW1	gene-TYW1	gene-LOC104131883	gene-TYW1	gene-LOC104012424	gene-LOC104146214	gene-LOC104574043	gene-LOC104578103
1528	8	gene-LOC106490536	gene-RAD23B	gene-RAD23B	gene-RAD23B	gene-RAD23B	gene-RAD23B	gene-RAD23B	gene-RAD23B
1529	8	gene-ADCYAP1	gene-ADCYAP1	gene-LOC113842181	gene-ADCYAP1	gene-ADCYAP1	gene-ADCYAP1	gene-ADCYAP1	gene-ADCYAP1
1530	8	gene-LOC106495428	gene-LOC101795080	gene-LOC104122190	gene-LOC419080	gene-LOC104014848	gene-LOC104141509	gene-LOC104141524	gene-LOC104566953
1531	8	gene-RTTN	gene-RTTN	gene-RTTN	gene-RTTN	gene-RTTN	gene-RTTN	gene-RTTN	gene-LOC104574408
1532	8	gene-ZMIZ1	gene-ZMIZ1	gene-ZMIZ1	gene-LOC107054982	gene-ZMIZ1	gene-ZMIZ1	gene-ZMIZ1	gene-ZMIZ1
1533	8	gene-DDIAS	gene-DDIAS	gene-DDIAS	gene-DDIAS	gene-DDIAS	gene-LOC104147839	gene-DDIAS	gene-DDIAS
1534	8	gene-ALG8	gene-LOC106495477	gene-ALG8	gene-ALG8	gene-ALG8	gene-ALG8	gene-ALG8	gene-ALG8
1535	8	gene-CRYBA1	gene-CRYBA1	gene-CRYBA1	gene-CRYBA4	gene-CRYBA4	gene-CRYBA1	gene-CRYBA1	gene-CRYBA1
1536	8	gene-SPTLC1	gene-SPTLC1	gene-SPTLC1	gene-SPTLC1	gene-SPTLC1	gene-SPTLC1	gene-LOC104566982	gene-LOC104570568
1537	8	gene-ACTL9	gene-LOC106486101	gene-MUC16	gene-LOC101802332	gene-MUC16	gene-ACTL9	gene-LOC104139157	gene-LOC104573122
1538	8	gene-ADPRHL1	gene-ADPRHL1	gene-LOC113839624	gene-ADPRHL1	gene-ADPRHL1	gene-ADPRHL1	gene-ADPRHL1	gene-ADPRHL1
1539	8	gene-EFCAB12	gene-LOC113841083	gene-LOC113841105	gene-LOC106014322	gene-EFCAB12	gene-EFCAB12	gene-EFCAB12	gene-EFCAB12
1540	8	gene-NADK2	gene-NADK2	gene-NADK2	gene-NADK2	gene-NADK2	gene-NADK2	gene-LOC104572208	gene-LOC104577355
1541	8	gene-WDR3	gene-LOC113843286	gene-WDR3	gene-WDR3	gene-WDR3	gene-WDR3	gene-WDR3	gene-WDR3
1542	8	gene-LOC106486777	gene-SASH1	gene-SASH1	gene-SASH1	gene-SASH1	gene-SASH1	gene-LOC104568900	gene-SASH1
1543	8	gene-TRIM7	gene-LOC101789720	gene-LOC104129177	gene-LOC112533548	gene-TRIM7	gene-TRIM7	gene-TRIM7	gene-TRIM7
1544	8	gene-KIAA1109	gene-KIAA1109	gene-KIAA1109	gene-KIAA1109	gene-KIAA1109	gene-KIAA1109	gene-LOC104144043	gene-KIAA1109
1545	8	gene-GTPBP4	gene-LOC101792624	gene-LOC106020685	gene-GTPBP4	gene-GTPBP4	gene-GTPBP4	gene-GTPBP4	gene-GTPBP4
1546	8	gene-LOC106498657	gene-HMX3	gene-HMX1	gene-HMX1	gene-HMX3	gene-HMX2	gene-HMX1	gene-LOC104575549
1547	8	gene-LOC106492267	gene-LOC106494653	gene-TMEM200B	gene-TMEM200B	gene-TMEM200B	gene-TMEM200B	gene-TMEM200B	gene-TMEM200B
1548	8	gene-RPL17	gene-LOC101799070	gene-RPL17	gene-RPL17	gene-LOC104012745	gene-LOC104014193	gene-LOC104138493	gene-LOC104570724
1549	8	gene-LOC106490831	gene-LOC101802407	gene-LOC104124900	gene-BHMT	gene-LOC104011959	gene-LOC104017633	gene-LOC104152993	gene-LOC104581206
1550	8	gene-LOC106496168	gene-LOC106496169	gene-GPR55	gene-LOC104135486	gene-GPR55	gene-LOC104008592	gene-GPR55	gene-LOC104566304
1551	8	gene-UBR4	gene-UBR4	gene-UBR4	gene-UBR4	gene-UBR4	gene-LOC104575863	gene-LOC104574589	gene-UBR4
1552	8	gene-TMPRSS9	gene-TMPRSS9	gene-TMPRSS9	gene-TMPRSS9	gene-TMPRSS9	gene-LOC104149810	gene-TMPRSS9	gene-TMPRSS9
1553	8	gene-SON	gene-SON	gene-SON	gene-SON	gene-SON	gene-LOC104020158	gene-SON	gene-SON
1554	8	gene-SORBS2	gene-SORBS2	gene-SORBS2	gene-SORBS2	gene-SORBS2	gene-SORBS2	gene-LOC104569431	gene-SORBS2
1555	8	gene-LOC106497011	gene-C7H11orf58	gene-CUNH11orf58	gene-C5H11orf58	gene-LOC104010676	gene-LOC104150467	gene-LOC104580446	gene-LOC104579706
1556	8	gene-PLEKHA6	gene-PLEKHA6	gene-PLEKHA6	gene-LOC104123320	gene-PLEKHA6	gene-PLEKHA6	gene-PLEKHA6	gene-PLEKHA6
1557	8	gene-LOC106488605	gene-LOC106488320	gene-DUSP16	gene-DUSP16	gene-DUSP16	gene-DUSP16	gene-DUSP16	gene-DUSP16
1558	8	gene-DNAJB5	gene-LOC101800405	gene-DNAJB5	gene-DNAJB5	gene-DNAJB5	gene-LOC104013823	gene-DNAJB5	gene-DNAJB5
1559	8	gene-SMC1B	gene-SMC1B	gene-SMC1B	gene-SMC1B	gene-SMC1B	gene-LOC104009119	gene-SMC1B	gene-SMC1B
1560	8	gene-RPL37	gene-RPL37	gene-RPL37	gene-RPL37	gene-RPL37	gene-RPL37	gene-LOC104567440	gene-RPL37
1561	8	gene-RECQL5	gene-RECQL5	gene-RECQL5	gene-RECQL5	gene-RECQL5	gene-RECQL5	gene-LOC104577205	gene-LOC104578596
1562	8	gene-SHB	gene-LOC106486049	gene-LOC101797811	gene-LOC104135028	gene-SHB	gene-SHB	gene-SHB	gene-SHB
1563	8	gene-SKA3	gene-SKA3	gene-LOC113840727	gene-SKA3	gene-SKA3	gene-SKA3	gene-SKA3	gene-SKA3
1564	8	gene-PTPRO	gene-PTPRO	gene-PTPRO	gene-PTPRO	gene-PTPRO	gene-LOC104138625	gene-LOC104147255	gene-PTPRO
1565	8	gene-MUC4	gene-LOC101793063	gene-MUC4	gene-MUC4	gene-LOC104015721	gene-MUC4	gene-MUC4	gene-MUC4
1566	8	gene-PLA2G1B	gene-PLA2G1B	gene-PLA2G1B	gene-PLA2G1BL	gene-PLA2G1B	gene-PLA2G1B	gene-PLA2G1B	gene-PLA2G1B
1567	8	gene-ST8SIA5	gene-ST8SIA5	gene-ST8SIA5	gene-ST8SIA5	gene-ST8SIA5	gene-ST8SIA5	gene-LOC104580736	gene-LOC104576159
1568	8	gene-LOC106492448	gene-LOC104123246	gene-LOC112532770	gene-MT	gene-LOC107048987	gene-LOC104009957	gene-LOC104151159	gene-LOC104576193
1569	8	gene-DNAJA1	gene-DNAJA1	gene-DNAJA1	gene-DNAJA1	gene-LOC104019033	gene-DNAJA1	gene-DNAJA1	gene-DNAJA1
1570	8	gene-UNC79	gene-UNC79	gene-UNC79	gene-UNC79	gene-LOC104014823	gene-UNC79	gene-UNC79	gene-UNC79
1571	8	gene-PRPF39	gene-LOC106485369	gene-PRPF39	gene-PRPF39	gene-PRPF39	gene-PRPF39	gene-PRPF39	gene-PRPF39
1572	8	gene-LOC106483355	gene-LOC106483274	gene-LOC101791850	gene-LOC104133745	gene-NAT	gene-LOC104014602	gene-LOC104149333	gene-LOC104567369
1573	8	gene-PIFO	gene-PIFO	gene-PIFO	gene-PIFO	gene-LOC104013213	gene-LOC104013212	gene-PIFO	gene-PIFO
1574	8	gene-ANKRD13C	gene-LOC113845062	gene-ANKRD13C	gene-ANKRD13C	gene-ANKRD13C	gene-ANKRD13C	gene-ANKRD13C	gene-ANKRD13C
1575	8	gene-USP40	gene-USP40	gene-USP40	gene-USP40	gene-USP40	gene-USP40	gene-LOC104566169	gene-LOC104565972
1576	8	gene-LOC106487828	gene-LOC106487841	gene-LOC101797569	gene-LOC104129044	gene-IFIT5	gene-LOC104013110	gene-LOC104145991	gene-LOC104574749
1577	8	gene-PLCE1	gene-LOC106494113	gene-PLCE1	gene-PLCE1	gene-PLCE1	gene-PLCE1	gene-PLCE1	gene-PLCE1
1578	8	gene-SMAD4	gene-SMAD4	gene-SMAD4	gene-SMAD4	gene-SMAD4	gene-SMAD4	gene-SMAD4	gene-LOC104565903
1579	8	gene-CPEB1	gene-LOC106495604	gene-CPEB1	gene-CPEB1	gene-CPEB1	gene-CPEB1	gene-CPEB1	gene-CPEB1
1580	8	gene-LOC106483246	gene-LOC101790670	gene-LOC104123642	gene-LOC769704	gene-CES1L2	gene-CES1L1	gene-LOC104013262	gene-LOC104143979
1581	8	gene-OLA1	gene-OLA1	gene-OLA1	gene-OLA1	gene-OLA1	gene-OLA1	gene-LOC104567914	gene-OLA1
1582	8	gene-THSD4	gene-THSD4	gene-THSD4	gene-THSD4	gene-THSD4	gene-THSD4	gene-LOC104567796	gene-THSD4
1583	8	gene-KCTD1	gene-LOC106482328	gene-KCTD1	gene-KCTD1	gene-KCTD1	gene-KCTD1	gene-KCTD1	gene-LOC104577931
1584	8	gene-C2CD2L	gene-C2CD2L	gene-C2CD2L	gene-C2CD2L	gene-C2CD2L	gene-C2CD2L	gene-LOC104574757	gene-LOC104578169
1585	8	gene-FEZF1	gene-LOC101795439	gene-LOC113843372	gene-FEZF1	gene-FEZF1	gene-FEZF1	gene-FEZF1	gene-FEZF1
1586	8	gene-LOC106487790	gene-LOC106487804	gene-FAM222B	gene-FAM222B	gene-FAM222B	gene-FAM222B	gene-FAM222B	gene-FAM222B
1587	8	gene-CRABP1	gene-CRABP1	gene-CRABP1	gene-CRABP1	gene-CRABP2	gene-CRABP1	gene-CRABP1	gene-CRABP2
1588	8	gene-HSF4	gene-HSF4	gene-HSF4	gene-HSF4	gene-HSF4	gene-HSF4	gene-LOC104564346	gene-HSF4
1589	8	gene-GMIP	gene-GMIP	gene-LOC104135292	gene-GMIP	gene-GMIP	gene-GMIP	gene-LOC104565308	gene-LOC104567047
1590	8	gene-LOC106488989	gene-LOC106489022	gene-LOC101794065	gene-LOC104132808	gene-CCR8	gene-LOC104012105	gene-LOC104147687	gene-LOC104573862
1591	8	gene-SERPINE3	gene-LOC113845494	gene-SERPINE3	gene-SERPINE3	gene-SERPINE3	gene-SERPINE3	gene-SERPINE3	gene-SERPINE3
1592	8	gene-MOB1B	gene-MOB1B	gene-MOB1B	gene-MOB1A	gene-MOB1A	gene-MOB1B	gene-MOB1A	gene-MOB1A
1593	8	gene-GCFC2	gene-GCFC2	gene-GCFC2	gene-LOC112530730	gene-C3H2ORF3	gene-GCFC2	gene-GCFC2	gene-LOC104566541
1594	8	gene-HSPA12A	gene-HSPA12A	gene-HSPA12A	gene-HSPA12A	gene-HSPA12B	gene-HSPA12A	gene-HSPA12A	gene-HSPA12A
1595	8	gene-XAF1	gene-LOC113840685	gene-LOC101794873	gene-XAF1	gene-XAF1	gene-XAF1	gene-XAF1	gene-XAF1
1596	8	gene-LOC106488441	gene-LOC113843352	gene-LOC106020629	gene-LOC104132962	gene-GLIPR1L	gene-LOC104010987	gene-GLIPR1	gene-LOC104570944
1597	8	gene-FOCAD	gene-FOCAD	gene-LOC104128266	gene-FOCAD	gene-FOCAD	gene-FOCAD	gene-FOCAD	gene-FOCAD
1598	8	gene-FBXO33	gene-FBXO33	gene-LOC101797172	gene-FBXO33	gene-FBXO33	gene-FBXO33	gene-FBXO33	gene-FBXO33
1599	8	gene-SNAP91	gene-SNAP91	gene-LOC113841762	gene-SNAP91	gene-SNAP91	gene-SNAP91	gene-SNAP91	gene-LOC104566906
1600	8	gene-USH2A	gene-USH2A	gene-USH2A	gene-USH2A	gene-USH2A	gene-USH2A	gene-LOC104572464	gene-USH2A
1601	8	gene-BTG1	gene-LOC113841361	gene-BTG1	gene-BTG1	gene-BTG1	gene-BTG1	gene-BTG1	gene-BTG1
1602	8	gene-SEC14L2	gene-SEC14L2	gene-SEC14L2	gene-SEC14L2	gene-SEC14L3	gene-SEC14L2	gene-SEC14L2	gene-LOC104571010
1603	8	gene-TNNT3	gene-TNNT3	gene-TNNT3	gene-TNNT1	gene-TNNT3	gene-TNNT3	gene-TNNT3	gene-TNNT3
1604	8	gene-TTLL11	gene-TTLL11	gene-TTLL11	gene-TTLL11	gene-TTLL11	gene-TTLL11	gene-LOC104569493	gene-TTLL11
1605	8	gene-OTUD4	gene-LOC113843498	gene-LOC101795385	gene-OTUD4	gene-OTUD4	gene-OTUD4	gene-OTUD4	gene-OTUD4
1606	8	gene-AQP3	gene-AQP3	gene-AQP3	gene-AQP3	gene-AQP3	gene-AQP3	gene-LOC104575215	gene-LOC104564821
1607	8	gene-LOC106490949	gene-LOC106490950	gene-SOX18	gene-LOC104122635	gene-SOX18	gene-SOX18	gene-SOX18	gene-SOX18
1608	8	gene-TRHDE	gene-TRHDE	gene-TRHDE	gene-TRHDE	gene-TRHDE	gene-TRHDE	gene-LOC104578033	gene-TRHDE
1609	8	gene-TBXAS1	gene-TBXAS1	gene-TBXAS1	gene-TBXAS1	gene-TBXAS1	gene-TBXAS1	gene-LOC104571715	gene-LOC104568548
1610	8	gene-FRMD3	gene-FRMD3	gene-FRMD3	gene-FRMD3	gene-FRMD3	gene-FRMD3	gene-LOC104150098	gene-FRMD3
1611	8	gene-HELQ	gene-HELQ	gene-HELQ	gene-HELQ	gene-HELQ	gene-HELQ	gene-LOC104566407	gene-HELQ
1612	8	gene-RXFP3	gene-RXFP3	gene-RXFP3	gene-RXFP3	gene-RXFP3	gene-LOC104147818	gene-LOC104147819	gene-RXFP3
1613	8	gene-LOC106497931	gene-LOC106497933	gene-TCF21	gene-TCF21	gene-TCF21	gene-TCF21	gene-TCF21	gene-TCF21
1614	8	gene-FERD3L	gene-LOC113842976	gene-FERD3L	gene-FERD3L	gene-FERD3L	gene-FERD3L	gene-FERD3L	gene-FERD3L
1615	8	gene-LOC106497318	gene-LOC101795631	gene-LOC104131793	gene-RASA4	gene-LOC104008515	gene-RASA4	gene-LOC104146241	gene-LOC104579656
1616	8	gene-CEP57L1	gene-LOC113843267	gene-LOC101801444	gene-CEP57L1	gene-CEP57L1	gene-CEP57L1	gene-CEP57L1	gene-CEP57L1
1617	8	gene-COLEC12	gene-COLEC12	gene-LOC113840985	gene-COLEC12	gene-COLEC12	gene-COLEC12	gene-COLEC12	gene-COLEC12
1618	8	gene-LOC106494956	gene-CCT8	gene-CCT8	gene-CCT8	gene-CCT8	gene-CCT8	gene-CCT8	gene-CCT8
1619	8	gene-NCOA7	gene-NCOA7	gene-NCOA7	gene-NCOA7	gene-NCOA7	gene-NCOA7	gene-LOC104564519	gene-LOC104579750
1620	8	gene-LOC106496101	gene-LOC101800921	gene-LOC101800938	gene-LOC104131875	gene-CCL4-2	gene-LOC104012433	gene-LOC104146234	gene-LOC104579394
1621	8	gene-TRPS1	gene-TRPS1	gene-TRPS1	gene-TRPS1	gene-TRPS1	gene-LOC104150075	gene-LOC104150076	gene-TRPS1
1622	8	gene-NR2F1	gene-NR2F2	gene-NR2F2	gene-NR2F1	gene-NR2F2	gene-NR2F2	gene-NR2F2	gene-LOC104572203
1623	8	gene-PCK1	gene-PCK1	gene-PCK1	gene-PCK1	gene-PCK1	gene-PCK1	gene-LOC104580249	gene-PCK1
1624	8	gene-TATDN1	gene-TATDN1	gene-LOC101800250	gene-TATDN1	gene-TATDN1	gene-TATDN1	gene-TATDN1	gene-LOC104566608
1625	8	gene-LOC106496144	gene-LOC101795648	gene-LOC101793578	gene-LOC104122507	gene-ACRL	gene-ACR	gene-LOC104019823	gene-LOC104145754
1626	8	gene-MTMR12	gene-MTMR12	gene-MTMR12	gene-MTMR12	gene-MTMR12	gene-MTMR12	gene-MTMR12	gene-LOC104577440
1627	8	gene-RP1L1	gene-RP1L1	gene-RP1L1	gene-RP1L1	gene-RP1L1	gene-RP1L1	gene-LOC104569694	gene-RP1L1
1628	8	gene-CASZ1	gene-CASZ1	gene-CASZ1	gene-CASZ1	gene-CASZ1	gene-CASZ1	gene-CASZ1	gene-LOC104566782
1629	8	gene-T	gene-TBXT	gene-TBXT	gene-T	gene-T	gene-T	gene-LOC104147946	gene-T
1630	8	gene-PDLIM7	gene-PDLIM7	gene-LOC104135901	gene-PDLIM7	gene-PDLIM7	gene-LOC104144894	gene-LOC104567703	gene-LOC104580039
1631	8	gene-SYT4	gene-SYT4	gene-LOC113841203	gene-SYT4	gene-SYT4	gene-SYT4	gene-LOC104577455	gene-LOC104567289
1632	8	gene-NEUROD4	gene-NEUROD1	gene-NEUROD4	gene-NEUROD1	gene-NEUROD4	gene-NEUROD4	gene-NEUROD4	gene-NEUROD4
1633	8	gene-TMEM171	gene-TMEM171	gene-TMEM171	gene-TMEM174	gene-TMEM171	gene-TMEM171	gene-LOC104581088	gene-LOC104571611
1634	8	gene-HDC	gene-HDC	gene-HDC	gene-HDC	gene-LOC104017114	gene-LOC104017258	gene-HDC	gene-HDC
1635	8	gene-PCM1	gene-PCM1	gene-PCM1	gene-PCM1	gene-PCM1	gene-PCM1	gene-LOC104566329	gene-LOC104570828
1636	8	gene-THRSP	gene-LOC113844954	gene-LOC101793166	gene-LOC104124755	gene-THRSP	gene-LOC104022777	gene-THRSP	gene-MID1IP1
1637	8	gene-EVC2	gene-EVC2	gene-LOC113842050	gene-EVC2	gene-EVC2	gene-EVC2	gene-EVC2	gene-EVC2
1638	8	gene-LOC106491318	gene-LOC106491283	gene-COQ7	gene-COQ7	gene-COQ7	gene-COQ7	gene-COQ7	gene-COQ7
1639	8	gene-RRP12	gene-RRP12	gene-LOC104135653	gene-LOC104132261	gene-RRP12	gene-RRP12	gene-RRP12	gene-RRP12
1640	8	gene-LOC106491428	gene-LOC118452975	gene-LOC107055103	gene-LOC107055106	gene-LOC104008529	gene-LOC104014595	gene-LOC104137775	gene-LOC104578948
1641	8	gene-PRDM10	gene-PRDM10	gene-PRDM10	gene-PRDM10	gene-PRDM10	gene-PRDM10	gene-LOC104578970	gene-PRDM10
1642	8	gene-LOC106495617	gene-LOC106495616	gene-MPV17L2	gene-MPV17L2	gene-MPV17L2	gene-MPV17L2	gene-MPV17L2	gene-LOC104567714
1643	8	gene-ACTR6	gene-LOC113840716	gene-ACTR6	gene-ACTR6	gene-ACTR6	gene-ACTR6	gene-ACTR6	gene-ACTR6
1644	8	gene-LOC106500029	gene-LOC113845523	gene-LOC104125340	gene-LOC104125341	gene-CD300LG	gene-LOC104020730	gene-LOC104146711	gene-LOC104569080
1645	8	gene-PALLD	gene-PALLD	gene-PALLD	gene-PALLD	gene-PALLD	gene-PALLD	gene-LOC104567333	gene-LOC104569619
1646	8	gene-RPL21	gene-RPL21	gene-LOC104121712	gene-RPL21	gene-RPL21	gene-RPL21	gene-RPL21	gene-RPL21
1647	8	gene-LOC106493298	gene-AZIN2	gene-AZIN2	gene-AZIN2	gene-AZIN2	gene-AZIN2	gene-AZIN2	gene-AZIN2
1648	8	gene-LOC106482749	gene-IDNK	gene-IDNK	gene-IDNK	gene-IDNK	gene-IDNK	gene-LOC104144873	gene-IDNK
1649	8	gene-LOC106489914	gene-GCNT1	gene-GCNT1	gene-GCNT1	gene-GCNT1	gene-LOC104152056	gene-GCNT1	gene-GCNT1
1650	8	gene-LOC106490631	gene-MAMDC2	gene-MAMDC2	gene-MAMDC2	gene-MAMDC2	gene-MAMDC2	gene-MAMDC2	gene-MAMDC2
1651	8	gene-AKAP1	gene-AKAP1	gene-AKAP1	gene-LOC104126349	gene-AKAP1	gene-AKAP1	gene-AKAP1	gene-AKAP1
1652	8	gene-LOC106496800	gene-LOC113844786	gene-LOC113844789	gene-LOC101802977	gene-LOC104122184	gene-OR52B2L	gene-LOC104014858	gene-LOC104147574
1653	8	gene-SMIM15	gene-LOC113840086	gene-LOC113840085	gene-LOC104128369	gene-SMIM15	gene-SMIM15	gene-SMIM15	gene-SMIM15
1654	8	gene-ASXL3	gene-ASXL3	gene-LOC113841661	gene-ASXL3	gene-ASXL3	gene-ASXL3	gene-ASXL3	gene-ASXL3
1655	8	gene-CAPZA3	gene-CAPZA3	gene-CAPZA3	gene-CAPZA3	gene-CAPZA3	gene-CAPZA3	gene-LOC104579249	gene-LOC104576539
1656	8	gene-GOLPH3	gene-LOC113842276	gene-GOLPH3	gene-GOLPH3	gene-GOLPH3	gene-GOLPH3	gene-GOLPH3	gene-GOLPH3
1657	8	gene-GIT2	gene-GIT1	gene-GIT2	gene-GIT2	gene-GIT1	gene-GIT2	gene-GIT2	gene-GIT2
1658	8	gene-SH3D19	gene-LOC113841776	gene-SH3D19	gene-SH3D19	gene-SH3D19	gene-SH3D19	gene-SH3D19	gene-SH3D19
1659	8	gene-PALB2	gene-PALB2	gene-LOC104134546	gene-LOC118453293	gene-PALB2	gene-LOC104015279	gene-PALB2	gene-PALB2
1660	8	gene-GHR	gene-GHR	gene-GHR	gene-GHR	gene-GHR	gene-GHR	gene-LOC104579318	gene-LOC104576644
1661	8	gene-FAM92B	gene-FAM92A	gene-CIBAR1	gene-FAM92A	gene-FAM92A1	gene-FAM92A1	gene-FAM92B	gene-FAM92A1
1662	8	gene-LOC106491746	gene-LOC101796210	gene-LOC104132145	gene-LOC419333	gene-CBLN4	gene-LOC104150028	gene-LOC104569479	gene-LOC104569478
1663	8	gene-LOC106489818	gene-LOC106494803	gene-LOC110354256	gene-LOC104128858	gene-LOC420294	gene-LOC104020600	gene-LOC104142511	gene-LOC104580374
1664	8	gene-CABYR	gene-CABYR	gene-LOC118453240	gene-LOC104134157	gene-CABYR	gene-CABYR	gene-CABYR	gene-CABYR
1665	8	gene-PEX6	gene-LOC101799329	gene-PEX6	gene-PEX6	gene-PEX6	gene-PEX6	gene-PEX6	gene-LOC104567592
1666	8	gene-MARCH2	gene-MARCH2	gene-MARCHF2	gene-MARCH2	gene-MARCH2	gene-MARCH2	gene-LOC104575984	gene-LOC104574688
1667	8	gene-RNF175	gene-RNF175	gene-LOC104125004	gene-RNF121	gene-RNF121	gene-RNF121	gene-RNF175	gene-RNF121
1668	8	gene-LOC106484251	gene-LOC106484261	gene-MED16	gene-MED16	gene-MED16	gene-MED16	gene-MED16	gene-MED16
1669	8	gene-LOC106494821	gene-LOC113843588	gene-LOC113843589	gene-PLAC8	gene-PLAC8L1	gene-LOC104014937	gene-LOC104145181	gene-PLAC8
1670	8	gene-ANKS1A	gene-ANKS1A	gene-ANKS1A	gene-ANKS1A	gene-ANKS1A	gene-ANKS1A	gene-LOC104575968	gene-ANKS1A
1671	8	gene-EDRF1	gene-EDRF1	gene-EDRF1	gene-EDRF1	gene-EDRF1	gene-EDRF1	gene-LOC104574780	gene-EDRF1
1672	8	gene-NNT	gene-NNT	gene-NNT	gene-NNT	gene-LOC104010546	gene-NNT	gene-LOC104564876	gene-LOC104568952
1673	8	gene-MADD	gene-MADD	gene-MADD	gene-MADD	gene-MADD	gene-MADD	gene-LOC104574988	gene-LOC104571222
1674	8	gene-LOC106483954	gene-LOC113839921	gene-LOC113839922	gene-LOC104125778	gene-TREM-B2	gene-LOC104013216	gene-LOC104142084	gene-LOC104570760
1675	8	gene-LOC106490849	gene-LOC101798586	gene-BPI	gene-LOC104127639	gene-LBP	gene-BPI	gene-LOC104140745	gene-LOC104572551
1676	8	gene-LOC106487902	gene-LOC104129764	gene-LOC431313	gene-LOC408038	gene-LOC104014938	gene-LOC104014942	gene-LOC104576999	gene-LOC104579263
1677	8	gene-TMEM170B	gene-LOC101790104	gene-TMEM170B	gene-TMEM170B	gene-TMEM170B	gene-TMEM170B	gene-TMEM170B	gene-TMEM170B
1678	8	gene-CBLN2	gene-CBLN1	gene-CBLN2	gene-CBLN1	gene-CBLN2	gene-CBLN2	gene-CBLN2	gene-LOC104570484
1679	8	gene-N4BP2	gene-N4BP2	gene-N4BP2	gene-N4BP2	gene-N4BP2	gene-N4BP2	gene-LOC104579625	gene-N4BP2
1680	8	gene-RMI1	gene-LOC106488065	gene-RMI1	gene-RMI1	gene-RMI1	gene-RMI1	gene-LOC104148949	gene-RMI1
1681	8	gene-EFTUD1	gene-EFL1	gene-EFL1	gene-EFL1	gene-EFTUD1	gene-EFTUD1	gene-LOC104567207	gene-EFTUD1
1682	8	gene-PDP2	gene-PDP2	gene-PDP2	gene-PDP2	gene-PDP2	gene-PDP2	gene-LOC104579647	gene-LOC104577435
1683	8	gene-SETD1B	gene-SETD1B	gene-SETD1B	gene-SETD1B	gene-SETD1B	gene-SETD1B	gene-LOC104571560	gene-SETD1B
1684	8	gene-LOC106482077	gene-LOC106482076	gene-CCDC166	gene-CCDC166	gene-CCDC166	gene-CCDC166	gene-CCDC166	gene-CCDC166
1685	8	gene-ACTL6A	gene-ACTL6A	gene-ACTL6A	gene-ACTL6B	gene-ACTL6A	gene-ACTL6A	gene-ACTL6A	gene-ACTL6A
1686	8	gene-XPO4	gene-XPO4	gene-XPO4	gene-XPO4	gene-XPO4	gene-XPO4	gene-LOC104572681	gene-XPO4
1687	8	gene-LOC106482438	gene-LOC101794015	gene-CTRC	gene-LOC104133141	gene-CTRC	gene-LOC104009005	gene-LOC104141855	gene-LOC104574229
1688	8	gene-GLYATL3	gene-GLYATL3	gene-GLYATL3	gene-LOC107049267	gene-LOC104018838	gene-GLYATL3	gene-GLYATL3	gene-GLYATL3
1689	8	gene-HMBOX1	gene-HMBOX1	gene-HMBOX1	gene-HMBOX1	gene-HMBOX1	gene-HMBOX1	gene-LOC104564315	gene-LOC104572672
1690	8	gene-VPS50	gene-VPS50	gene-LOC113842975	gene-VPS50	gene-VPS50	gene-CCDC132	gene-CCDC132	gene-CCDC132
1691	8	gene-LOC106493661	gene-SAMD4A	gene-SAMD4A	gene-SAMD4A	gene-SAMD4B	gene-SAMD4A	gene-SAMD4A	gene-SAMD4A
1692	8	gene-COQ10B	gene-COQ10B	gene-COQ10B	gene-COQ10A	gene-COQ10A	gene-COQ10B	gene-COQ10B	gene-COQ10B
1693	8	gene-RIMBP2	gene-RIMBP2	gene-RIMBP2	gene-RIMBP2	gene-RIMBP2	gene-RIMBP2	gene-LOC104576344	gene-RIMBP2
1694	8	gene-LOC106491427	gene-LOC104132193	gene-LOC104132150	gene-LOC431322	gene-LOC104014598	gene-LOC104144192	gene-LOC104144191	gene-LOC104578945
1695	8	gene-ZBTB20	gene-ZBTB20	gene-ZBTB20	gene-ZBTB20	gene-ZBTB20	gene-ZBTB20	gene-ZBTB20	gene-LOC104579452
1696	8	gene-LOC106485476	gene-BIRC6	gene-LOC113842051	gene-BIRC6	gene-BIRC6	gene-BIRC6	gene-BIRC6	gene-BIRC6
1697	8	gene-LOC106488969	gene-CDKN1A	gene-LOC104124192	gene-LOC104124226	gene-CDKN1AL	gene-LOC104012649	gene-LOC104146605	gene-LOC104568068
1698	8	gene-PAIP1	gene-PAIP1	gene-PAIP1	gene-PAIP1	gene-PAIP1	gene-PAIP1	gene-LOC104566273	gene-PAIP1
1699	8	gene-GALT	gene-GALT	gene-GALT	gene-GALT	gene-GALT	gene-LOC104012758	gene-LOC104152021	gene-GALT
1700	8	gene-LOC106493853	gene-LOC101791836	gene-LOC118452050	gene-LOC104124282	gene-FYTTD1L	gene-LOC104012967	gene-LOC104150583	gene-LOC104575396
1701	8	gene-ITGA6	gene-ITGA6	gene-ITGA6	gene-ITGA6	gene-ITGA7	gene-ITGA6	gene-ITGA6	gene-ITGA6
1702	8	gene-ARHGEF5	gene-ARHGEF5	gene-LOC113842446	gene-ARHGEF5	gene-ARHGEF5	gene-ARHGEF5	gene-ARHGEF5	gene-LOC104577748
1703	8	gene-CCDC58	gene-CCDC58	gene-LOC104126585	gene-LOC104128660	gene-CCDC58	gene-CCDC58	gene-CCDC58	gene-CCDC58
1704	8	gene-SCARB1	gene-SCARB1	gene-SCARB1	gene-SCARB1	gene-SCARB1	gene-SCARB1	gene-LOC104576922	gene-LOC104568914
1705	8	gene-RAI14	gene-RAI14	gene-RAI14	gene-RAI14	gene-RAI14	gene-RAI14	gene-LOC104577211	gene-RAI14
1706	8	gene-NT5C2	gene-NT5C2	gene-NT5C2	gene-NT5C2	gene-NT5DC4	gene-NT5C2	gene-NT5C2	gene-NT5C2
1707	8	gene-LARS	gene-LARS	gene-LARS1	gene-LARS	gene-LARS	gene-LARS	gene-LARS	gene-LOC104567773
1708	8	gene-ADGRG2	gene-ADGRG2	gene-ADGRG2	gene-ADGRG2	gene-GPR64	gene-GPR64	gene-LOC104576413	gene-GPR64
1709	8	gene-GYS2	gene-GYS2	gene-GYS2	gene-LOC107050456	gene-GYS2	gene-GYS2	gene-GYS2	gene-GYS2
1710	8	gene-PAPD4	gene-TENT2	gene-TENT2	gene-PAPD4	gene-PAPD4	gene-PAPD4	gene-LOC104570683	gene-LOC104568323
1711	8	gene-KIAA1429	gene-VIRMA	gene-VIRMA	gene-KIAA1429	gene-KIAA1429	gene-KIAA1429	gene-KIAA1429	gene-LOC104571479
1712	8	gene-CDH17	gene-CDH17	gene-LOC113842145	gene-CDH17	gene-CDH17	gene-CDH17	gene-CDH17	gene-CDH17
1713	8	gene-TCTEX1D2	gene-LOC101804221	gene-LOC113842177	gene-TCTEX1D2	gene-TCTEX1D2	gene-TCTEX1D2	gene-TCTEX1D2	gene-LOC104572836
1714	8	gene-PTPDC1	gene-PTPDC1	gene-LOC113839587	gene-PTPDC1	gene-PTPDC1	gene-PTPDC1	gene-PTPDC1	gene-PTPDC1
1715	8	gene-SNAPC4	gene-SNAPC4	gene-SNAPC4	gene-SNAPC4	gene-SNAPC4	gene-LOC104138280	gene-SNAPC4	gene-SNAPC4
1716	8	gene-RPS6KB1	gene-RPS6KB1	gene-RPS6KB1	gene-RPS6KB2	gene-RPS6KB1	gene-RPS6KB1	gene-RPS6KB1	gene-RPS6KB1
1717	8	gene-TTC38	gene-TTC38	gene-TTC38	gene-TTC38L	gene-TTC38	gene-TTC38	gene-TTC38	gene-TTC38
1718	8	gene-LHFPL2	gene-LHFPL2	gene-LHFPL2	gene-LHFPL2	gene-LHFPL2	gene-LHFPL2	gene-LOC104566990	gene-LHFPL2
1719	8	gene-IL6ST	gene-IL6ST	gene-IL6ST	gene-LOC104014605	gene-IL6ST	gene-IL6ST	gene-LOC104575740	gene-IL6ST
1720	8	gene-LOC113841199	gene-LOC101804242	gene-LOC113841753	gene-LOC113841745	gene-LOC113840619	gene-LOC104135692	gene-LOC104014953	gene-LOC104138606
1721	8	gene-LOC113840623	gene-LOC113840625	gene-LOC113845766	gene-LOC113845757	gene-LOC113845758	gene-LOC113840889	gene-LOC113840887	gene-LOC113845765
1722	8	gene-LOC113841699	gene-LOC113841667	gene-LOC113841697	gene-LOC106014326	gene-LOC113841700	gene-LOC113841698	gene-ANKRD7	gene-LOC113843536
1723	8	gene-LOC101797500	gene-LOC104129636	gene-MRGPRH	gene-LOC104009389	gene-LOC104140382	gene-LOC104137787	gene-LOC104140375	gene-LOC104578369
1724	8	gene-LOC113844878	gene-LOC112530493	gene-LOC112530190	gene-LOC112531540	gene-LOC112531588	gene-LOC112530773	gene-LOC112531790	gene-LOC104022976
1725	8	gene-LOC106020670	gene-LOC113841131	gene-LOC113841132	gene-LOC113841723	gene-LOC113841722	gene-LOC107049155	gene-LOC107049154	gene-LOC101750451
1726	8	gene-POU3F2	gene-POU3F3	gene-POU3F2	gene-POU3F3	gene-POU3F2	gene-POU3F2	gene-POU3F3	gene-POU3F3
1727	8	gene-LOC113842267	gene-LOC113841870	gene-LOC113841275	gene-LOC113841285	gene-LOC113840450	gene-LOC113845076	gene-LOC113842266	gene-LOC113842253
1728	8	gene-THEGL	gene-ARL9	gene-THEGL	gene-ARL9	gene-ARL9	gene-ARL9	gene-ARL9	gene-LOC104580656
1729	8	gene-LOC113840956	gene-LOC106014275	gene-LOC101748790	gene-LOC107049201	gene-LOC107049156	gene-LOC101751305	gene-LOC104149558	gene-LOC104576028
1730	8	gene-FAM169A	gene-FAM169A	gene-FAM169A	gene-FAM169A	gene-LOC104014187	gene-FAM169A	gene-FAM169A	gene-LOC104572732
1731	8	gene-TMEM161B	gene-TMEM161B	gene-TMEM161B	gene-TMEM161B	gene-LOC104011642	gene-TMEM161B	gene-LOC104569724	gene-LOC104567450
1732	8	gene-LOC107050195	gene-LOC112531346	gene-LOC107050544	gene-LOC112531351	gene-LOC112531453	gene-LOC112531353	gene-LOC107049776	gene-LOC107049978
1733	7	gene-NUFIP1	gene-NUFIP1	gene-NUFIP1	gene-NUFIP1	gene-NUFIP1	gene-NUFIP1	gene-NUFIP1
1734	7	gene-CREG1	gene-CREG1	gene-CREG1	gene-CREG1	gene-CREG1	gene-CREG1	gene-CREG1
1735	7	gene-CHIC2	gene-CHIC2	gene-CHIC2	gene-CHIC2	gene-CHIC2	gene-CHIC2	gene-CHIC2
1736	7	gene-AVEN	gene-AVEN	gene-AVEN	gene-AVEN	gene-AVEN	gene-AVEN	gene-AVEN
1737	7	gene-TRIP12	gene-TRIP12	gene-TRIP12	gene-TRIP12	gene-TRIP12	gene-TRIP12	gene-LOC104580230
1738	7	gene-LAPTM4B	gene-LAPTM4B	gene-LAPTM4B	gene-LAPTM4B	gene-LAPTM4B	gene-LAPTM4B	gene-LAPTM4B
1739	7	gene-ZBBX	gene-ZBBX	gene-ZBBX	gene-ZBBX	gene-ZBBX	gene-ZBBX	gene-ZBBX
1740	7	gene-CREBL2	gene-CREBL2	gene-CREBL2	gene-CREBL2	gene-CREBL2	gene-CREBL2	gene-CREBL2
1741	7	gene-LZTFL1	gene-LZTFL1	gene-LZTFL1	gene-LZTFL1	gene-LZTFL1	gene-LZTFL1	gene-LZTFL1
1742	7	gene-MRPS17	gene-MRPS17	gene-MRPS17	gene-MRPS17	gene-MRPS17	gene-MRPS17	gene-MRPS17
1743	7	gene-LLPH	gene-LLPH	gene-LLPH	gene-LLPH	gene-LLPH	gene-LLPH	gene-LLPH
1744	7	gene-OPRL1	gene-OPRL1	gene-OPRL1	gene-OPRL1	gene-OPRL1	gene-OPRL1	gene-OPRL1
1745	7	gene-ATN1	gene-ATN1	gene-ATN1	gene-ATN1	gene-ATN1	gene-ATN1	gene-ATN1
1746	7	gene-CACTIN	gene-CACTIN	gene-CACTIN	gene-CACTIN	gene-CACTIN	gene-CACTIN	gene-CACTIN
1747	7	gene-XKR4	gene-XKR4	gene-XKR4	gene-XKR4	gene-XKR4	gene-XKR4	gene-XKR4
1748	7	gene-CCDC149	gene-CCDC149	gene-CCDC149	gene-CCDC149	gene-CCDC149	gene-CCDC149	gene-CCDC149
1749	7	gene-CA9	gene-LOC113840251	gene-CA9	gene-CA9	gene-LOC104009104	gene-CA9	gene-LOC104564765
1750	7	gene-DAGLA	gene-DAGLA	gene-DAGLA	gene-DAGLA	gene-DAGLA	gene-DAGLA	gene-DAGLA
1751	7	gene-SSX2IP	gene-SSX2IP	gene-LOC104122898	gene-SSX2IP	gene-SSX2IP	gene-SSX2IP	gene-SSX2IP
1752	7	gene-CEP83	gene-CEP83	gene-CEP83	gene-CEP83	gene-CEP83	gene-CEP83	gene-CEP83
1753	7	gene-POLR1B	gene-POLR1B	gene-POLR1B	gene-POLR1B	gene-POLR1B	gene-POLR1B	gene-POLR1B
1754	7	gene-CITED4	gene-CITED4	gene-CITED4	gene-CITED4	gene-CITED4	gene-CITED4	gene-CITED4
1755	7	gene-PTK7	gene-PTK7	gene-PTK7	gene-PTK7	gene-PTK7	gene-PTK7	gene-PTK7
1756	7	gene-LOC106486742	gene-C5H15orf62	gene-CUNH15orf62	gene-C5H15ORF62	gene-LOC104020516	gene-LOC104148729	gene-LOC104572449
1757	7	gene-IL22	gene-IL22	gene-IL22	gene-IL22	gene-IL22	gene-IL22	gene-IL22
1758	7	gene-HNRNPA2B1	gene-HNRNPA2B1	gene-HNRNPA2B1	gene-HNRNPA2B1	gene-HNRNPA2B1	gene-HNRNPA2B1	gene-HNRNPA2B1
1759	7	gene-CEP104	gene-CEP104	gene-CEP104	gene-CEP104	gene-CEP104	gene-CEP104	gene-CEP104
1760	7	gene-MBOAT4	gene-MBOAT4	gene-MBOAT4	gene-MBOAT4	gene-MBOAT4	gene-MBOAT4	gene-MBOAT4
1761	7	gene-FGD3	gene-FGD3	gene-FGD3	gene-FGD3	gene-FGD3	gene-FGD3	gene-FGD3
1762	7	gene-GTF2A2	gene-GTF2A2	gene-GTF2A2	gene-GTF2A2	gene-GTF2A2	gene-GTF2A2	gene-GTF2A2
1763	7	gene-ASCC1	gene-ASCC1	gene-ASCC1	gene-ASCC1	gene-ASCC1	gene-ASCC1	gene-ASCC1
1764	7	gene-MRPS25	gene-MRPS25	gene-MRPS25	gene-MRPS25	gene-MRPS25	gene-MRPS25	gene-MRPS25
1765	7	gene-PLEKHA7	gene-PLEKHA7	gene-PLEKHA7	gene-PLEKHA7	gene-PLEKHA7	gene-PLEKHA7	gene-PLEKHA7
1766	7	gene-GLE1	gene-GLE1	gene-GLE1	gene-GLE1	gene-GLE1	gene-GLE1	gene-GLE1
1767	7	gene-SCNN1B	gene-SCNN1B	gene-SCNN1B	gene-SCNN1B	gene-SCNN1B	gene-SCNN1B	gene-SCNN1B
1768	7	gene-HIF1AN	gene-HIF1AN	gene-HIF1AN	gene-HIF1AN	gene-HIF1AN	gene-HIF1AN	gene-HIF1AN
1769	7	gene-LOC106490398	gene-PCARE	gene-PCARE	gene-C2orf71	gene-LOC104018102	gene-LOC104153980	gene-LOC104565020
1770	7	gene-RRN3	gene-RRN3	gene-LOC104126975	gene-RRN3	gene-RRN3	gene-RRN3	gene-RRN3
1771	7	gene-SPRED1	gene-SPRED1	gene-SPRED1	gene-SPRED1	gene-SPRED1	gene-SPRED1	gene-SPRED1
1772	7	gene-ST6GALNAC3	gene-ST6GALNAC3	gene-ST6GALNAC3	gene-ST6GALNAC3	gene-ST6GALNAC3	gene-ST6GALNAC3	gene-ST6GALNAC3
1773	7	gene-XPNPEP1	gene-XPNPEP1	gene-XPNPEP1	gene-XPNPEP1	gene-XPNPEP1	gene-XPNPEP1	gene-XPNPEP1
1774	7	gene-BNIP1	gene-BNIP1	gene-BNIP1	gene-BNIP1	gene-BNIP1	gene-BNIP1	gene-BNIP1
1775	7	gene-DCAF4	gene-DCAF4	gene-DCAF4	gene-DCAF4	gene-DCAF4	gene-DCAF4	gene-DCAF4
1776	7	gene-LOC106498119	gene-C5H11orf49	gene-CUNH11orf49	gene-C5H11orf49	gene-LOC104020465	gene-LOC104149236	gene-LOC104574981
1777	7	gene-CLUH	gene-CLUH	gene-CLUH	gene-CLUH	gene-CLUH	gene-CLUH	gene-CLUH
1778	7	gene-GPR157	gene-GPR157	gene-GPR157	gene-GPR157	gene-GPR157	gene-GPR157	gene-GPR157
1779	7	gene-PPM1A	gene-PPM1A	gene-PPM1A	gene-PPM1A	gene-PPM1A	gene-PPM1A	gene-LOC104568232
1780	7	gene-CEP152	gene-CEP152	gene-CEP152	gene-CEP152	gene-CEP152	gene-CEP152	gene-CEP152
1781	7	gene-CDKN1B	gene-CDKN1B	gene-CDKN1B	gene-CDKN1B	gene-CDKN1B	gene-CDKN1B	gene-CDKN1B
1782	7	gene-MAP3K7CL	gene-MAP3K7CL	gene-MAP3K7CL	gene-MAP3K7CL	gene-MAP3K7CL	gene-LOC104139467	gene-MAP3K7CL
1783	7	gene-HECTD1	gene-HECTD1	gene-HECTD1	gene-HECTD1	gene-HECTD1	gene-HECTD1	gene-HECTD1
1784	7	gene-EEPD1	gene-EEPD1	gene-EEPD1	gene-EEPD1	gene-EEPD1	gene-EEPD1	gene-EEPD1
1785	7	gene-LRRC31	gene-LRRC31	gene-LRRC31	gene-LRRC31	gene-LRRC31	gene-LRRC31	gene-LRRC31
1786	7	gene-GOSR1	gene-GOSR1	gene-GOSR1	gene-GOSR1	gene-GOSR1	gene-GOSR1	gene-GOSR1
1787	7	gene-KIAA1033	gene-WASHC4	gene-WASHC4	gene-LOC104123810	gene-WASHC4	gene-KIAA1033	gene-KIAA1033
1788	7	gene-SCAMP4	gene-SCAMP4	gene-SCAMP4	gene-SCAMP4	gene-SCAMP4	gene-SCAMP4	gene-SCAMP4
1789	7	gene-LOC106483169	gene-C5H14orf180	gene-CUNH14orf180	gene-C14orf180	gene-LOC104014530	gene-LOC104144484	gene-LOC104570678
1790	7	gene-SLC4A11	gene-SLC4A11	gene-SLC4A11	gene-SLC4A11	gene-SLC4A11	gene-SLC4A11	gene-SLC4A11
1791	7	gene-LOC106490967	gene-ATP5PB	gene-ATP5PB	gene-ATP5F1	gene-ATP5F1	gene-ATP5F1	gene-ATP5F1
1792	7	gene-TMEM120B	gene-TMEM120B	gene-TMEM120B	gene-TMEM120B	gene-TMEM120B	gene-TMEM120B	gene-TMEM120B
1793	7	gene-FOXRED2	gene-FOXRED2	gene-FOXRED2	gene-FOXRED2	gene-FOXRED2	gene-FOXRED2	gene-FOXRED2
1794	7	gene-SENP8	gene-SENP8	gene-SENP8	gene-SENP8	gene-SENP8	gene-SENP8	gene-SENP8
1795	7	gene-LOC106482287	gene-RMC1	gene-RMC1	gene-C2H18ORF8	gene-LOC104018152	gene-LOC104139082	gene-LOC104568354
1796	7	gene-FAM132A	gene-C1QTNF12	gene-C1QTNF12	gene-FAM132A	gene-FAM132A	gene-FAM132A	gene-FAM132A
1797	7	gene-TFAP2B	gene-TFAP2B	gene-TFAP2B	gene-TFAP2B	gene-TFAP2B	gene-TFAP2B	gene-TFAP2B
1798	7	gene-RRH	gene-RRH	gene-RRH	gene-RRH	gene-RRH	gene-RRH	gene-RRH
1799	7	gene-MED31	gene-MED31	gene-MED31	gene-MED31	gene-MED31	gene-MED31	gene-MED31
1800	7	gene-LOC106499389	gene-LOC101802295	gene-LOC104125297	gene-LOC427799	gene-LOC104022864	gene-LOC104143485	gene-UTS2R
1801	7	gene-LOC106485917	gene-LOC101797047	gene-LOC104127085	gene-BDH1B	gene-LOC104015740	gene-LOC104153236	gene-LOC104573438
1802	7	gene-TACR2	gene-TACR2	gene-TACR2	gene-TACR2	gene-TACR2	gene-TACR2	gene-TACR2
1803	7	gene-LOC106486569	gene-PLD1	gene-PLD1	gene-PLD1	gene-PLD1	gene-PLD1	gene-LOC104568368
1804	7	gene-COG2	gene-COG2	gene-COG2	gene-COG2	gene-COG2	gene-COG2	gene-COG2
1805	7	gene-DYX1C1	gene-DNAAF4	gene-DNAAF4	gene-DYX1C1	gene-DYX1C1	gene-DYX1C1	gene-DYX1C1
1806	7	gene-PRPF38A	gene-PRPF38A	gene-PRPF38A	gene-PRPF38A	gene-PRPF38A	gene-PRPF38A	gene-PRPF38A
1807	7	gene-EPCAM	gene-EPCAM	gene-EPCAM	gene-EPCAM	gene-EPCAM	gene-EPCAM	gene-EPCAM
1808	7	gene-POP1	gene-POP1	gene-POP1	gene-POP1	gene-POP1	gene-POP1	gene-POP1
1809	7	gene-GGA3	gene-GGA3	gene-GGA3	gene-GGA3	gene-GGA3	gene-GGA3	gene-GGA3
1810	7	gene-RPL7L1	gene-RPL7L1	gene-LOC104121945	gene-RPL7L1	gene-RPL7L1	gene-RPL7L1	gene-RPL7L1
1811	7	gene-MSTN	gene-MSTN	gene-MSTN	gene-MSTN	gene-MSTN	gene-MSTN	gene-MSTN
1812	7	gene-ZNF410	gene-ZNF410	gene-ZNF410	gene-ZNF410	gene-ZNF410	gene-ZNF410	gene-ZNF410
1813	7	gene-SFI1	gene-SFI1	gene-SFI1	gene-SFI1	gene-SFI1	gene-SFI1	gene-SFI1
1814	7	gene-LOC106485331	gene-FAM169B	gene-FAM169B	gene-FAM169B	gene-FAM169B	gene-FAM169B	gene-FAM169B
1815	7	gene-WWTR1	gene-WWTR1	gene-WWTR1	gene-WWTR1	gene-WWTR1	gene-WWTR1	gene-WWTR1
1816	7	gene-TP53INP2	gene-TP53INP2	gene-LOC104125345	gene-TP53INP2	gene-TP53INP2	gene-TP53INP2	gene-TP53INP2
1817	7	gene-WFDC1	gene-WFDC1	gene-WFDC1	gene-WFDC1	gene-WFDC1	gene-WFDC1	gene-WFDC1
1818	7	gene-MKS1	gene-MKS1	gene-MKS1	gene-MKS1	gene-MKS1	gene-MKS1	gene-MKS1
1819	7	gene-PANX1	gene-PANX1	gene-PANX1	gene-PANX1	gene-PANX1	gene-PANX1	gene-PANX1
1820	7	gene-SMPDL3B	gene-SMPDL3B	gene-SMPDL3B	gene-SMPDL3B	gene-SMPDL3B	gene-SMPDL3B	gene-SMPDL3B
1821	7	gene-PCGF5	gene-PCGF5	gene-PCGF5	gene-PCGF5	gene-PCGF5	gene-PCGF5	gene-PCGF5
1822	7	gene-PIGV	gene-PIGV	gene-PIGV	gene-PIGV	gene-PIGV	gene-PIGV	gene-PIGV
1823	7	gene-SPO11	gene-SPO11	gene-SPO11	gene-SPO11	gene-SPO11	gene-SPO11	gene-SPO11
1824	7	gene-CCNB3	gene-LOC101804825	gene-CCNB3	gene-CCNB3	gene-CCNB3	gene-LOC104149488	gene-CCNB3
1825	7	gene-C2CD2	gene-C2CD2	gene-C2CD2	gene-C2CD2	gene-C2CD2	gene-C2CD2	gene-C2CD2
1826	7	gene-BHLHE40	gene-BHLHE40	gene-LOC104132666	gene-BHLHE40	gene-BHLHE40	gene-BHLHE40	gene-BHLHE40
1827	7	gene-HOMER2	gene-HOMER2	gene-HOMER2	gene-HOMER2	gene-HOMER2	gene-HOMER2	gene-HOMER2
1828	7	gene-TP53BP1	gene-TP53BP1	gene-TP53BP1	gene-TP53BP1	gene-TP53BP1	gene-TP53BP1	gene-TP53BP1
1829	7	gene-SH3YL1	gene-SH3YL1	gene-SH3YL1	gene-SH3YL1	gene-SH3YL1	gene-SH3YL1	gene-SH3YL1
1830	7	gene-SERINC2	gene-SERINC2	gene-SERINC2	gene-SERINC2	gene-SERINC2	gene-LOC104153721	gene-SERINC2
1831	7	gene-GAS8	gene-GAS8	gene-GAS8	gene-GAS8	gene-GAS8	gene-GAS8	gene-GAS8
1832	7	gene-EHF	gene-EHF	gene-EHF	gene-EHF	gene-EHF	gene-EHF	gene-EHF
1833	7	gene-KIF23	gene-KIF23	gene-KIF23	gene-KIF23	gene-KIF23	gene-KIF23	gene-KIF23
1834	7	gene-PSMA6	gene-PSMA6	gene-PSMA6	gene-PSMA6	gene-PSMA6	gene-PSMA6	gene-PSMA6
1835	7	gene-TMEM38A	gene-TMEM38A	gene-TMEM38A	gene-TMEM38A	gene-TMEM38A	gene-TMEM38A	gene-TMEM38A
1836	7	gene-LOC106484575	gene-TGIF1	gene-TGIF1	gene-TGIF1	gene-TGIF1	gene-TGIF1	gene-TGIF1
1837	7	gene-LOC106497171	gene-LOC101798308	gene-LOC104126611	gene-OR10AC1	gene-LOC104009822	gene-LOC104150728	gene-LOC104565653
1838	7	gene-MAATS1	gene-MAATS1	gene-CFAP91	gene-MAATS1	gene-MAATS1	gene-MAATS1	gene-MAATS1
1839	7	gene-AASS	gene-AASS	gene-AASS	gene-AASS	gene-AASS	gene-AASS	gene-AASS
1840	7	gene-RGS10	gene-RGS10	gene-RGS10	gene-RGS10	gene-RGS10	gene-RGS10	gene-RGS10
1841	7	gene-DCAF6	gene-DCAF6	gene-DCAF6	gene-DCAF6	gene-DCAF6	gene-DCAF6	gene-DCAF6
1842	7	gene-ASB2	gene-ASB2	gene-ASB2	gene-ASB2	gene-ASB2	gene-ASB2	gene-ASB2
1843	7	gene-PLAU	gene-PLAU	gene-PLAU	gene-PLAU	gene-PLAU	gene-PLAU	gene-PLAU
1844	7	gene-LOC106497652	gene-ANAPC5	gene-ANAPC5	gene-ANAPC5	gene-ANAPC5	gene-ANAPC5	gene-ANAPC5
1845	7	gene-GIP	gene-GIP	gene-LOC104131241	gene-GIP	gene-GIP	gene-GIP	gene-GIP
1846	7	gene-TBC1D5	gene-TBC1D5	gene-TBC1D5	gene-TBC1D5	gene-TBC1D5	gene-TBC1D5	gene-TBC1D5
1847	7	gene-MASP1	gene-MASP1	gene-MASP1	gene-MASP1	gene-MASP1	gene-MASP1	gene-MASP1
1848	7	gene-CPLX3	gene-CPLX3	gene-CPLX3	gene-CPLX3	gene-CPLX3	gene-CPLX3	gene-CPLX3
1849	7	gene-MDM4	gene-MDM4	gene-MDM4	gene-MDM4	gene-MDM4	gene-MDM4	gene-MDM4
1850	7	gene-TAX1BP3	gene-TAX1BP3	gene-TAX1BP3	gene-TAX1BP3	gene-TAX1BP3	gene-TAX1BP3	gene-TAX1BP3
1851	7	gene-BLZF1	gene-BLZF1	gene-BLZF1	gene-BLZF1	gene-BLZF1	gene-BLZF1	gene-BLZF1
1852	7	gene-EXTL3	gene-EXTL3	gene-EXTL3	gene-EXTL3	gene-EXTL3	gene-EXTL3	gene-EXTL3
1853	7	gene-NEK6	gene-NEK6	gene-NEK6	gene-NEK6	gene-NEK6	gene-NEK6	gene-NEK6
1854	7	gene-STX11	gene-STX11	gene-STX11	gene-STX11	gene-STX11	gene-STX11	gene-STX11
1855	7	gene-LTV1	gene-LTV1	gene-LTV1	gene-LTV1	gene-LTV1	gene-LTV1	gene-LTV1
1856	7	gene-TMEM184B	gene-TMEM184B	gene-TMEM184B	gene-TMEM184B	gene-TMEM184B	gene-TMEM184B	gene-TMEM184B
1857	7	gene-LOC106495432	gene-C18H9orf16	gene-CUNH9orf16	gene-C17H9orf16	gene-LOC104023141	gene-LOC104150644	gene-LOC104572816
1858	7	gene-TNFAIP6	gene-TNFAIP6	gene-TNFAIP6	gene-TNFAIP6	gene-TNFAIP6	gene-TNFAIP6	gene-TNFAIP6
1859	7	gene-HTR1E	gene-HTR1E	gene-HTR1E	gene-HTR1E	gene-HTR1E	gene-HTR1E	gene-HTR1E
1860	7	gene-GLDC	gene-GLDC-2	gene-GLDC	gene-GLDC	gene-GLDC	gene-GLDC	gene-GLDC
1861	7	gene-MYBL1	gene-MYBL1	gene-MYBL1	gene-MYBL1	gene-MYBL1	gene-MYBL1	gene-MYBL1
1862	7	gene-CDC42EP1	gene-CDC42EP1	gene-CDC42EP1	gene-CDC42EP1	gene-CDC42EP1	gene-CDC42EP1	gene-CDC42EP1
1863	7	gene-MRPS33	gene-MRPS33	gene-MRPS33	gene-MRPS33	gene-MRPS33	gene-MRPS33	gene-MRPS33
1864	7	gene-EIF3A	gene-EIF3A	gene-EIF3A	gene-EIF3A	gene-EIF3A	gene-EIF3A	gene-LOC104575959
1865	7	gene-NPVF	gene-NPVF	gene-NPVF	gene-NPVF	gene-NPVF	gene-NPVF	gene-NPVF
1866	7	gene-FOXI1	gene-FOXI1	gene-FOXI1	gene-FOXI1	gene-FOXI1	gene-FOXI1	gene-FOXI1
1867	7	gene-CDH13	gene-CDH13	gene-CDH13	gene-CDH13	gene-CDH13	gene-CDH13	gene-CDH13
1868	7	gene-MYO6	gene-MYO6	gene-MYO6	gene-MYO6	gene-MYO6	gene-MYO6	gene-MYO6
1869	7	gene-MED26	gene-MED26	gene-MED26	gene-MED26	gene-MED26	gene-MED26	gene-MED26
1870	7	gene-ANKZF1	gene-ANKZF1	gene-ANKZF1	gene-ANKZF1	gene-ANKZF1	gene-ANKZF1	gene-ANKZF1
1871	7	gene-FH	gene-FH	gene-FH	gene-FH	gene-FH	gene-FH	gene-FH
1872	7	gene-NPR3	gene-NPR3	gene-NPR3	gene-NPR3	gene-NPR3	gene-NPR3	gene-NPR3
1873	7	gene-RGMA	gene-RGMA	gene-RGMA	gene-RGMA	gene-RGMA	gene-RGMA	gene-RGMA
1874	7	gene-RTF1	gene-RTF1	gene-RTF1	gene-RTF1	gene-RTF1	gene-RTF1	gene-RTF1
1875	7	gene-FAM76B	gene-FAM76B	gene-FAM76B	gene-FAM76B	gene-FAM76B	gene-FAM76B	gene-FAM76B
1876	7	gene-WDR1	gene-WDR1	gene-WDR1	gene-WDR1	gene-WDR1	gene-WDR1	gene-WDR1
1877	7	gene-SH3KBP1	gene-SH3KBP1	gene-SH3KBP1	gene-SH3KBP1	gene-SH3KBP1	gene-SH3KBP1	gene-LOC104568877
1878	7	gene-VRK1	gene-VRK1	gene-VRK1	gene-VRK1	gene-VRK1	gene-VRK1	gene-VRK1
1879	7	gene-ASB3	gene-ASB3	gene-ASB3	gene-ASB3	gene-ASB3	gene-ASB3	gene-ASB3
1880	7	gene-APLF	gene-APLF	gene-APLF	gene-APLF	gene-APLF	gene-APLF	gene-APLF
1881	7	gene-EWSR1	gene-EWSR1	gene-EWSR1	gene-EWSR1	gene-EWSR1	gene-LOC104149018	gene-LOC104575523
1882	7	gene-TM4SF4	gene-TM4SF4	gene-TM4SF4	gene-TM4SF4	gene-TM4SF4	gene-TM4SF4	gene-TM4SF4
1883	7	gene-SHISA5	gene-SHISA5	gene-SHISA5	gene-SHISA5	gene-LOC104022955	gene-SHISA5	gene-SHISA5
1884	7	gene-MRGBP	gene-MRGBP	gene-LOC104130655	gene-MRGBP	gene-MRGBP	gene-MRGBP	gene-MRGBP
1885	7	gene-POU2AF1	gene-POU2AF1	gene-POU2AF1	gene-POU2AF1	gene-POU2AF1	gene-POU2AF1	gene-POU2AF1
1886	7	gene-FBXO25	gene-FBXO25	gene-FBXO25	gene-FBXO25	gene-FBXO25	gene-FBXO25	gene-LOC104574528
1887	7	gene-TMPRSS3	gene-TMPRSS3	gene-TMPRSS3	gene-TMPRSS3	gene-TMPRSS3	gene-TMPRSS3	gene-TMPRSS3
1888	7	gene-RNASET2	gene-RNASET2	gene-RNASET2	gene-RNASET2	gene-RNASET2	gene-RNASET2	gene-RNASET2
1889	7	gene-SLA	gene-SLA	gene-SLA	gene-SLA	gene-SLA	gene-SLA	gene-SLA
1890	7	gene-LOC106496755	gene-LOC101791298	gene-LOC104125721	gene-OPN1MSW	gene-LOC104013167	gene-LOC104142095	gene-LOC104566619
1891	7	gene-FSTL1	gene-FSTL1	gene-FSTL1	gene-FSTL1	gene-FSTL1	gene-FSTL1	gene-FSTL1
1892	7	gene-DND1	gene-DND1	gene-DND1	gene-DND1	gene-DND1	gene-DND1	gene-DND1
1893	7	gene-STEAP4	gene-STEAP4	gene-STEAP4	gene-STEAP4	gene-STEAP4	gene-STEAP4	gene-STEAP4
1894	7	gene-DHRS3	gene-DHRS3	gene-DHRS3	gene-DHRS3	gene-DHRS3	gene-DHRS3	gene-DHRS3
1895	7	gene-LOC106490632	gene-LOC101802873	gene-LOC104125035	gene-TRAT1	gene-LOC104014121	gene-LOC104144216	gene-LOC104576523
1896	7	gene-TMEM177	gene-TMEM177	gene-TMEM177	gene-TMEM177	gene-TMEM177	gene-TMEM177	gene-TMEM177
1897	7	gene-GRPEL1	gene-GRPEL1	gene-GRPEL1	gene-GRPEL1	gene-GRPEL1	gene-GRPEL1	gene-GRPEL1
1898	7	gene-LOC106489853	gene-LOC101795245	gene-LOC104126062	gene-RASL11AL	gene-LOC104023138	gene-LOC104150915	gene-LOC104566098
1899	7	gene-RAD51D	gene-RAD51D	gene-RAD51D	gene-RAD51D	gene-RAD51D	gene-RAD51D	gene-RAD51D
1900	7	gene-ELF1	gene-ELF1	gene-ELF1	gene-ELF1	gene-ELF1	gene-ELF1	gene-ELF1
1901	7	gene-PQLC2	gene-PQLC2	gene-SLC66A1	gene-PQLC2	gene-PQLC2	gene-PQLC2	gene-PQLC2
1902	7	gene-LOC106492494	gene-LOC101803585	gene-LOC104126210	gene-SBK2	gene-SBK2	gene-SBK2	gene-SBK2
1903	7	gene-EMP2	gene-EMP2	gene-EMP2	gene-EMP2	gene-EMP2	gene-EMP2	gene-EMP2
1904	7	gene-AMPH	gene-AMPH	gene-AMPH	gene-AMPH	gene-AMPH	gene-AMPH	gene-AMPH
1905	7	gene-SLC37A1	gene-SLC37A1	gene-SLC37A1	gene-SLC37A1	gene-SLC37A1	gene-SLC37A1	gene-SLC37A1
1906	7	gene-ZNF365	gene-ZNF365	gene-ZNF365	gene-ZNF365	gene-ZNF365	gene-ZNF365	gene-ZNF365
1907	7	gene-PATL2	gene-PATL2	gene-PATL2	gene-PATL2	gene-PATL2	gene-PATL2	gene-PATL2
1908	7	gene-OGFOD2	gene-OGFOD2	gene-OGFOD2	gene-OGFOD2	gene-OGFOD2	gene-OGFOD2	gene-OGFOD2
1909	7	gene-DRGX	gene-DRGX	gene-DRGX	gene-DRGX	gene-DRGX	gene-DRGX	gene-DRGX
1910	7	gene-KCNJ11	gene-LOC106497008	gene-KCNJ11	gene-KCNJ11	gene-KCNJ11	gene-KCNJ11	gene-KCNJ11
1911	7	gene-RAD54L	gene-RAD54L	gene-RAD54L	gene-RAD54L	gene-RAD54L	gene-RAD54L	gene-RAD54L
1912	7	gene-LOC106500362	gene-CCDC169	gene-LOC104131338	gene-CCDC169	gene-LOC104010930	gene-CCDC169	gene-LOC104576230
1913	7	gene-INHBA	gene-INHBA	gene-INHBA	gene-INHBA	gene-INHBA	gene-INHBA	gene-INHBA
1914	7	gene-TAF2	gene-TAF2	gene-TAF2	gene-TAF2	gene-TAF2	gene-TAF2	gene-TAF2
1915	7	gene-SERINC3	gene-SERINC3	gene-SERINC3	gene-SERINC3	gene-SERINC3	gene-SERINC3	gene-SERINC3
1916	7	gene-MDM2	gene-MDM2	gene-MDM2	gene-MDM2	gene-MDM2	gene-MDM2	gene-MDM2
1917	7	gene-IGFBP3	gene-IGFBP3	gene-IGFBP3	gene-IGFBP3	gene-IGFBP3	gene-IGFBP3	gene-IGFBP3
1918	7	gene-TSN	gene-TSN	gene-TSN	gene-TSN	gene-TSN	gene-TSN	gene-TSN
1919	7	gene-MEAF6	gene-MEAF6	gene-MEAF6	gene-MEAF6	gene-MEAF6	gene-MEAF6	gene-MEAF6
1920	7	gene-USP54	gene-USP54	gene-USP54	gene-USP54	gene-USP54	gene-USP54	gene-USP54
1921	7	gene-VIPR2	gene-VIPR2	gene-VIPR2	gene-VIPR2	gene-VIPR2	gene-VIPR2	gene-VIPR2
1922	7	gene-TRUB2	gene-TRUB2	gene-TRUB2	gene-TRUB2	gene-TRUB2	gene-TRUB2	gene-TRUB2
1923	7	gene-AP1G1	gene-AP1G1	gene-AP1G1	gene-AP1G1	gene-AP1G1	gene-AP1G1	gene-AP1G1
1924	7	gene-LRRC6	gene-LRRC6	gene-LRRC6	gene-LRRC6	gene-LRRC6	gene-LOC104138370	gene-LRRC6
1925	7	gene-MAD2L1	gene-MAD2L1	gene-MAD2L1	gene-MAD2L1	gene-MAD2L1	gene-MAD2L1	gene-MAD2L1
1926	7	gene-QSOX2	gene-QSOX2	gene-QSOX2	gene-QSOX2	gene-QSOX2	gene-QSOX2	gene-QSOX2
1927	7	gene-MBOAT2	gene-MBOAT2	gene-MBOAT2	gene-MBOAT2	gene-MBOAT2	gene-MBOAT2	gene-MBOAT2
1928	7	gene-ROS1	gene-ROS1	gene-ROS1	gene-ROS1	gene-ROS1	gene-ROS1	gene-ROS1
1929	7	gene-ZXDC	gene-ZXDC	gene-ZXDC	gene-ZXDC	gene-ZXDC	gene-ZXDC	gene-LOC104574112
1930	7	gene-MICU1	gene-MICU1	gene-MICU1	gene-MICU1	gene-MICU1	gene-MICU1	gene-MICU1
1931	7	gene-HOXB8	gene-HOXB8	gene-HOXB8	gene-HOXB8	gene-HOXB8	gene-HOXB8	gene-HOXB8
1932	7	gene-ART4	gene-ART4	gene-ART4	gene-ART4	gene-ART4	gene-ART4	gene-ART4
1933	7	gene-SH3BGRL3	gene-SH3BGRL3	gene-SH3BGRL3	gene-SH3BGRL3	gene-SH3BGRL3	gene-SH3BGRL3	gene-SH3BGRL3
1934	7	gene-ELP2	gene-ELP2	gene-ELP2	gene-ELP2	gene-ELP2	gene-ELP2	gene-ELP2
1935	7	gene-THG1L	gene-THG1L	gene-THG1L	gene-THG1L	gene-THG1L	gene-THG1L	gene-THG1L
1936	7	gene-STXBP3	gene-STXBP3	gene-STXBP3	gene-STXBP3	gene-STXBP3	gene-STXBP3	gene-STXBP3
1937	7	gene-LOC106484024	gene-LOC101805242	gene-LOC104129485	gene-F11	gene-LOC104021299	gene-KLKB1	gene-LOC104575322
1938	7	gene-PARP16	gene-PARP16	gene-PARP16	gene-PARP16	gene-PARP16	gene-PARP16	gene-PARP16
1939	7	gene-HDAC11	gene-HDAC11	gene-HDAC11	gene-HDAC11	gene-HDAC11	gene-HDAC11	gene-HDAC11
1940	7	gene-MYNN	gene-MYNN	gene-MYNN	gene-MYNN	gene-MYNN	gene-MYNN	gene-MYNN
1941	7	gene-LOC106493451	gene-LTC4S	gene-LTC4S	gene-LTC4S	gene-LOC104014188	gene-LOC104142559	gene-LOC104571336
1942	7	gene-AXIN2	gene-AXIN2	gene-AXIN2	gene-AXIN2	gene-AXIN2	gene-AXIN2	gene-AXIN2
1943	7	gene-RYK	gene-RYK	gene-RYK	gene-RYK	gene-RYK	gene-RYK	gene-LOC104573008
1944	7	gene-EIF2B5	gene-EIF2B5	gene-EIF2B5	gene-EIF2B5	gene-EIF2B5	gene-EIF2B5	gene-EIF2B5
1945	7	gene-PRRG4	gene-PRRG4	gene-PRRG4	gene-PRRG4	gene-PRRG4	gene-PRRG4	gene-PRRG4
1946	7	gene-COCH	gene-COCH	gene-COCH	gene-COCH	gene-COCH	gene-COCH	gene-COCH
1947	7	gene-LOC106490885	gene-LOC101796243	gene-LOC104125211	gene-RGNL	gene-LOC104019308	gene-LOC104138682	gene-RGN
1948	7	gene-OSCP1	gene-OSCP1	gene-OSCP1	gene-OSCP1	gene-OSCP1	gene-OSCP1	gene-OSCP1
1949	7	gene-TRIM66	gene-TRIM66	gene-TRIM66	gene-TRIM66	gene-TRIM66	gene-TRIM66	gene-TRIM66
1950	7	gene-LSM8	gene-LSM8	gene-LSM8	gene-LSM8	gene-LSM8	gene-LSM8	gene-LSM8
1951	7	gene-HSPB7	gene-HSPB7	gene-HSPB7	gene-HSPB7	gene-HSPB7	gene-HSPB7	gene-HSPB7
1952	7	gene-SCNN1G	gene-SCNN1G	gene-SCNN1G	gene-SCNN1G	gene-SCNN1G	gene-SCNN1G	gene-SCNN1G
1953	7	gene-DNAJC24	gene-DNAJC24	gene-DNAJC24	gene-DNAJC24	gene-DNAJC24	gene-DNAJC24	gene-DNAJC24
1954	7	gene-NUDT1	gene-NUDT1	gene-NUDT1	gene-NUDT1	gene-NUDT1	gene-NUDT1	gene-NUDT1
1955	7	gene-LIN9	gene-LIN9	gene-LIN9	gene-LIN9	gene-LIN9	gene-LIN9	gene-LIN9
1956	7	gene-ZHX1	gene-ZHX1	gene-ZHX1	gene-ZHX1	gene-ZHX1	gene-ZHX1	gene-ZHX1
1957	7	gene-LOC106490547	gene-TAF13	gene-TAF13	gene-TAF13	gene-TAF13	gene-TAF13	gene-TAF13
1958	7	gene-CLDN18	gene-CLDN18	gene-CLDN18	gene-CLDN18	gene-CLDN18	gene-CLDN18	gene-CLDN18
1959	7	gene-SCRN1	gene-SCRN1	gene-SCRN1	gene-SCRN1	gene-SCRN1	gene-SCRN1	gene-SCRN1
1960	7	gene-FAIM	gene-FAIM	gene-FAIM	gene-FAIM	gene-FAIM	gene-FAIM	gene-FAIM
1961	7	gene-ZDHHC15	gene-ZDHHC15	gene-LOC104135706	gene-ZDHHC15	gene-ZDHHC15	gene-ZDHHC15	gene-ZDHHC15
1962	7	gene-DCLRE1A	gene-DCLRE1A	gene-DCLRE1A	gene-DCLRE1A	gene-DCLRE1A	gene-DCLRE1A	gene-DCLRE1A
1963	7	gene-LOC106499383	gene-SELP	gene-LOC104132132	gene-SELP	gene-SELP	gene-LOC104140834	gene-LOC104573726
1964	7	gene-ATIC	gene-LOC113844148	gene-ATIC	gene-ATIC	gene-ATIC	gene-ATIC	gene-ATIC
1965	7	gene-KLF7	gene-KLF7	gene-KLF7	gene-KLF7	gene-KLF7	gene-KLF7	gene-KLF7
1966	7	gene-ZCCHC14	gene-ZCCHC14	gene-ZCCHC14	gene-ZCCHC14	gene-ZCCHC14	gene-ZCCHC14	gene-ZCCHC14
1967	7	gene-CASC1	gene-CASC1	gene-CFAP94	gene-CASC1	gene-CASC1	gene-CASC1	gene-CASC1
1968	7	gene-TTC26	gene-TTC26	gene-TTC26	gene-TTC26	gene-TTC26	gene-TTC26	gene-TTC26
1969	7	gene-GNPNAT1	gene-GNPNAT1	gene-GNPNAT1	gene-GNPNAT1	gene-GNPNAT1	gene-GNPNAT1	gene-GNPNAT1
1970	7	gene-IMPAD1	gene-IMPAD1	gene-BPNT2	gene-IMPAD1	gene-IMPAD1	gene-IMPAD1	gene-IMPAD1
1971	7	gene-P2RY6	gene-P2RY6	gene-P2RY6	gene-P2RY6	gene-P2RY6	gene-P2RY6	gene-P2RY6
1972	7	gene-FAIM2	gene-FAIM2	gene-FAIM2	gene-FAIM2	gene-FAIM2	gene-FAIM2	gene-FAIM2
1973	7	gene-MAP3K14	gene-MAP3K14	gene-MAP3K14	gene-MAP3K14	gene-MAP3K14	gene-MAP3K14	gene-MAP3K14
1974	7	gene-MTIF3	gene-MTIF3	gene-MTIF3	gene-MTIF3	gene-MTIF3	gene-MTIF3	gene-MTIF3
1975	7	gene-STX2	gene-STX2	gene-STX2	gene-STX2	gene-STX2	gene-STX2	gene-STX2
1976	7	gene-CARD11	gene-CARD11	gene-CARD11	gene-CARD11	gene-CARD11	gene-CARD11	gene-CARD11
1977	7	gene-LOC106489063	gene-HOXC4	gene-LOC104126176	gene-HOXC4	gene-LOC104015847	gene-HOXC4	gene-HOXC4
1978	7	gene-INTS4	gene-INTS4	gene-INTS4	gene-INTS4	gene-INTS4	gene-INTS4	gene-INTS4
1979	7	gene-CDCA4	gene-CDCA4	gene-CDCA4	gene-CDCA4	gene-CDCA4	gene-CDCA4	gene-CDCA4
1980	7	gene-OMD	gene-OMD	gene-OMD	gene-OMD	gene-OMD	gene-OMD	gene-OMD
1981	7	gene-UFSP2	gene-UFSP2	gene-UFSP2	gene-UFSP2	gene-UFSP2	gene-UFSP2	gene-UFSP2
1982	7	gene-FAM180A	gene-FAM180A	gene-FAM180A	gene-FAM180A	gene-FAM180A	gene-FAM180A	gene-FAM180A
1983	7	gene-ACSS2	gene-ACSS2	gene-ACSS2	gene-ACSS2	gene-ACSS2	gene-ACSS2	gene-ACSS2
1984	7	gene-NOP2	gene-NOP2	gene-NOP2	gene-NOP2	gene-NOP2	gene-NOP2	gene-NOP2
1985	7	gene-IMPACT	gene-IMPACT	gene-IMPACT	gene-IMPACT	gene-IMPACT	gene-IMPACT	gene-IMPACT
1986	7	gene-INS	gene-INS	gene-INS	gene-INS-IGF2	gene-LOC104010412	gene-INS	gene-LOC104570706
1987	7	gene-SSTR5	gene-SSTR5	gene-SSTR5	gene-SSTR5	gene-SSTR5	gene-SSTR5	gene-SSTR5
1988	7	gene-OBFC1	gene-STN1	gene-STN1	gene-STN1	gene-OBFC1	gene-OBFC1	gene-OBFC1
1989	7	gene-PDZD8	gene-PDZD8	gene-PDZD8	gene-PDZD8	gene-PDZD8	gene-PDZD8	gene-PDZD8
1990	7	gene-ZNF518B	gene-LOC101802861	gene-ZNF518B	gene-ZNF518B	gene-ZNF518B	gene-ZNF518B	gene-ZNF518B
1991	7	gene-LOC106497155	gene-C7H11orf16	gene-CUNH11orf16	gene-C5H11orf16	gene-LOC104009532	gene-LOC104147529	gene-LOC104578265
1992	7	gene-LOC106485253	gene-LOC101793639	gene-LOC104126804	gene-BARL	gene-LOC104010334	gene-LOC104142285	gene-LOC104573977
1993	7	gene-LOC106498896	gene-LOC101794817	gene-LOC104129123	gene-UGT8L	gene-LOC104019447	gene-LOC104141791	gene-LOC104573043
1994	7	gene-PLA2G10	gene-LOC101792736	gene-PLA2G10	gene-PLA2G10	gene-LOC104023502	gene-PLA2G10	gene-PLA2G10
1995	7	gene-PAPD5	gene-TENT4B	gene-TENT4B	gene-PAPD5	gene-PAPD5	gene-PAPD5	gene-PAPD5
1996	7	gene-FHAD1	gene-FHAD1	gene-FHAD1	gene-FHAD1	gene-FHAD1	gene-FHAD1	gene-LOC104577753
1997	7	gene-SIAH1	gene-SIAH1	gene-SIAH1	gene-SIAH1	gene-SIAH1	gene-SIAH1	gene-SIAH1
1998	7	gene-LOC106500120	gene-KCNK15	gene-LOC104124960	gene-KCNK15	gene-LOC104019995	gene-LOC104141735	gene-LOC104570883
1999	7	gene-SDE2	gene-SDE2	gene-SDE2	gene-SDE2	gene-SDE2	gene-SDE2	gene-SDE2
[truncated: 12,463 more rows]
[truncated: 107 more columns]

## Sheet: B. Family cluster statistics
Family ID	Gene number								Species_number
	Total	Crested ibis	Little egret	Mallard	Chicken	Northern Brown Kiwi	White-throated tinamou	Common ostrich
1	155	0	0	0	151	1	2	1	4
2	102	2	37	50	1	2	7	3	7
3	93	12	13	12	12	12	17	15	7
4	93	11	10	16	15	15	14	12	7
5	90	13	13	13	13	14	12	12	7
6	84	12	11	10	18	9	14	10	7
7	76	11	11	11	11	11	11	10	7
8	76	1	1	18	46	2	3	5	7
9	75	4	2	8	47	7	5	2	7
10	74	10	9	11	10	11	12	11	7
11	71	10	9	9	10	9	12	12	7
12	68	10	10	10	10	9	10	9	7
13	65	0	0	47	17	0	0	1	3
14	64	3	2	27	17	6	4	5	7
15	63	9	9	10	9	9	8	9	7
16	62	7	9	9	9	9	9	10	7
17	60	9	9	9	8	10	7	8	7
18	57	8	8	9	8	8	8	8	7
19	56	8	8	8	8	8	8	8	7
20	56	8	7	7	10	7	8	9	7
21	55	6	4	4	27	9	0	5	6
22	55	0	0	30	25	0	0	0	2
23	54	7	8	6	9	9	8	7	7
24	53	7	8	8	7	8	7	8	7
25	52	8	7	6	8	8	8	7	7
26	50	7	7	8	7	7	7	7	7
27	49	6	7	7	6	8	9	6	7
28	48	8	6	5	8	7	7	7	7
29	48	8	6	7	8	6	7	6	7
30	46	6	6	7	8	7	6	6	7
31	45	7	7	7	6	7	5	6	7
32	44	7	6	6	7	6	6	6	7
33	43	7	4	6	7	8	5	6	7
34	43	7	5	6	6	6	7	6	7
35	42	7	6	6	7	7	4	5	7
36	41	6	6	6	6	6	5	6	7
37	41	6	6	6	6	6	5	6	7
38	41	6	6	4	6	7	6	6	7
39	40	6	6	6	6	6	4	6	7
40	40	6	5	5	6	8	5	5	7
41	40	5	6	4	6	6	7	6	7
42	40	7	5	7	6	6	3	6	7
43	40	1	1	4	32	2	0	0	5
44	40	6	6	6	6	5	5	6	7
45	39	0	0	0	39	0	0	0	1
46	38	5	5	5	5	7	6	5	7
47	38	5	5	5	6	5	7	5	7
48	38	6	5	6	6	5	5	5	7
49	38	2	1	4	29	0	2	0	5
50	38	0	0	0	38	0	0	0	1
51	36	4	5	6	6	5	6	4	7
52	36	5	5	5	5	6	5	5	7
53	35	5	5	5	5	5	5	5	7
54	35	5	5	5	5	5	5	5	7
55	35	3	1	25	3	1	1	1	7
56	35	6	5	5	4	3	7	5	7
57	34	5	5	4	5	5	5	5	7
58	34	5	5	5	3	6	5	5	7
59	34	1	3	2	25	1	1	1	7
60	33	5	3	5	5	5	4	6	7
61	33	3	5	6	5	5	4	5	7
62	33	0	1	0	32	0	0	0	2
63	32	5	4	4	5	5	5	4	7
64	32	5	4	5	5	5	4	4	7
65	32	4	4	5	4	5	5	5	7
66	31	5	4	5	5	4	4	4	7
67	31	0	0	29	1	1	0	0	3
68	31	1	1	6	21	1	1	0	6
69	30	5	4	4	4	6	3	4	7
70	30	4	4	4	4	5	6	3	7
71	30	0	0	0	30	0	0	0	1
72	29	4	4	4	4	5	4	4	7
73	29	4	4	4	4	4	5	4	7
74	29	4	5	5	3	4	5	3	7
75	28	3	3	3	3	5	6	5	7
76	28	4	4	4	4	4	4	4	7
77	28	4	4	4	4	4	4	4	7
78	28	4	4	4	4	4	4	4	7
79	28	4	4	4	4	4	4	4	7
80	28	4	4	4	3	4	5	4	7
81	28	4	4	4	4	4	5	3	7
82	28	4	4	4	4	4	4	4	7
83	28	4	4	5	4	4	4	3	7
84	28	4	4	4	4	4	4	4	7
85	28	4	4	4	4	4	4	4	7
86	28	2	2	15	2	2	2	3	7
87	28	1	1	4	21	0	1	0	5
88	27	4	3	4	4	4	4	4	7
89	27	4	4	4	4	4	3	4	7
90	27	4	3	3	4	5	4	4	7
91	27	4	4	4	4	4	3	4	7
92	27	4	3	4	3	4	5	4	7
93	27	4	4	4	4	3	4	4	7
94	27	4	4	4	4	3	4	4	7
95	27	4	4	4	4	4	3	4	7
96	27	4	4	4	3	4	4	4	7
97	27	4	4	4	4	4	3	4	7
98	27	4	3	4	4	4	4	4	7
99	27	1	1	0	22	1	2	0	5
100	27	1	3	0	16	1	1	5	6
101	26	4	3	4	4	3	5	3	7
102	26	4	4	4	3	4	3	4	7
103	26	3	4	3	3	4	4	5	7
104	26	5	4	4	4	3	3	3	7
105	26	4	4	4	3	4	3	4	7
106	26	3	3	3	3	4	6	4	7
107	25	4	4	2	4	4	3	4	7
108	25	4	3	3	4	5	4	2	7
109	25	4	4	3	4	3	4	3	7
110	25	4	4	3	3	4	3	4	7
111	25	4	3	4	4	4	3	3	7
112	25	4	3	3	3	4	5	3	7
113	25	3	3	3	3	5	3	5	7
114	25	3	3	3	3	3	6	4	7
115	25	1	0	23	0	0	1	0	3
116	24	4	4	4	4	3	2	3	7
117	24	4	3	3	4	4	3	3	7
118	24	3	3	3	3	4	4	4	7
119	24	4	3	2	4	4	3	4	7
120	24	3	3	3	3	3	5	4	7
121	24	3	3	5	4	3	3	3	7
122	24	3	2	4	3	4	4	4	7
123	23	3	3	3	4	4	3	3	7
124	23	0	1	6	7	5	3	1	6
125	23	4	4	3	4	4	2	2	7
126	23	3	3	4	3	3	4	3	7
127	23	2	4	3	3	4	3	4	7
128	23	3	3	3	3	3	5	3	7
129	23	4	3	4	3	3	3	3	7
130	23	3	3	3	3	3	4	4	7
131	23	3	4	3	3	4	3	3	7
132	23	4	3	2	4	3	4	3	7
133	23	1	1	17	1	1	1	1	7
134	22	3	3	3	3	4	3	3	7
135	22	3	3	3	3	3	4	3	7
136	22	3	3	3	3	3	4	3	7
137	22	4	3	3	4	3	3	2	7
138	22	3	3	3	3	3	4	3	7
139	22	4	3	2	4	3	3	3	7
140	22	3	3	3	3	3	4	3	7
141	22	1	2	5	1	10	1	2	7
142	22	3	3	2	3	5	3	3	7
143	22	3	3	3	3	3	4	3	7
144	22	3	3	3	3	3	3	4	7
145	22	3	3	3	3	3	4	3	7
146	22	3	2	4	4	3	3	3	7
147	22	4	3	3	3	3	3	3	7
148	22	3	4	3	3	3	3	3	7
149	22	3	3	3	3	3	4	3	7
150	22	3	3	4	3	3	3	3	7
151	22	3	3	3	4	3	3	3	7
152	22	4	3	3	3	3	3	3	7
153	22	3	3	3	3	4	3	3	7
154	22	3	3	3	3	4	3	3	7
155	22	3	3	3	3	3	4	3	7
156	22	3	3	3	3	3	4	3	7
157	22	3	3	3	4	3	3	3	7
158	22	4	3	3	4	3	2	3	7
159	22	3	3	3	3	3	4	3	7
160	22	3	3	2	3	4	3	4	7
161	22	2	4	1	9	2	2	2	7
162	22	0	0	0	20	1	1	0	3
163	22	0	0	22	0	0	0	0	1
164	22	1	1	4	12	0	0	4	5
165	22	0	0	2	20	0	0	0	2
166	22	2	1	0	19	0	0	0	3
167	22	1	0	0	20	0	0	1	3
168	21	3	3	3	3	3	3	3	7
169	21	3	3	3	3	3	3	3	7
170	21	3	3	3	3	3	3	3	7
171	21	3	3	3	3	3	3	3	7
172	21	3	3	3	3	3	3	3	7
173	21	3	3	3	3	3	3	3	7
174	21	1	1	5	7	2	4	1	7
175	21	3	3	3	3	3	3	3	7
176	21	3	3	3	3	3	3	3	7
177	21	3	3	3	3	3	3	3	7
178	21	3	3	3	3	3	3	3	7
179	21	3	3	3	3	3	3	3	7
180	21	3	3	3	3	3	3	3	7
181	21	4	3	4	3	2	2	3	7
182	21	3	3	3	4	2	3	3	7
183	21	3	3	3	3	3	3	3	7
184	21	3	3	3	3	3	3	3	7
185	21	3	3	3	3	3	3	3	7
186	21	3	3	3	3	3	3	3	7
187	21	3	3	3	3	3	3	3	7
188	21	3	3	3	3	3	3	3	7
189	21	3	3	3	3	4	2	3	7
190	21	3	3	3	3	3	3	3	7
191	21	3	3	3	3	3	3	3	7
192	21	3	3	3	3	3	3	3	7
193	21	3	3	3	3	4	2	3	7
194	21	3	3	3	3	3	3	3	7
195	21	3	3	3	3	3	3	3	7
196	21	3	3	3	3	3	3	3	7
197	21	4	4	3	4	2	2	2	7
198	21	3	3	3	3	3	3	3	7
199	21	3	3	3	3	3	3	3	7
200	21	3	3	3	3	3	3	3	7
201	21	4	2	2	3	4	3	3	7
202	21	3	3	3	3	3	3	3	7
203	21	3	3	3	3	3	3	3	7
204	21	3	3	3	3	3	3	3	7
205	21	1	1	15	1	1	1	1	7
206	21	3	3	3	3	3	3	3	7
207	21	3	3	3	3	3	3	3	7
208	21	3	3	3	3	3	3	3	7
209	21	3	3	3	3	3	3	3	7
210	21	3	3	3	3	3	3	3	7
211	21	3	3	3	3	3	3	3	7
212	21	3	3	3	3	3	3	3	7
213	21	3	3	3	3	3	3	3	7
214	21	3	3	3	3	3	3	3	7
215	21	3	3	4	3	3	2	3	7
216	21	3	3	3	3	3	3	3	7
217	21	3	3	2	3	5	3	2	7
218	21	3	3	3	3	3	3	3	7
219	21	3	3	3	3	3	3	3	7
220	21	3	3	3	3	3	3	3	7
221	21	3	3	3	3	3	3	3	7
222	21	3	3	3	3	3	3	3	7
223	21	3	3	3	3	3	3	3	7
224	21	3	3	3	3	3	3	3	7
225	21	3	3	3	3	3	3	3	7
226	21	3	3	3	3	3	3	3	7
227	21	3	3	3	3	3	3	3	7
228	21	3	3	3	3	3	3	3	7
229	21	3	3	3	3	3	3	3	7
230	21	3	3	3	3	3	3	3	7
231	21	3	3	3	3	3	3	3	7
232	21	3	3	3	3	3	3	3	7
233	21	3	3	3	2	3	4	3	7
234	21	3	3	3	3	3	3	3	7
235	21	0	0	11	8	1	0	1	4
236	21	4	2	3	4	2	3	3	7
237	21	0	1	19	1	0	0	0	3
238	21	0	0	17	4	0	0	0	2
239	21	0	0	20	1	0	0	0	2
240	20	3	2	3	3	3	3	3	7
241	20	3	3	3	3	3	3	2	7
242	20	3	3	3	2	3	3	3	7
243	20	3	3	2	3	3	3	3	7
244	20	0	0	1	1	16	2	0	4
245	20	3	3	3	2	3	3	3	7
246	20	3	3	2	3	3	3	3	7
247	20	3	3	2	3	3	3	3	7
248	20	3	3	2	3	3	3	3	7
249	20	3	3	3	2	3	3	3	7
250	20	3	3	3	3	3	2	3	7
251	20	3	3	3	3	2	3	3	7
252	20	3	3	3	3	3	2	3	7
253	20	3	3	2	3	3	3	3	7
254	20	3	3	3	3	2	3	3	7
255	20	3	3	2	3	3	3	3	7
256	20	3	3	3	3	3	2	3	7
257	20	3	3	3	3	3	2	3	7
258	20	1	1	12	3	2	0	1	6
259	20	3	2	4	3	2	4	2	7
260	20	3	2	3	3	3	3	3	7
261	20	3	3	3	3	3	2	3	7
262	20	3	2	2	3	4	4	2	7
263	20	3	3	3	3	3	2	3	7
264	20	3	3	2	3	3	3	3	7
265	20	3	3	3	2	3	3	3	7
266	20	3	3	3	3	2	3	3	7
267	20	3	3	2	3	3	3	3	7
268	20	3	3	3	3	3	2	3	7
269	20	3	3	2	3	3	3	3	7
270	20	3	3	3	3	2	3	3	7
271	20	3	3	3	2	3	3	3	7
272	20	3	2	3	3	3	3	3	7
273	20	3	3	2	3	3	3	3	7
274	20	3	3	2	3	3	3	3	7
275	20	3	3	3	3	3	2	3	7
276	20	3	3	3	3	3	3	2	7
277	20	3	2	3	3	3	3	3	7
278	20	3	3	3	3	3	2	3	7
279	20	2	3	2	3	3	3	4	7
280	20	3	3	2	3	3	3	3	7
281	20	3	3	2	3	3	3	3	7
282	20	3	2	3	3	3	3	3	7
283	20	3	3	2	3	3	3	3	7
284	20	3	3	3	3	2	2	4	7
285	20	3	2	3	3	3	3	3	7
286	20	3	3	4	4	2	2	2	7
287	20	3	3	3	3	3	3	2	7
288	20	0	0	0	20	0	0	0	1
289	19	2	3	2	3	3	3	3	7
290	19	3	3	3	1	2	3	4	7
291	19	3	2	3	3	3	2	3	7
292	19	3	1	4	3	3	2	3	7
293	19	3	2	3	3	3	2	3	7
294	19	3	3	2	2	3	3	3	7
295	19	2	3	3	3	3	2	3	7
296	19	2	2	3	3	3	3	3	7
297	19	3	2	3	3	3	3	2	7
298	19	2	3	3	3	3	2	3	7
299	19	4	2	2	2	3	3	3	7
300	19	3	3	3	3	3	2	2	7
301	19	3	3	3	3	2	3	2	7
302	19	3	3	3	3	3	1	3	7
303	19	1	1	13	1	1	1	1	7
304	19	3	2	3	3	2	3	3	7
305	19	3	3	2	2	2	4	3	7
306	19	3	3	3	3	2	2	3	7
307	19	3	3	3	3	2	3	2	7
308	19	3	2	2	3	3	3	3	7
309	19	3	2	3	3	2	3	3	7
310	19	3	3	3	3	3	1	3	7
311	19	3	3	3	3	3	2	2	7
312	19	3	3	3	3	2	3	2	7
313	18	3	3	3	3	2	2	2	7
314	18	3	3	3	3	2	1	3	7
315	18	3	2	2	4	3	1	3	7
316	18	0	0	1	15	1	0	1	4
317	18	3	2	2	2	3	3	3	7
318	18	3	3	2	3	3	2	2	7
319	18	3	3	3	3	2	2	2	7
320	18	3	3	3	3	2	2	2	7
321	18	3	2	2	3	3	3	2	7
322	18	3	3	3	3	2	1	3	7
323	18	3	3	2	3	3	1	3	7
324	18	3	3	0	3	3	3	3	6
325	18	2	2	2	3	3	3	3	7
326	18	2	2	2	3	3	3	3	7
327	18	3	2	3	2	3	3	2	7
328	18	3	3	2	2	2	3	3	7
329	18	2	3	3	3	2	2	3	7
330	18	3	3	2	2	2	4	2	7
331	18	3	3	2	2	3	2	3	7
332	18	3	3	3	2	2	2	3	7
333	18	1	1	9	7	0	0	0	4
334	17	4	2	1	3	3	2	2	7
335	17	3	3	2	3	2	2	2	7
336	17	3	3	2	3	3	1	2	7
337	17	3	2	2	3	2	3	2	7
338	17	3	3	3	1	2	2	3	7
339	17	3	2	3	3	2	2	2	7
340	17	1	0	5	9	1	1	0	5
341	17	3	2	2	2	4	2	2	7
342	17	3	2	2	2	3	3	2	7
343	17	3	2	3	3	2	2	2	7
344	17	2	2	2	2	3	3	3	7
345	17	3	2	2	2	2	3	3	7
346	17	2	2	3	3	2	2	3	7
347	17	3	1	3	3	3	2	2	7
348	17	3	2	2	4	2	2	2	7
349	17	2	2	2	2	3	3	3	7
350	17	3	2	3	3	2	2	2	7
351	17	2	3	1	3	3	2	3	7
352	17	3	2	3	2	3	2	2	7
353	17	3	3	2	2	3	2	2	7
354	17	3	2	2	3	3	2	2	7
355	17	3	2	3	3	1	3	2	7
356	17	2	2	2	2	3	2	4	7
357	17	3	2	2	2	3	3	2	7
358	17	3	2	2	3	3	2	2	7
359	17	3	2	2	2	3	2	3	7
360	17	2	2	2	3	3	2	3	7
361	17	3	2	2	2	2	3	3	7
362	17	3	2	3	2	2	2	3	7
363	17	2	2	2	2	3	3	3	7
364	17	0	0	0	13	1	1	2	4
365	16	3	2	2	2	2	3	2	7
366	16	3	2	2	2	3	2	2	7
367	16	3	1	0	5	3	1	3	6
368	16	2	2	2	3	3	3	1	7
369	16	2	2	2	2	3	2	3	7
370	16	2	2	4	2	2	2	2	7
371	16	2	2	3	3	2	2	2	7
372	16	2	2	2	2	3	2	3	7
373	16	1	2	3	3	2	3	2	7
374	16	2	2	2	2	3	3	2	7
375	16	3	1	2	2	3	2	3	7
376	16	2	3	3	2	2	2	2	7
377	16	2	2	2	2	3	3	2	7
378	16	3	1	0	7	3	1	1	6
379	16	2	2	2	2	3	2	3	7
380	16	2	2	2	2	3	2	3	7
381	16	2	2	3	3	2	2	2	7
382	16	2	2	3	2	2	3	2	7
383	16	3	2	2	2	2	3	2	7
384	16	1	2	3	3	3	2	2	7
385	16	3	2	2	2	2	3	2	7
386	16	2	2	2	2	2	4	2	7
387	16	2	2	4	2	2	2	2	7
388	16	3	2	2	3	2	2	2	7
389	16	1	0	5	5	1	2	2	6
390	16	3	2	2	2	2	3	2	7
391	16	2	2	2	2	2	3	3	7
392	16	3	2	2	2	2	3	2	7
393	16	2	2	2	3	2	3	2	7
394	16	2	2	2	2	2	3	3	7
395	16	3	3	2	2	3	1	2	7
396	16	0	0	14	0	0	1	1	3
397	16	1	2	8	4	0	0	1	5
398	16	0	0	1	14	0	1	0	3
399	15	2	2	2	3	2	2	2	7
400	15	2	2	2	2	2	2	3	7
401	15	3	2	4	0	5	0	1	5
402	15	2	2	2	2	2	3	2	7
403	15	2	2	2	2	3	2	2	7
404	15	2	2	2	2	2	3	2	7
405	15	2	2	2	2	2	3	2	7
406	15	2	2	2	2	3	2	2	7
407	15	2	2	2	2	2	3	2	7
408	15	2	2	2	2	2	3	2	7
409	15	3	2	2	2	2	2	2	7
410	15	2	2	2	2	2	3	2	7
411	15	2	2	3	2	2	2	2	7
412	15	2	2	2	2	2	3	2	7
413	15	2	2	2	2	3	2	2	7
414	15	2	2	2	3	2	2	2	7
415	15	2	2	3	2	2	2	2	7
416	15	2	2	2	2	2	3	2	7
417	15	2	2	2	2	2	3	2	7
418	15	1	2	2	3	2	3	2	7
419	15	2	2	4	2	2	1	2	7
420	15	2	2	2	2	3	2	2	7
421	15	2	2	3	2	2	2	2	7
422	15	2	2	2	2	2	3	2	7
423	15	2	2	2	2	2	3	2	7
424	15	2	2	2	2	2	3	2	7
425	15	2	3	2	2	2	2	2	7
426	15	2	2	2	2	2	3	2	7
427	15	3	3	2	1	3	1	2	7
428	15	1	2	3	3	1	3	2	7
429	15	2	2	2	2	2	3	2	7
430	15	2	2	2	2	2	3	2	7
431	15	3	2	2	2	2	2	2	7
432	15	3	1	2	3	2	2	2	7
433	15	2	2	2	2	3	2	2	7
434	15	2	1	2	1	3	4	2	7
435	15	2	1	2	2	2	3	3	7
436	15	2	2	2	2	2	3	2	7
437	15	2	2	2	3	2	2	2	7
438	15	2	2	2	2	2	3	2	7
439	15	2	2	2	2	2	3	2	7
440	15	2	1	2	2	3	3	2	7
441	15	2	2	2	2	3	2	2	7
442	15	2	2	2	2	2	3	2	7
443	15	2	2	2	2	3	2	2	7
444	15	2	2	2	2	2	3	2	7
445	15	3	2	2	2	2	2	2	7
446	15	2	2	2	2	3	2	2	7
447	15	2	2	2	3	2	2	2	7
448	15	2	2	2	2	2	2	3	7
449	15	2	2	2	2	2	3	2	7
450	15	2	2	2	2	2	3	2	7
451	15	2	2	2	3	2	2	2	7
452	15	2	2	3	2	2	2	2	7
453	15	2	2	2	2	3	2	2	7
454	15	2	1	2	2	2	3	3	7
455	15	1	2	2	3	2	3	2	7
456	15	2	2	2	2	2	2	3	7
457	15	2	2	2	3	2	2	2	7
458	15	0	0	5	10	0	0	0	2
459	15	0	0	6	9	0	0	0	2
460	15	0	0	0	15	0	0	0	1
461	15	0	0	0	15	0	0	0	1
462	14	2	2	2	2	2	2	2	7
463	14	2	2	2	2	2	2	2	7
464	14	2	2	2	2	1	3	2	7
465	14	2	2	2	2	2	2	2	7
466	14	2	2	2	2	2	2	2	7
467	14	2	2	2	2	2	2	2	7
468	14	2	2	2	2	2	2	2	7
469	14	2	2	2	2	2	2	2	7
470	14	2	2	2	2	2	2	2	7
471	14	2	2	2	2	2	2	2	7
472	14	2	2	2	2	2	2	2	7
473	14	2	2	2	2	2	2	2	7
474	14	2	2	2	2	2	2	2	7
475	14	2	2	2	2	2	2	2	7
476	14	2	2	2	2	2	2	2	7
477	14	2	2	2	2	2	2	2	7
478	14	1	2	2	2	2	2	3	7
479	14	2	2	2	2	2	2	2	7
480	14	2	2	2	2	2	2	2	7
481	14	4	1	1	1	3	1	3	7
482	14	2	2	2	2	2	2	2	7
483	14	2	2	2	2	2	2	2	7
484	14	2	2	2	2	2	2	2	7
485	14	2	2	2	2	2	2	2	7
486	14	2	2	2	2	2	2	2	7
487	14	2	3	1	2	2	2	2	7
488	14	2	2	2	2	2	2	2	7
489	14	2	2	2	2	2	2	2	7
490	14	2	2	2	2	2	2	2	7
491	14	2	2	2	2	2	2	2	7
492	14	2	2	2	2	2	2	2	7
493	14	1	1	4	2	2	2	2	7
494	14	2	2	2	2	2	2	2	7
495	14	2	2	2	2	2	2	2	7
496	14	2	1	2	2	3	2	2	7
497	14	2	2	2	2	2	2	2	7
498	14	2	2	2	2	2	2	2	7
499	14	2	2	2	2	2	2	2	7
500	14	2	2	2	2	2	2	2	7
501	14	2	2	2	2	2	2	2	7
502	14	2	2	2	2	2	2	2	7
503	14	2	2	2	2	2	2	2	7
504	14	2	2	2	2	2	2	2	7
505	14	2	2	2	2	2	2	2	7
506	14	2	2	2	2	2	2	2	7
507	14	2	2	2	2	2	2	2	7
508	14	2	2	2	2	2	2	2	7
509	14	2	2	2	2	2	2	2	7
510	14	2	2	2	2	2	2	2	7
511	14	2	2	2	2	2	2	2	7
512	14	2	2	2	2	2	2	2	7
513	14	2	2	1	2	2	3	2	7
514	14	2	2	2	2	2	2	2	7
515	14	2	2	2	2	2	2	2	7
516	14	2	2	2	2	2	2	2	7
517	14	2	2	2	1	3	2	2	7
518	14	2	2	2	2	2	2	2	7
519	14	2	2	2	2	2	2	2	7
520	14	2	2	2	2	2	2	2	7
521	14	2	2	2	2	2	2	2	7
522	14	2	2	2	2	2	2	2	7
523	14	2	2	2	2	2	2	2	7
524	14	2	2	2	2	2	2	2	7
525	14	2	2	2	2	2	2	2	7
526	14	2	2	2	2	2	2	2	7
527	14	2	2	2	2	2	2	2	7
528	14	2	2	2	2	2	2	2	7
529	14	2	2	2	2	2	2	2	7
530	14	2	2	2	2	2	2	2	7
531	14	2	2	2	2	2	2	2	7
532	14	2	2	2	2	2	2	2	7
533	14	2	2	2	2	2	2	2	7
534	14	2	2	2	2	2	2	2	7
535	14	2	2	2	2	2	2	2	7
536	14	2	2	2	2	2	2	2	7
537	14	3	2	2	2	1	2	2	7
538	14	2	2	2	2	2	2	2	7
539	14	2	2	2	2	2	2	2	7
540	14	2	2	2	2	2	2	2	7
541	14	2	2	2	2	2	2	2	7
542	14	2	2	2	2	2	2	2	7
543	14	2	2	2	2	2	2	2	7
544	14	2	2	2	2	2	2	2	7
545	14	2	2	2	2	2	2	2	7
546	14	2	2	2	2	2	2	2	7
547	14	2	2	3	2	2	1	2	7
548	14	2	2	2	2	2	2	2	7
549	14	2	2	2	2	2	2	2	7
550	14	2	2	2	2	2	2	2	7
551	14	2	2	2	2	2	2	2	7
552	14	2	2	2	2	2	2	2	7
553	14	2	2	2	2	2	2	2	7
554	14	2	2	2	2	2	2	2	7
555	14	2	2	2	3	1	2	2	7
556	14	2	2	2	2	2	2	2	7
557	14	2	2	2	2	2	2	2	7
558	14	2	2	2	2	2	2	2	7
559	14	2	2	2	2	2	2	2	7
560	14	2	2	2	2	2	2	2	7
561	14	2	2	2	2	2	2	2	7
562	14	2	2	2	2	2	2	2	7
563	14	2	2	2	2	2	2	2	7
564	14	2	2	2	2	2	2	2	7
565	14	2	2	2	2	2	2	2	7
566	14	2	2	2	2	2	2	2	7
567	14	2	2	2	2	2	2	2	7
568	14	2	2	2	2	2	2	2	7
569	14	2	2	2	2	2	2	2	7
570	14	2	2	2	2	2	2	2	7
571	14	2	2	2	2	2	2	2	7
572	14	2	2	2	3	2	1	2	7
573	14	2	2	2	2	2	2	2	7
574	14	2	2	2	2	2	2	2	7
575	14	2	2	2	2	2	2	2	7
576	14	2	2	2	2	2	2	2	7
577	14	2	2	2	2	2	2	2	7
578	14	2	2	2	2	2	2	2	7
579	14	2	2	2	2	2	2	2	7
580	14	2	2	2	2	2	2	2	7
581	14	2	2	2	2	2	2	2	7
582	14	2	2	2	2	2	2	2	7
583	14	2	2	2	2	2	2	2	7
584	14	2	2	2	2	2	2	2	7
585	14	2	2	2	2	2	2	2	7
586	14	2	2	2	2	2	2	2	7
587	14	2	2	2	3	2	2	1	7
588	14	2	2	2	2	2	2	2	7
589	14	2	2	2	2	2	2	2	7
590	14	2	2	2	2	2	2	2	7
591	14	2	2	2	2	3	1	2	7
592	14	2	2	2	2	2	2	2	7
593	14	2	2	2	2	2	2	2	7
594	14	2	2	2	2	2	2	2	7
595	14	2	2	2	2	2	2	2	7
596	14	2	2	2	2	2	2	2	7
597	14	2	2	2	2	2	2	2	7
598	14	2	2	2	2	3	1	2	7
599	14	2	2	2	2	2	2	2	7
600	14	2	2	2	2	2	2	2	7
601	14	2	2	2	2	2	2	2	7
602	14	2	2	2	2	2	2	2	7
603	14	2	2	2	2	2	2	2	7
604	14	2	2	3	2	2	1	2	7
605	14	2	2	2	2	2	2	2	7
606	14	2	2	2	2	2	2	2	7
607	14	2	2	2	2	2	2	2	7
608	14	2	2	2	2	2	2	2	7
609	14	2	2	2	2	2	2	2	7
610	14	2	2	2	2	2	2	2	7
611	14	2	2	2	2	2	2	2	7
612	14	2	2	2	2	2	2	2	7
613	14	2	2	2	2	2	2	2	7
614	14	2	2	2	2	2	2	2	7
615	14	2	2	2	2	2	2	2	7
616	14	2	2	2	2	2	2	2	7
617	14	2	2	2	2	3	1	2	7
618	14	2	2	2	2	2	2	2	7
619	14	2	2	2	2	2	2	2	7
620	14	2	2	2	2	2	2	2	7
621	14	2	2	2	2	2	2	2	7
622	14	2	2	2	2	2	2	2	7
623	14	2	2	2	2	2	2	2	7
624	14	2	2	2	2	2	2	2	7
625	14	2	2	2	2	2	2	2	7
626	14	2	2	2	2	2	2	2	7
627	14	2	2	2	2	2	2	2	7
628	14	2	2	2	2	2	2	2	7
629	14	2	2	2	2	2	2	2	7
630	14	2	2	2	2	2	2	2	7
631	14	2	2	2	2	2	2	2	7
632	14	2	2	2	2	2	2	2	7
633	14	1	0	1	1	9	1	1	6
634	14	2	2	2	2	2	2	2	7
635	14	2	2	2	2	2	2	2	7
636	14	2	2	2	2	2	2	2	7
637	14	2	2	2	2	2	2	2	7
638	14	2	2	2	2	2	2	2	7
639	14	2	2	2	2	2	2	2	7
640	14	2	1	3	2	3	2	1	7
641	14	2	2	1	2	2	3	2	7
642	14	2	2	2	2	2	2	2	7
643	14	2	2	2	2	2	2	2	7
644	14	2	3	1	2	2	2	2	7
645	14	2	2	2	2	2	2	2	7
646	14	2	2	2	2	2	2	2	7
647	14	2	2	2	2	2	2	2	7
648	14	2	2	2	2	2	2	2	7
649	14	2	2	2	2	2	2	2	7
650	14	2	2	2	2	2	2	2	7
651	14	2	2	2	2	2	1	3	7
652	14	2	2	2	2	2	2	2	7
653	14	2	2	2	2	2	2	2	7
654	14	3	1	2	3	1	3	1	7
655	14	2	2	2	2	2	2	2	7
656	14	2	2	2	2	2	2	2	7
657	14	2	2	2	2	2	2	2	7
658	14	2	2	2	2	2	2	2	7
659	14	2	2	2	2	2	2	2	7
660	14	2	2	2	2	2	2	2	7
661	14	2	2	2	2	2	2	2	7
662	14	2	2	2	2	2	2	2	7
663	14	2	2	2	2	2	2	2	7
664	14	2	2	2	2	2	2	2	7
665	14	2	2	2	2	2	2	2	7
666	14	2	2	2	2	2	2	2	7
667	14	2	2	2	2	2	2	2	7
668	14	2	2	2	2	2	2	2	7
669	14	2	2	2	2	2	2	2	7
670	14	2	2	2	2	2	2	2	7
671	14	2	2	2	2	2	2	2	7
672	14	2	2	2	2	2	2	2	7
673	14	2	2	2	2	2	2	2	7
674	14	2	2	2	2	2	2	2	7
675	14	2	2	2	2	2	2	2	7
676	14	2	2	2	2	2	2	2	7
677	14	2	2	2	2	2	2	2	7
678	14	2	2	2	2	2	2	2	7
679	14	2	2	2	2	2	2	2	7
680	14	2	2	2	2	2	2	2	7
681	14	2	2	2	2	2	2	2	7
682	14	2	2	2	2	2	2	2	7
683	14	2	2	2	2	2	2	2	7
684	14	2	2	2	2	2	2	2	7
685	14	2	2	2	2	2	2	2	7
686	14	2	2	2	2	2	2	2	7
687	14	2	2	2	2	2	2	2	7
688	14	2	2	2	2	2	2	2	7
689	14	2	2	2	2	2	2	2	7
690	14	2	2	2	2	2	2	2	7
691	14	2	2	2	2	2	2	2	7
692	14	2	2	2	2	2	2	2	7
693	14	2	2	2	2	2	2	2	7
694	14	2	2	2	2	2	2	2	7
695	14	2	2	3	2	2	2	1	7
696	14	2	2	2	2	2	2	2	7
697	14	2	2	2	2	1	2	3	7
698	14	2	2	2	2	2	2	2	7
699	14	2	2	2	2	2	2	2	7
700	14	2	2	2	2	2	2	2	7
701	14	2	2	2	2	2	2	2	7
702	14	2	2	2	2	2	2	2	7
703	14	1	3	2	2	2	2	2	7
704	14	2	2	2	2	2	2	2	7
705	14	2	2	2	2	2	2	2	7
706	14	2	2	2	2	2	2	2	7
707	14	2	2	2	2	2	2	2	7
708	14	2	2	2	2	2	2	2	7
709	14	2	2	2	2	2	2	2	7
710	14	2	2	2	2	2	2	2	7
711	14	2	2	2	2	2	2	2	7
712	14	2	0	2	6	1	2	1	6
713	14	2	2	2	2	2	2	2	7
714	14	2	2	2	2	2	2	2	7
715	14	2	2	2	2	2	2	2	7
716	14	2	2	2	2	2	2	2	7
717	14	1	2	2	2	3	2	2	7
718	14	2	2	2	2	2	2	2	7
719	14	2	1	2	2	3	3	1	7
720	14	2	2	2	2	2	2	2	7
721	14	2	2	2	2	2	2	2	7
722	14	2	2	2	2	2	2	2	7
723	14	2	2	2	2	2	2	2	7
724	14	2	2	2	2	2	2	2	7
725	14	2	2	2	2	2	2	2	7
726	14	2	2	2	2	2	2	2	7
727	14	2	2	2	2	2	2	2	7
728	14	2	2	2	2	2	2	2	7
729	14	2	2	2	2	2	2	2	7
730	14	2	2	2	2	2	2	2	7
731	14	2	2	2	2	2	2	2	7
732	14	2	2	2	2	2	2	2	7
733	14	2	2	2	2	2	2	2	7
734	14	2	2	2	2	2	2	2	7
735	14	2	2	3	1	2	2	2	7
736	14	2	2	2	2	2	2	2	7
737	14	2	2	2	2	2	2	2	7
738	14	2	2	2	2	2	2	2	7
739	14	2	2	2	2	2	2	2	7
740	14	2	2	2	2	2	2	2	7
741	14	2	2	2	2	2	2	2	7
742	14	2	2	2	2	2	2	2	7
743	14	1	2	2	2	2	2	3	7
744	14	2	2	2	2	2	2	2	7
745	14	2	2	2	2	2	2	2	7
746	14	2	2	2	2	2	2	2	7
747	14	2	2	2	2	2	2	2	7
748	14	2	2	2	2	2	2	2	7
749	14	2	2	2	2	2	2	2	7
750	14	2	2	2	2	2	2	2	7
751	14	2	2	2	2	2	2	2	7
752	14	2	2	2	2	2	2	2	7
753	14	2	2	2	2	2	2	2	7
754	14	2	2	2	2	2	2	2	7
755	14	2	2	2	2	2	2	2	7
756	14	2	2	2	2	2	2	2	7
757	14	2	2	2	2	2	2	2	7
758	14	2	2	2	2	3	1	2	7
759	14	3	1	1	2	3	2	2	7
760	14	2	2	2	2	2	2	2	7
761	14	2	2	2	2	2	2	2	7
762	14	2	2	2	2	2	2	2	7
763	14	2	2	2	2	2	2	2	7
764	14	2	2	2	2	2	2	2	7
765	14	2	2	2	2	2	2	2	7
766	14	2	2	2	2	2	2	2	7
767	14	2	2	2	2	2	2	2	7
768	14	2	2	2	2	2	2	2	7
769	14	2	2	2	2	2	2	2	7
770	14	2	2	2	2	2	2	2	7
771	14	2	2	2	2	2	2	2	7
772	14	2	2	2	2	2	2	2	7
773	14	2	2	2	2	2	2	2	7
774	14	2	2	2	2	2	2	2	7
775	14	2	2	2	2	2	2	2	7
776	14	1	3	3	2	2	1	2	7
777	14	1	1	9	0	1	1	1	6
778	14	2	2	2	2	2	2	2	7
779	14	2	2	2	2	2	2	2	7
780	14	2	2	2	2	2	2	2	7
781	14	2	2	2	2	2	2	2	7
782	14	2	2	2	2	2	2	2	7
783	14	2	2	2	2	2	2	2	7
784	14	2	2	2	2	2	2	2	7
785	14	2	2	2	2	2	2	2	7
786	14	2	2	2	2	2	2	2	7
787	14	2	2	2	2	2	2	2	7
788	14	2	2	2	2	2	2	2	7
789	14	2	2	2	2	2	2	2	7
790	14	2	2	2	2	2	2	2	7
791	14	2	2	2	2	2	2	2	7
792	14	2	2	2	2	2	2	2	7
793	14	2	2	2	2	2	2	2	7
794	14	2	2	2	2	2	2	2	7
795	14	2	2	2	2	2	2	2	7
796	14	2	2	2	2	2	2	2	7
797	14	2	2	2	2	2	2	2	7
798	14	2	2	2	2	2	2	2	7
799	14	2	2	2	2	2	2	2	7
800	14	2	2	2	2	2	2	2	7
801	14	2	2	2	2	2	2	2	7
802	14	2	2	2	2	2	2	2	7
803	14	2	2	2	2	2	2	2	7
804	14	2	2	2	2	2	2	2	7
805	14	2	2	2	2	2	2	2	7
806	14	2	2	2	2	2	2	2	7
807	14	2	2	2	2	2	2	2	7
808	14	2	2	2	2	2	2	2	7
809	14	2	2	2	2	2	2	2	7
810	14	2	2	2	2	2	2	2	7
811	14	2	2	2	2	2	2	2	7
812	14	2	2	2	2	2	2	2	7
813	14	0	0	0	14	0	0	0	1
814	14	0	0	0	12	0	1	1	3
815	13	2	1	2	2	2	2	2	7
816	13	2	1	2	2	2	2	2	7
817	13	2	2	2	2	2	2	1	7
818	13	2	2	2	2	2	1	2	7
819	13	2	2	2	2	2	1	2	7
820	13	2	2	2	1	2	2	2	7
821	13	2	2	2	2	2	2	1	7
822	13	2	2	1	2	2	2	2	7
823	13	2	2	2	2	1	2	2	7
824	13	2	2	1	2	2	2	2	7
825	13	2	2	1	2	2	2	2	7
826	13	2	1	2	2	2	2	2	7
827	13	2	2	2	2	2	1	2	7
828	13	2	2	2	2	2	1	2	7
829	13	2	2	2	2	1	2	2	7
830	13	2	2	1	2	2	2	2	7
831	13	2	2	2	2	2	1	2	7
832	13	2	2	2	2	2	2	1	7
833	13	2	2	2	2	2	1	2	7
834	13	2	2	2	2	2	1	2	7
835	13	2	2	2	2	2	1	2	7
836	13	2	2	1	2	2	2	2	7
837	13	2	2	2	2	2	2	1	7
838	13	2	2	2	2	2	1	2	7
839	13	2	2	2	2	2	1	2	7
840	13	2	2	2	2	2	1	2	7
841	13	2	2	2	2	2	2	1	7
842	13	2	2	2	2	2	1	2	7
843	13	2	2	2	2	2	1	2	7
844	13	2	2	2	2	2	2	1	7
845	13	2	2	2	2	2	1	2	7
846	13	3	2	2	2	1	2	1	7
847	13	2	2	1	2	2	2	2	7
848	13	2	2	2	2	2	2	1	7
849	13	2	1	2	2	2	2	2	7
850	13	2	2	2	2	2	1	2	7
851	13	2	2	2	2	2	2	1	7
852	13	2	2	2	2	2	2	1	7
853	13	2	2	1	2	2	2	2	7
854	13	2	1	2	2	2	2	2	7
855	13	2	2	2	2	2	1	2	7
856	13	2	2	1	2	2	2	2	7
857	13	2	2	2	1	2	2	2	7
858	13	1	1	6	1	2	1	1	7
859	13	2	2	2	2	2	1	2	7
860	13	2	2	2	2	2	1	2	7
861	13	2	2	2	2	3	0	2	6
862	13	2	2	1	2	2	2	2	7
863	13	2	2	2	2	2	1	2	7
864	13	2	2	2	2	2	1	2	7
865	13	2	2	2	1	2	2	2	7
866	13	2	2	2	2	2	1	2	7
867	13	2	2	2	2	1	2	2	7
868	13	2	1	2	2	2	2	2	7
869	13	2	2	2	2	2	1	2	7
870	13	2	2	2	2	2	1	2	7
871	13	2	2	1	2	2	2	2	7
872	13	2	2	2	2	2	1	2	7
873	13	2	2	2	2	2	1	2	7
874	13	2	2	2	2	2	1	2	7
875	13	2	1	1	2	2	3	2	7
876	13	2	2	2	2	2	2	1	7
877	13	2	2	2	2	1	2	2	7
878	13	2	2	2	2	2	1	2	7
879	13	2	1	1	2	3	2	2	7
880	13	2	2	2	2	2	1	2	7
881	13	2	1	2	2	2	2	2	7
882	13	2	1	1	3	2	3	1	7
883	13	2	2	2	2	2	1	2	7
884	13	2	2	2	2	2	1	2	7
885	13	2	2	2	2	2	1	2	7
886	13	2	2	2	2	2	1	2	7
887	13	2	2	2	2	2	1	2	7
888	13	2	2	2	2	2	1	2	7
889	13	2	2	2	1	2	2	2	7
890	13	1	2	2	2	2	2	2	7
891	13	2	1	2	2	2	2	2	7
892	13	2	2	2	2	2	1	2	7
893	13	2	2	2	1	2	2	2	7
894	13	2	2	2	2	2	1	2	7
895	13	2	2	2	2	2	1	2	7
896	13	2	2	1	2	2	2	2	7
897	13	2	1	1	1	3	2	3	7
898	13	2	2	1	2	2	2	2	7
899	13	2	1	2	2	3	1	2	7
900	13	2	1	2	2	2	3	1	7
901	13	2	2	1	2	2	2	2	7
902	13	2	1	2	2	2	2	2	7
903	13	2	2	2	2	2	1	2	7
904	13	2	2	1	2	2	2	2	7
905	13	2	2	2	2	2	1	2	7
906	13	2	2	2	2	2	1	2	7
907	13	2	2	2	2	2	1	2	7
908	13	2	2	2	1	2	2	2	7
909	13	2	2	2	2	2	1	2	7
910	13	2	2	2	2	2	1	2	7
911	13	3	2	2	3	1	1	1	7
912	13	2	1	2	2	2	2	2	7
913	13	2	2	2	1	2	2	2	7
914	13	2	2	2	2	2	2	1	7
915	13	2	2	2	2	2	2	1	7
916	13	2	1	2	2	2	2	2	7
917	13	2	2	2	2	2	1	2	7
918	13	2	2	1	2	2	2	2	7
919	13	2	1	2	2	2	2	2	7
920	13	2	2	2	2	1	2	2	7
921	13	3	1	1	3	2	1	2	7
922	13	2	1	2	2	2	2	2	7
923	13	2	2	2	2	2	1	2	7
924	13	2	2	1	3	2	1	2	7
925	13	1	2	2	2	2	3	1	7
926	13	2	2	2	2	2	1	2	7
927	13	2	2	2	2	2	1	2	7
928	13	2	2	2	2	2	2	1	7
929	13	2	2	2	2	1	2	2	7
930	13	2	2	2	2	1	2	2	7
931	13	2	2	2	2	2	2	1	7
932	13	2	1	2	2	2	2	2	7
933	13	2	2	2	2	2	1	2	7
934	13	2	2	1	2	2	2	2	7
935	13	2	2	2	2	2	1	2	7
936	13	1	2	2	2	2	2	2	7
937	13	2	1	2	2	2	2	2	7
938	13	2	2	2	2	2	2	1	7
939	13	2	2	2	2	1	2	2	7
940	13	2	2	2	2	1	2	2	7
941	13	2	2	2	2	2	2	1	7
942	13	2	2	2	2	2	1	2	7
943	13	2	2	2	2	2	1	2	7
944	13	2	2	2	2	1	2	2	7
945	13	2	2	2	1	2	2	2	7
946	13	2	2	2	2	2	1	2	7
947	13	2	2	2	1	2	2	2	7
948	13	2	1	2	2	2	2	2	7
949	13	2	2	2	2	1	2	2	7
950	13	2	2	2	2	2	2	1	7
951	13	1	1	1	4	2	3	1	7
952	13	2	2	2	2	1	2	2	7
953	13	2	2	2	1	2	2	2	7
954	13	2	1	2	2	2	2	2	7
955	13	2	2	2	3	2	1	1	7
956	13	2	2	1	2	2	2	2	7
957	13	2	2	1	2	2	1	3	7
958	13	2	2	2	2	2	2	1	7
959	13	2	2	2	2	1	2	2	7
960	13	2	2	2	2	2	1	2	7
961	13	2	2	2	2	2	1	2	7
962	13	2	2	2	2	2	1	2	7
963	13	2	2	1	2	2	2	2	7
964	13	1	3	0	2	1	3	3	6
965	13	2	2	2	2	2	1	2	7
966	13	2	2	2	2	1	2	2	7
967	13	1	1	6	2	1	1	1	7
968	13	2	1	2	2	2	2	2	7
969	13	2	2	2	2	2	1	2	7
970	13	2	1	2	2	2	2	2	7
971	13	2	2	1	2	2	2	2	7
972	13	2	2	2	2	1	2	2	7
973	13	2	2	2	2	2	1	2	7
974	13	2	2	2	2	2	1	2	7
975	13	2	2	2	2	2	1	2	7
976	13	3	2	2	1	1	1	3	7
977	13	2	2	2	2	1	2	2	7
978	13	2	2	2	2	1	2	2	7
979	13	0	0	4	9	0	0	0	2
980	13	0	0	4	9	0	0	0	2
981	13	0	0	0	13	0	0	0	1
982	13	0	0	0	13	0	0	0	1
983	12	0	0	0	0	12	0	0	1
984	12	2	1	2	2	2	1	2	7
985	12	2	1	1	2	2	2	2	7
986	12	0	0	6	1	3	1	1	5
987	12	2	1	2	2	2	1	2	7
988	12	2	2	2	2	1	1	2	7
989	12	2	2	1	2	2	1	2	7
990	12	2	1	1	2	2	2	2	7
991	12	1	2	2	2	2	1	2	7
992	12	1	2	2	2	2	1	2	7
993	12	2	2	2	2	2	1	1	7
994	12	2	1	2	2	2	1	2	7
995	12	2	2	1	2	2	2	1	7
996	12	2	2	1	2	4	0	1	6
997	12	1	3	2	2	2	1	1	7
998	12	0	0	0	10	1	0	1	3
999	12	2	1	2	3	2	1	1	7
1000	12	2	1	1	2	3	2	1	7
1001	12	1	2	2	2	2	1	2	7
1002	12	2	1	2	2	2	1	2	7
1003	12	2	2	1	2	2	1	2	7
1004	12	2	5	0	1	2	1	1	6
1005	12	2	2	2	2	2	1	1	7
1006	12	2	2	1	2	2	1	2	7
1007	12	1	2	2	1	2	2	2	7
1008	12	2	2	1	2	1	2	2	7
1009	12	1	2	2	2	2	1	2	7
1010	12	2	2	2	1	2	1	2	7
1011	12	2	2	2	2	2	0	2	6
1012	12	2	1	1	2	2	2	2	7
1013	12	2	2	1	1	2	2	2	7
1014	12	1	1	2	2	2	2	2	7
1015	12	2	2	1	2	2	1	2	7
1016	12	2	2	2	1	2	1	2	7
1017	12	1	2	2	2	2	1	2	7
1018	12	1	0	2	2	6	1	0	5
1019	12	2	2	1	1	2	2	2	7
1020	12	2	2	1	2	2	1	2	7
1021	12	2	2	2	2	1	2	1	7
1022	12	2	2	2	2	1	1	2	7
1023	12	2	2	2	2	2	0	2	6
1024	12	1	2	2	2	2	1	2	7
1025	12	2	2	1	2	2	1	2	7
1026	12	2	2	2	2	1	1	2	7
1027	12	1	2	2	2	2	1	2	7
1028	12	2	2	2	2	2	1	1	7
1029	12	2	1	2	2	2	2	1	7
1030	12	2	1	2	2	1	2	2	7
1031	12	2	2	1	1	2	2	2	7
1032	12	2	2	1	2	2	2	1	7
1033	12	1	2	1	2	2	2	2	7
1034	12	2	2	2	2	2	1	1	7
1035	12	2	2	1	2	2	1	2	7
1036	12	2	1	2	2	2	1	2	7
1037	12	2	2	2	2	2	0	2	6
1038	12	2	2	3	2	1	2	0	6
1039	12	2	2	2	2	1	2	1	7
1040	12	3	1	1	2	1	3	1	7
1041	12	2	2	1	2	1	2	2	7
1042	12	2	1	2	2	2	2	1	7
1043	12	2	2	2	2	1	1	2	7
1044	12	2	1	1	2	2	2	2	7
1045	12	2	2	2	2	2	1	1	7
1046	12	1	2	2	2	1	2	2	7
1047	12	2	2	2	2	1	1	2	7
1048	12	1	1	3	3	1	2	1	7
1049	12	2	2	2	1	2	2	1	7
1050	12	2	2	2	2	1	1	2	7
1051	12	1	1	5	2	1	1	1	7
1052	12	2	2	1	2	2	1	2	7
1053	12	2	2	2	2	1	2	1	7
1054	12	2	2	1	2	1	2	2	7
1055	12	2	2	2	2	1	1	2	7
1056	12	2	2	2	2	1	1	2	7
1057	12	2	2	2	2	1	1	2	7
1058	12	2	2	2	2	1	1	2	7
1059	12	2	2	1	2	1	2	2	7
1060	12	2	2	2	1	1	2	2	7
1061	12	2	1	2	2	1	2	2	7
1062	12	0	0	10	1	0	0	1	3
1063	12	0	0	0	12	0	0	0	1
1064	12	0	0	0	12	0	0	0	1
1065	12	0	0	0	10	0	0	2	2
1066	11	2	2	2	2	1	1	1	7
1067	11	2	2	1	2	1	2	1	7
1068	11	1	1	2	2	3	1	1	7
1069	11	1	1	2	1	2	2	2	7
1070	11	1	2	2	0	2	2	2	6
1071	11	0	0	0	1	9	1	0	3
1072	11	1	1	1	1	5	1	1	7
1073	11	1	2	2	2	2	1	1	7
1074	11	2	2	2	2	1	1	1	7
1075	11	3	1	1	2	1	2	1	7
1076	11	1	1	2	2	2	2	1	7
1077	11	1	1	1	1	4	2	1	7
1078	11	1	1	1	2	2	2	2	7
1079	11	2	1	2	1	1	2	2	7
1080	11	2	1	1	2	3	1	1	7
1081	11	2	2	1	2	2	1	1	7
1082	11	1	1	2	2	1	2	2	7
1083	11	2	1	2	2	2	0	2	6
1084	11	1	1	2	2	2	1	2	7
1085	11	2	2	1	2	2	1	1	7
1086	11	2	2	2	2	1	1	1	7
1087	11	2	2	2	2	1	0	2	6
1088	11	2	2	1	2	2	1	1	7
1089	11	1	1	2	2	2	1	2	7
1090	11	2	2	1	2	2	1	1	7
1091	11	1	2	1	2	2	1	2	7
1092	11	2	1	2	2	1	2	1	7
1093	11	1	1	2	2	2	2	1	7
1094	11	1	2	2	1	2	2	1	7
1095	11	1	0	1	2	6	1	0	5
1096	11	1	1	1	3	2	1	2	7
1097	11	2	1	1	1	2	2	2	7
1098	11	1	2	2	2	1	2	1	7
1099	11	2	1	1	2	2	1	2	7
1100	11	2	1	1	2	2	1	2	7
1101	11	0	1	1	0	8	0	1	4
1102	11	2	2	1	1	2	1	2	7
1103	11	2	1	1	2	2	2	1	7
1104	11	1	1	1	3	2	1	2	7
1105	11	2	2	2	2	1	1	1	7
1106	11	1	1	1	5	1	1	1	7
1107	11	1	1	2	1	2	2	2	7
1108	11	2	1	1	0	2	3	2	6
1109	11	2	1	2	1	2	1	2	7
1110	11	2	2	0	2	2	1	2	6
1111	11	1	2	2	2	1	2	1	7
1112	11	1	1	0	5	2	1	1	6
1113	11	2	1	2	2	1	1	2	7
1114	11	1	1	2	1	2	2	2	7
1115	11	0	0	4	6	1	0	0	3
1116	11	2	2	2	2	1	1	1	7
1117	11	3	1	1	2	1	2	1	7
1118	11	1	1	3	2	1	2	1	7
1119	11	2	2	1	1	2	1	2	7
1120	11	1	2	2	2	1	1	2	7
1121	11	1	2	1	2	1	2	2	7
1122	11	2	3	3	0	1	1	1	6
1123	11	2	1	1	2	2	2	1	7
1124	11	1	1	4	1	2	1	1	7
1125	11	2	1	2	2	1	1	2	7
1126	11	1	1	1	5	1	1	1	7
1127	11	2	2	2	2	1	1	1	7
1128	11	2	2	2	2	1	1	1	7
1129	11	1	1	2	2	1	2	2	7
1130	11	2	2	2	2	1	1	1	7
1131	11	1	1	1	2	2	2	2	7
1132	11	2	1	2	2	1	2	1	7
1133	11	0	0	11	0	0	0	0	1
1134	11	0	1	10	0	0	0	0	2
1135	11	1	1	1	3	0	4	1	6
1136	11	2	1	1	4	0	1	2	6
1137	11	2	2	2	2	0	1	2	6
1138	11	0	0	0	11	0	0	0	1
1139	11	0	0	0	11	0	0	0	1
1140	11	0	0	0	11	0	0	0	1
1141	10	1	1	1	5	1	0	1	6
1142	10	1	2	2	2	1	1	1	7
1143	10	2	1	2	1	2	1	1	7
1144	10	1	1	1	3	3	1	0	6
1145	10	1	1	1	2	2	1	2	7
1146	10	1	2	2	3	1	0	1	6
1147	10	1	1	1	2	2	1	2	7
1148	10	2	1	1	2	2	1	1	7
1149	10	1	1	2	2	2	1	1	7
1150	10	2	1	1	2	2	1	1	7
1151	10	1	2	0	2	2	1	2	6
1152	10	2	1	1	2	2	1	1	7
1153	10	2	1	1	2	2	1	1	7
1154	10	1	2	1	2	2	2	0	6
1155	10	2	1	2	2	1	1	1	7
1156	10	1	1	2	1	1	2	2	7
1157	10	1	1	1	1	2	2	2	7
1158	10	2	1	1	2	1	1	2	7
1159	10	1	2	1	3	1	1	1	7
1160	10	2	2	2	1	2	0	1	6
1161	10	2	1	1	1	2	1	2	7
1162	10	1	1	2	2	2	1	1	7
1163	10	1	1	1	1	4	1	1	7
1164	10	1	1	1	1	3	1	2	7
1165	10	2	1	1	1	1	3	1	7
1166	10	2	2	2	2	1	0	1	6
1167	10	1	1	1	1	2	2	2	7
1168	10	1	1	1	2	2	2	1	7
1169	10	1	1	1	1	4	1	1	7
1170	10	1	1	2	1	2	2	1	7
1171	10	2	2	2	2	1	0	1	6
1172	10	1	1	3	1	2	1	1	7
1173	10	2	1	2	1	1	2	1	7
1174	10	1	2	2	1	2	1	1	7
1175	10	2	2	1	1	1	2	1	7
1176	10	2	1	1	2	1	1	2	7
1177	10	1	1	3	3	2	0	0	5
1178	10	1	2	2	1	1	2	1	7
1179	10	1	1	2	2	1	2	1	7
1180	10	1	1	1	1	2	2	2	7
1181	10	2	1	1	1	3	1	1	7
1182	10	2	1	1	2	2	1	1	7
1183	10	1	1	2	1	2	1	2	7
1184	10	2	1	2	2	1	1	1	7
1185	10	1	1	2	2	1	2	1	7
1186	10	1	0	2	1	1	3	2	6
1187	10	2	2	1	1	1	2	1	7
1188	10	2	2	1	1	2	1	1	7
1189	10	2	1	2	1	2	1	1	7
1190	10	1	1	2	3	2	1	0	6
1191	10	1	0	1	2	2	2	2	6
1192	10	2	2	0	2	2	1	1	6
1193	10	2	1	1	1	1	2	2	7
1194	10	2	1	3	1	1	1	1	7
1195	10	1	1	1	2	2	1	2	7
1196	10	1	2	1	1	1	2	2	7
1197	10	2	1	1	2	2	1	1	7
1198	10	2	1	1	1	1	2	2	7
1199	10	1	1	4	1	1	1	1	7
1200	10	2	1	2	2	1	1	1	7
1201	10	2	1	3	1	1	1	1	7
1202	10	2	1	2	1	1	2	1	7
1203	10	2	1	1	2	1	2	1	7
1204	10	2	1	2	2	1	1	1	7
1205	10	2	1	2	1	1	1	2	7
1206	10	2	1	2	2	1	1	1	7
1207	10	2	1	1	2	1	1	2	7
1208	10	1	1	1	1	2	2	2	7
1209	10	1	1	4	1	1	1	1	7
1210	10	2	1	1	2	1	1	2	7
1211	10	1	1	2	2	1	1	2	7
1212	10	2	1	2	2	1	1	1	7
1213	10	1	1	2	2	1	2	1	7
1214	10	0	0	0	10	0	0	0	1
1215	9	1	1	0	5	1	0	1	5
1216	9	2	1	1	1	1	2	1	7
1217	9	1	1	1	2	1	1	2	7
1218	9	1	2	1	1	1	2	1	7
1219	9	1	1	1	1	2	1	2	7
1220	9	1	1	1	1	3	2	0	6
1221	9	1	1	1	1	3	1	1	7
1222	9	1	1	2	1	1	2	1	7
1223	9	1	1	1	1	1	2	2	7
1224	9	1	1	2	1	2	1	1	7
1225	9	1	1	2	1	2	1	1	7
1226	9	1	1	1	1	2	1	2	7
1227	9	1	1	1	0	3	1	2	6
1228	9	1	1	1	1	3	1	1	7
1229	9	1	1	1	1	2	1	2	7
1230	9	1	1	1	1	2	2	1	7
1231	9	1	1	1	1	2	1	2	7
1232	9	1	1	1	1	2	2	1	7
1233	9	2	1	2	2	1	0	1	6
1234	9	1	1	1	1	2	1	2	7
1235	9	1	1	1	1	2	2	1	7
1236	9	1	1	2	1	1	2	1	7
1237	9	2	1	1	2	1	1	1	7
1238	9	0	1	1	1	6	0	0	4
1239	9	1	1	1	1	2	1	2	7
1240	9	1	1	0	1	4	1	1	6
1241	9	2	1	1	1	1	1	2	7
1242	9	1	1	1	1	2	2	1	7
1243	9	2	1	1	1	2	1	1	7
1244	9	1	2	1	2	1	1	1	7
1245	9	1	1	1	1	2	2	1	7
1246	9	1	2	1	1	1	2	1	7
1247	9	1	1	2	2	1	1	1	7
1248	9	1	1	1	2	1	1	2	7
1249	9	1	1	1	1	2	1	2	7
1250	9	1	2	1	1	1	2	1	7
1251	9	2	1	0	3	1	0	2	5
1252	9	1	1	1	1	2	2	1	7
1253	9	1	1	2	1	1	2	1	7
1254	9	2	1	1	2	1	1	1	7
1255	9	1	1	3	1	1	1	1	7
1256	9	2	1	1	1	1	2	1	7
1257	9	1	1	1	2	1	2	1	7
1258	9	1	1	2	1	2	1	1	7
1259	9	1	0	2	2	1	2	1	6
1260	9	1	2	0	2	2	1	1	6
1261	9	1	1	1	1	3	1	1	7
1262	9	1	1	1	2	1	2	1	7
1263	9	3	1	0	1	1	2	1	6
1264	9	2	1	1	2	1	1	1	7
1265	9	1	1	1	2	1	2	1	7
1266	9	1	1	0	2	2	1	2	6
1267	9	1	1	1	1	2	1	2	7
1268	9	1	1	1	1	2	2	1	7
1269	9	1	1	3	1	1	1	1	7
1270	9	2	1	1	1	2	0	2	6
1271	9	2	1	1	1	1	1	2	7
1272	9	0	1	3	1	1	2	1	6
1273	9	1	1	3	1	1	1	1	7
1274	9	1	1	1	1	2	2	1	7
1275	9	1	2	2	1	1	1	1	7
1276	9	2	1	1	1	1	2	1	7
1277	9	1	1	1	1	2	1	2	7
1278	9	1	1	1	1	2	1	2	7
1279	9	2	1	2	1	1	1	1	7
1280	9	2	1	1	1	1	1	2	7
1281	9	2	1	2	1	1	1	1	7
1282	9	1	1	1	1	1	3	1	7
1283	9	1	1	1	1	1	2	2	7
1284	9	1	2	2	1	1	1	1	7
1285	9	1	1	1	1	2	1	2	7
1286	9	1	0	2	1	1	2	2	6
1287	9	1	1	1	3	1	1	1	7
1288	9	2	1	1	1	1	2	1	7
1289	9	1	1	3	1	1	1	1	7
1290	9	2	1	1	2	1	1	1	7
1291	9	2	1	1	1	1	2	1	7
1292	9	1	1	1	1	1	2	2	7
1293	9	2	1	1	2	1	1	1	7
1294	9	1	1	1	1	1	3	1	7
1295	9	2	1	2	1	1	1	1	7
1296	9	1	1	1	1	2	1	2	7
1297	9	1	1	2	2	1	1	1	7
1298	9	1	1	3	1	1	1	1	7
1299	9	1	2	2	2	2	0	0	5
1300	9	2	1	1	1	1	2	1	7
1301	9	1	1	1	1	2	2	1	7
1302	9	1	2	1	1	1	1	2	7
1303	9	2	1	1	1	1	1	2	7
1304	9	1	2	1	1	2	1	1	7
1305	9	1	1	2	2	1	1	1	7
1306	9	1	1	2	2	1	1	1	7
1307	9	1	1	2	2	1	1	1	7
1308	9	1	1	2	1	1	2	1	7
1309	9	1	1	1	1	1	2	2	7
1310	9	1	2	1	1	1	2	1	7
1311	9	1	1	2	2	1	1	1	7
1312	9	1	1	2	2	1	1	1	7
1313	9	1	1	2	1	1	1	2	7
1314	9	2	1	1	2	1	1	1	7
1315	9	2	1	1	2	1	1	1	7
1316	9	1	1	3	1	1	1	1	7
1317	9	1	2	1	1	1	2	1	7
1318	9	3	1	1	1	1	1	1	7
1319	9	1	1	3	1	1	1	1	7
1320	9	1	1	1	2	1	2	1	7
1321	9	2	1	1	2	1	1	1	7
1322	9	2	1	1	3	0	1	1	6
1323	9	1	2	1	2	0	2	1	6
1324	9	1	1	2	4	0	1	0	5
1325	9	0	0	0	9	0	0	0	1
1326	8	1	1	1	1	2	1	1	7
1327	8	1	1	1	1	1	2	1	7
1328	8	1	1	2	1	1	1	1	7
1329	8	1	1	1	1	1	2	1	7
1330	8	1	1	1	1	2	1	1	7
1331	8	1	1	1	1	2	1	1	7
1332	8	1	1	1	1	2	1	1	7
1333	8	1	1	1	1	1	2	1	7
1334	8	1	1	1	1	2	1	1	7
1335	8	1	1	1	1	1	2	1	7
1336	8	1	1	1	1	2	1	1	7
1337	8	1	1	1	1	2	1	1	7
1338	8	1	1	1	1	1	1	2	7
1339	8	1	1	1	2	1	1	1	7
1340	8	1	1	2	1	1	1	1	7
1341	8	1	1	2	1	1	1	1	7
1342	8	1	1	2	1	1	1	1	7
1343	8	1	1	1	1	2	1	1	7
1344	8	1	1	1	1	2	1	1	7
1345	8	1	1	1	1	2	1	1	7
1346	8	1	1	2	1	1	1	1	7
1347	8	0	1	1	1	2	1	2	6
1348	8	1	2	1	1	1	1	1	7
1349	8	1	1	1	1	2	1	1	7
1350	8	1	1	1	1	2	1	1	7
1351	8	1	1	1	1	2	1	1	7
1352	8	1	1	1	1	2	1	1	7
1353	8	1	1	1	1	1	2	1	7
1354	8	1	1	1	1	2	1	1	7
1355	8	1	1	1	1	1	1	2	7
1356	8	1	1	1	1	1	2	1	7
1357	8	1	1	1	1	2	1	1	7
1358	8	1	1	1	1	2	1	1	7
1359	8	1	1	1	1	2	1	1	7
1360	8	1	1	1	1	1	1	2	7
1361	8	1	1	1	1	2	1	1	7
1362	8	1	2	1	1	1	1	1	7
1363	8	1	1	1	1	2	1	1	7
1364	8	2	1	1	1	1	1	1	7
1365	8	1	1	1	1	1	2	1	7
1366	8	1	1	1	1	2	1	1	7
1367	8	1	1	1	1	1	2	1	7
1368	8	1	1	1	1	2	1	1	7
1369	8	1	1	1	1	2	1	1	7
1370	8	1	1	1	1	1	1	2	7
1371	8	1	1	1	1	1	1	2	7
1372	8	1	1	1	1	2	1	1	7
1373	8	1	1	1	1	2	1	1	7
1374	8	1	1	1	1	2	1	1	7
1375	8	2	2	1	1	1	0	1	6
1376	8	1	1	1	1	2	1	1	7
1377	8	1	1	2	1	1	1	1	7
1378	8	1	2	1	1	1	1	1	7
1379	8	1	1	1	1	2	1	1	7
1380	8	1	1	1	1	1	2	1	7
1381	8	1	1	1	1	2	1	1	7
1382	8	1	1	1	1	2	1	1	7
1383	8	1	1	1	1	2	1	1	7
1384	8	1	1	1	1	1	1	2	7
1385	8	1	1	1	1	2	1	1	7
1386	8	1	1	1	1	2	1	1	7
1387	8	1	1	1	1	2	1	1	7
1388	8	1	2	1	1	1	1	1	7
1389	8	1	1	1	1	2	1	1	7
1390	8	1	1	1	1	1	2	1	7
1391	8	1	1	1	1	1	2	1	7
1392	8	1	1	1	1	2	1	1	7
1393	8	1	1	1	1	1	2	1	7
1394	8	4	1	1	0	1	0	1	5
1395	8	1	1	1	1	1	2	1	7
1396	8	1	1	1	1	1	2	1	7
1397	8	1	1	1	1	2	1	1	7
1398	8	1	1	2	1	1	1	1	7
1399	8	1	1	2	1	1	1	1	7
1400	8	1	1	2	1	1	1	1	7
1401	8	1	1	1	1	1	2	1	7
1402	8	1	1	1	1	2	1	1	7
1403	8	1	1	1	1	1	2	1	7
1404	8	1	1	2	1	1	1	1	7
1405	8	1	1	1	1	2	1	1	7
1406	8	2	1	1	1	1	1	1	7
1407	8	1	1	1	1	2	1	1	7
1408	8	1	1	1	1	1	2	1	7
1409	8	1	1	1	1	2	1	1	7
1410	8	1	1	1	1	2	1	1	7
1411	8	1	1	1	2	1	1	1	7
1412	8	1	1	1	1	2	1	1	7
1413	8	1	2	2	1	1	1	0	6
1414	8	1	1	1	1	1	1	2	7
1415	8	1	1	2	1	1	1	1	7
1416	8	1	1	1	1	1	2	1	7
1417	8	1	1	1	1	1	1	2	7
1418	8	1	1	1	1	2	1	1	7
1419	8	1	1	1	1	2	1	1	7
1420	8	1	1	1	1	1	1	2	7
1421	8	1	1	1	1	1	2	1	7
1422	8	1	2	1	1	1	1	1	7
1423	8	1	1	2	1	1	1	1	7
1424	8	1	1	1	1	2	1	1	7
1425	8	1	1	1	1	2	1	1	7
1426	8	1	1	1	1	2	1	1	7
1427	8	1	1	1	1	1	2	1	7
1428	8	1	1	1	1	1	2	1	7
1429	8	1	1	1	1	1	2	1	7
1430	8	1	2	1	1	1	1	1	7
1431	8	1	1	1	1	1	2	1	7
1432	8	1	1	1	1	2	1	1	7
1433	8	1	1	1	1	2	1	1	7
1434	8	1	1	2	1	1	1	1	7
1435	8	2	1	1	1	1	1	1	7
1436	8	1	2	1	1	1	1	1	7
1437	8	1	1	1	1	1	2	1	7
1438	8	1	1	1	2	2	0	1	6
1439	8	1	1	1	1	2	1	1	7
1440	8	2	1	1	1	1	1	1	7
1441	8	1	1	1	1	1	2	1	7
1442	8	1	1	2	1	1	1	1	7
1443	8	1	1	1	1	1	2	1	7
1444	8	1	2	1	1	2	0	1	6
1445	8	1	2	1	1	1	1	1	7
1446	8	1	1	1	1	1	2	1	7
1447	8	1	1	1	1	1	2	1	7
1448	8	1	1	1	1	2	1	1	7
1449	8	1	1	1	1	2	1	1	7
1450	8	1	1	2	1	1	1	1	7
1451	8	1	1	2	1	1	1	1	7
1452	8	1	1	2	1	1	1	1	7
1453	8	1	1	1	1	2	1	1	7
1454	8	1	1	4	1	1	0	0	5
1455	8	1	1	1	1	2	1	1	7
1456	8	1	1	1	1	2	1	1	7
1457	8	1	1	1	1	1	2	1	7
1458	8	2	1	1	1	1	1	1	7
1459	8	1	1	2	2	1	0	1	6
1460	8	1	1	1	1	1	2	1	7
1461	8	1	1	1	1	2	1	1	7
1462	8	1	1	1	1	2	1	1	7
1463	8	1	1	2	1	1	1	1	7
1464	8	1	1	2	1	1	1	1	7
1465	8	1	1	2	0	2	1	1	6
1466	8	1	1	1	1	2	1	1	7
1467	8	2	1	1	1	1	1	1	7
1468	8	1	1	1	1	2	1	1	7
1469	8	1	1	1	1	2	1	1	7
1470	8	1	1	1	1	2	1	1	7
1471	8	1	1	1	1	1	2	1	7
1472	8	1	1	1	1	1	2	1	7
1473	8	1	1	1	1	2	1	1	7
1474	8	1	1	1	1	1	2	1	7
1475	8	1	1	1	1	1	2	1	7
1476	8	1	1	2	1	1	1	1	7
1477	8	1	1	2	1	2	0	1	6
1478	8	1	1	1	1	1	2	1	7
1479	8	1	1	1	1	1	2	1	7
1480	8	1	1	2	1	1	1	1	7
1481	8	1	1	1	2	1	1	1	7
1482	8	1	0	3	1	1	1	1	6
1483	8	1	1	1	1	2	1	1	7
1484	8	1	1	2	1	1	1	1	7
1485	8	1	1	1	1	1	2	1	7
1486	8	1	1	1	2	1	1	1	7
1487	8	1	1	1	1	1	2	1	7
1488	8	1	1	1	1	2	1	1	7
1489	8	1	1	1	1	1	2	1	7
1490	8	1	1	1	1	1	2	1	7
1491	8	1	0	1	1	3	1	1	6
1492	8	1	1	1	2	2	0	1	6
1493	8	1	1	1	1	2	1	1	7
1494	8	1	1	1	2	1	1	1	7
1495	8	2	1	1	1	1	1	1	7
1496	8	1	1	1	1	2	1	1	7
1497	8	1	1	1	1	1	2	1	7
1498	8	3	1	0	1	1	1	1	6
1499	8	1	1	1	1	1	2	1	7
1500	8	1	1	1	1	2	1	1	7
1501	8	1	1	1	1	1	2	1	7
1502	8	1	1	2	1	1	1	1	7
1503	8	1	1	1	1	2	1	1	7
1504	8	1	2	1	1	1	1	1	7
1505	8	1	1	1	1	2	1	1	7
1506	8	1	1	1	1	2	1	1	7
1507	8	1	1	1	1	2	1	1	7
1508	8	1	1	1	1	1	2	1	7
1509	8	1	1	1	1	1	2	1	7
1510	8	1	1	1	1	2	1	1	7
1511	8	1	1	1	1	2	1	1	7
1512	8	1	1	1	1	2	1	1	7
1513	8	2	2	2	0	1	0	1	5
1514	8	1	1	1	1	1	2	1	7
1515	8	1	1	1	1	1	2	1	7
1516	8	1	1	0	2	2	1	1	6
1517	8	1	1	2	1	1	1	1	7
1518	8	2	1	1	1	1	1	1	7
1519	8	1	1	1	1	1	2	1	7
1520	8	1	1	2	1	1	1	1	7
1521	8	3	0	1	0	1	1	2	5
1522	8	0	1	1	2	1	2	1	6
1523	8	1	1	1	1	1	2	1	7
1524	8	1	1	1	1	1	2	1	7
1525	8	1	1	1	1	1	2	1	7
1526	8	1	1	1	1	1	2	1	7
1527	8	1	1	1	1	1	2	1	7
1528	8	1	1	1	1	2	1	1	7
1529	8	1	1	2	1	1	1	1	7
1530	8	1	1	1	1	1	1	2	7
1531	8	1	1	1	1	1	2	1	7
1532	8	1	1	1	2	1	1	1	7
1533	8	1	1	1	1	1	1	2	7
1534	8	1	1	1	1	2	1	1	7
1535	8	2	1	1	1	1	1	1	7
1536	8	1	1	1	1	1	2	1	7
1537	8	0	0	2	2	2	1	1	5
1538	8	1	1	2	1	1	1	1	7
1539	8	1	1	3	0	1	1	1	6
1540	8	1	1	1	1	1	2	1	7
1541	8	1	1	2	1	1	1	1	7
1542	8	1	1	1	1	1	2	1	7
1543	8	1	1	1	2	1	1	1	7
1544	8	1	1	1	1	1	1	2	7
1545	8	1	1	2	1	1	1	1	7
1546	8	1	0	2	2	1	1	1	6
1547	8	1	1	1	1	2	1	1	7
1548	8	2	1	1	1	1	1	1	7
1549	8	2	1	1	1	1	1	1	7
1550	8	1	1	1	1	2	1	1	7
1551	8	1	1	1	0	1	3	1	6
1552	8	1	1	1	1	1	1	2	7
1553	8	2	1	1	1	1	1	1	7
1554	8	1	1	1	1	1	2	1	7
1555	8	1	1	1	1	1	2	1	7
1556	8	1	2	1	1	1	1	1	7
1557	8	1	1	1	1	2	1	1	7
1558	8	1	1	2	1	1	1	1	7
1559	8	2	1	1	1	1	1	1	7
1560	8	1	1	1	1	1	2	1	7
1561	8	1	1	1	1	1	2	1	7
1562	8	1	1	1	1	2	1	1	7
1563	8	1	1	2	1	1	1	1	7
1564	8	1	1	1	1	1	1	2	7
1565	8	2	1	1	1	1	1	1	7
1566	8	1	1	1	2	1	1	1	7
1567	8	1	1	1	1	1	2	1	7
1568	8	1	1	0	3	1	1	1	6
1569	8	2	1	1	1	1	1	1	7
1570	8	2	1	1	1	1	1	1	7
1571	8	1	1	1	1	2	1	1	7
1572	8	1	1	1	1	2	1	1	7
1573	8	2	1	1	1	1	1	1	7
1574	8	1	1	2	1	1	1	1	7
1575	8	1	1	1	1	1	2	1	7
1576	8	1	1	1	1	2	1	1	7
1577	8	1	1	1	1	2	1	1	7
1578	8	1	1	1	1	1	2	1	7
1579	8	1	1	1	1	2	1	1	7
1580	8	1	1	1	3	1	0	1	6
1581	8	1	1	1	1	1	2	1	7
1582	8	1	1	1	1	1	2	1	7
1583	8	1	1	1	1	2	1	1	7
1584	8	1	1	1	1	1	2	1	7
1585	8	1	1	2	1	1	1	1	7
1586	8	1	1	1	1	2	1	1	7
1587	8	1	1	1	2	1	1	1	7
1588	8	1	1	1	1	1	2	1	7
1589	8	1	1	1	1	1	2	1	7
1590	8	1	1	1	1	2	1	1	7
1591	8	1	1	2	1	1	1	1	7
1592	8	1	2	1	1	1	1	1	7
1593	8	1	1	1	2	1	1	1	7
1594	8	2	1	1	1	1	1	1	7
1595	8	1	1	2	1	1	1	1	7
1596	8	1	1	2	1	1	1	1	7
1597	8	1	2	1	1	1	1	1	7
1598	8	1	1	2	1	1	1	1	7
1599	8	1	1	2	1	1	1	1	7
1600	8	1	1	1	1	1	2	1	7
1601	8	1	1	2	1	1	1	1	7
1602	8	1	1	1	2	1	1	1	7
1603	8	1	1	1	2	1	1	1	7
1604	8	1	1	1	1	1	2	1	7
1605	8	1	1	2	1	1	1	1	7
1606	8	1	1	1	1	1	2	1	7
1607	8	1	1	1	1	2	1	1	7
1608	8	1	1	1	1	1	2	1	7
1609	8	1	1	1	1	1	2	1	7
1610	8	1	1	1	1	1	1	2	7
1611	8	1	1	1	1	1	2	1	7
1612	8	1	1	1	1	1	1	2	7
1613	8	1	1	1	1	2	1	1	7
1614	8	1	1	2	1	1	1	1	7
1615	8	2	1	1	1	1	1	1	7
1616	8	1	1	2	1	1	1	1	7
1617	8	1	1	2	1	1	1	1	7
1618	8	1	1	1	1	2	1	1	7
1619	8	1	1	1	1	1	2	1	7
1620	8	1	1	2	1	1	1	1	7
1621	8	1	1	1	1	1	1	2	7
1622	8	1	1	1	2	1	1	1	7
1623	8	1	1	1	1	1	2	1	7
1624	8	1	1	2	1	1	1	1	7
1625	8	1	1	2	2	1	0	1	6
1626	8	1	1	1	1	1	2	1	7
1627	8	1	1	1	1	1	2	1	7
1628	8	1	1	1	1	1	2	1	7
1629	8	1	1	1	1	1	1	2	7
1630	8	1	1	1	1	1	2	1	7
1631	8	0	1	2	1	1	2	1	6
1632	8	1	1	1	2	1	1	1	7
1633	8	1	1	1	1	1	2	1	7
1634	8	2	1	1	1	1	1	1	7
1635	8	1	1	1	1	1	2	1	7
1636	8	2	1	2	1	1	0	1	6
1637	8	1	1	2	1	1	1	1	7
1638	8	1	1	1	1	2	1	1	7
1639	8	1	2	1	1	1	1	1	7
1640	8	2	1	0	2	1	1	1	6
1641	8	1	1	1	1	1	2	1	7
1642	8	1	1	1	1	2	1	1	7
1643	8	1	1	2	1	1	1	1	7
1644	8	1	2	1	1	1	1	1	7
1645	8	1	1	1	1	1	2	1	7
1646	8	1	2	1	1	1	1	1	7
1647	8	1	1	1	1	2	1	1	7
1648	8	1	1	1	1	1	1	2	7
1649	8	1	1	1	1	1	1	2	7
1650	8	1	1	1	1	2	1	1	7
1651	8	1	2	1	1	1	1	1	7
1652	8	1	1	3	1	1	0	1	6
1653	8	1	1	2	1	1	1	1	7
1654	8	1	1	2	1	1	1	1	7
1655	8	1	1	1	1	1	2	1	7
1656	8	1	1	2	1	1	1	1	7
1657	8	1	1	1	2	1	1	1	7
1658	8	1	1	2	1	1	1	1	7
1659	8	1	2	1	1	1	1	1	7
1660	8	1	1	1	1	1	2	1	7
1661	8	1	1	1	1	1	1	2	7
1662	8	1	1	1	1	1	2	1	7
1663	8	1	1	1	1	2	1	1	7
1664	8	1	2	1	1	1	1	1	7
1665	8	1	1	2	1	1	1	1	7
1666	8	1	1	1	1	1	2	1	7
1667	8	1	1	1	1	1	1	2	7
1668	8	1	1	1	1	2	1	1	7
1669	8	1	1	2	1	1	1	1	7
1670	8	1	1	1	1	1	2	1	7
1671	8	1	1	1	1	1	2	1	7
1672	8	1	1	1	1	1	2	1	7
1673	8	1	1	1	1	1	2	1	7
1674	8	1	1	2	1	1	1	1	7
1675	8	1	1	2	1	1	1	1	7
1676	8	2	1	0	2	1	2	0	5
1677	8	1	1	2	1	1	1	1	7
1678	8	1	1	1	2	1	1	1	7
1679	8	1	1	1	1	1	2	1	7
1680	8	1	1	0	1	2	1	2	6
1681	8	1	1	1	1	1	2	1	7
1682	8	1	1	1	1	1	2	1	7
1683	8	1	1	1	1	1	2	1	7
1684	8	1	1	1	1	2	1	1	7
1685	8	1	1	1	2	1	1	1	7
1686	8	1	1	1	1	1	2	1	7
1687	8	1	1	2	1	1	1	1	7
1688	8	2	0	1	2	1	1	1	6
1689	8	1	1	1	1	1	2	1	7
1690	8	1	1	2	1	1	1	1	7
1691	8	1	1	1	2	1	1	1	7
1692	8	2	1	1	1	1	1	1	7
1693	8	1	1	1	1	1	2	1	7
1694	8	1	2	0	1	1	1	2	6
1695	8	1	1	1	1	1	2	1	7
1696	8	1	1	2	1	1	1	1	7
1697	8	1	2	1	1	1	1	1	7
1698	8	1	1	1	1	1	2	1	7
1699	8	2	1	1	1	1	1	1	7
1700	8	1	2	1	1	1	1	1	7
1701	8	1	1	1	2	1	1	1	7
1702	8	1	1	2	1	1	1	1	7
1703	8	1	2	1	1	1	1	1	7
[truncated: 12,759 more rows]

## Sheet: C. Ortholog barchart statics
Species	Single-copy genes	Multiple-copy genes	Unique	Other	Uncluster
[truncated: 7 more rows]

[truncated: 1 more sheets: D. Single copy gene families]
