# Supplementary material for: Comparative Genomics Provides Insights into Adaptive Evolution in Tactile-Foraging Birds
Source: Genes (Basel). 2022 Apr 12;13(4):678. doi: 10.3390/genes13040678 (PMC9028243; doi:10.3390/genes13040678)
Supplement: Supplementary file 1 [file genes-13-00678-s001.zip › Table S2.xlsx]

## Sheet: A. Kiwi_expan_GO
##Databases: Gene Ontology
##Statistical test method: hypergeometric test / Fisher's exact test
##FDR correction method: Benjamini and Hochberg
Term	Database	ID	Input number	Background number	P-Value	Corrected P-Value	Input	Hyperlink
olfactory receptor activity	molecular_function	GO:0004984	11	55	3.56e-11	5.59e-09	gene-LOC106487647_Aman|gene-LOC106494365_Aman|gene-LOC106488038_Aman|gene-LOC106494087_Aman|gene-LOC106494363_Aman|gene-LOC106496822_Aman|gene-LOC106487974_Aman|gene-LOC106489415_Aman|gene-LOC106497358_Aman|gene-LOC106489198_Aman|gene-LOC106487975_Aman	http://amigo.geneontology.org/amigo/term/GO:0004984
detection of chemical stimulus involved in sensory perception of smell	biological_process	GO:0050911	11	55	3.56e-11	5.59e-09	gene-LOC106487647_Aman|gene-LOC106494365_Aman|gene-LOC106488038_Aman|gene-LOC106494087_Aman|gene-LOC106494363_Aman|gene-LOC106496822_Aman|gene-LOC106487974_Aman|gene-LOC106489415_Aman|gene-LOC106497358_Aman|gene-LOC106489198_Aman|gene-LOC106487975_Aman	http://amigo.geneontology.org/amigo/term/GO:0050911
immune response	biological_process	GO:0006955	10	98	9.71e-08	1.02e-05	gene-LOC106494630_Aman|gene-LOC106497240_Aman|gene-LOC106497303_Aman|gene-LOC106493052_Aman|gene-LOC106489131_Aman|gene-LOC106489919_Aman|gene-LOC106496148_Aman|gene-LOC106497304_Aman|gene-LOC106484881_Aman|gene-LOC106492643_Aman	http://amigo.geneontology.org/amigo/term/GO:0006955
nucleosome	cellular_component	GO:0000786	6	26	5.54e-07	4.35e-05	gene-LOC106488562_Aman|gene-LOC106488348_Aman|gene-LOC106488205_Aman|gene-LOC106488345_Aman|gene-LOC106488563_Aman|gene-LOC106488330_Aman	http://amigo.geneontology.org/amigo/term/GO:0000786
nucleosome assembly	biological_process	GO:0006334	6	28	8.09e-07	4.59e-05	gene-LOC106488562_Aman|gene-LOC106488348_Aman|gene-LOC106488205_Aman|gene-LOC106488345_Aman|gene-LOC106488563_Aman|gene-LOC106488330_Aman	http://amigo.geneontology.org/amigo/term/GO:0006334
negative regulation of chromatin silencing	biological_process	GO:0031936	4	5	1.02e-06	4.59e-05	gene-LOC106488348_Aman|gene-LOC106488205_Aman|gene-LOC106488562_Aman|gene-LOC106488330_Aman	http://amigo.geneontology.org/amigo/term/GO:0031936
chromosome condensation	biological_process	GO:0030261	4	5	1.02e-06	4.59e-05	gene-LOC106488348_Aman|gene-LOC106488205_Aman|gene-LOC106488562_Aman|gene-LOC106488330_Aman	http://amigo.geneontology.org/amigo/term/GO:0030261
nucleosome positioning	biological_process	GO:0016584	4	7	2.64e-06	0.000103489	gene-LOC106488348_Aman|gene-LOC106488205_Aman|gene-LOC106488562_Aman|gene-LOC106488330_Aman	http://amigo.geneontology.org/amigo/term/GO:0016584
negative regulation of DNA recombination	biological_process	GO:0045910	4	8	3.93e-06	0.000123247	gene-LOC106488348_Aman|gene-LOC106488205_Aman|gene-LOC106488562_Aman|gene-LOC106488330_Aman	http://amigo.geneontology.org/amigo/term/GO:0045910
nucleosomal DNA binding	molecular_function	GO:0031492	4	9	5.63e-06	0.000160616	gene-LOC106488348_Aman|gene-LOC106488205_Aman|gene-LOC106488562_Aman|gene-LOC106488330_Aman	http://amigo.geneontology.org/amigo/term/GO:0031492
external side of plasma membrane	cellular_component	GO:0009897	10	174	1.27e-05	0.000306266	gene-LOC106489079_Aman|gene-LOC106497240_Aman|gene-LOC106498082_Aman|gene-LOC106497303_Aman|gene-LOC106493052_Aman|gene-LOC106489919_Aman|gene-LOC106496148_Aman|gene-LOC106497304_Aman|gene-LOC106484881_Aman|gene-LOC106492643_Aman	http://amigo.geneontology.org/amigo/term/GO:0009897
retrograde transport, endosome to plasma membrane	biological_process	GO:1990126	4	12	1.4e-05	0.000314	gene-LOC106495688_Aman|gene-LOC106495683_Aman|gene-LOC106495684_Aman|gene-LOC106495685_Aman	http://amigo.geneontology.org/amigo/term/GO:1990126
nucleic acid binding	molecular_function	GO:0003676	9	145	1.95e-05	0.000407332	gene-PAN2_Aman|gene-LOC106496976_Aman|gene-LOC106496950_Aman|gene-LOC106483042_Aman|gene-LOC106496955_Aman|gene-LOC106496956_Aman|gene-LOC106496968_Aman|gene-LOC106496054_Aman|gene-LOC106496951_Aman	http://amigo.geneontology.org/amigo/term/GO:0003676
retromer complex	cellular_component	GO:0030904	4	16	3.62e-05	0.000709559	gene-LOC106495688_Aman|gene-LOC106495683_Aman|gene-LOC106495684_Aman|gene-LOC106495685_Aman	http://amigo.geneontology.org/amigo/term/GO:0030904
G protein-coupled receptor activity	molecular_function	GO:0004930	11	244	4.03e-05	0.000744064	gene-LOC106487647_Aman|gene-LOC106494365_Aman|gene-LOC106488038_Aman|gene-LOC106494087_Aman|gene-LOC106494363_Aman|gene-LOC106496822_Aman|gene-LOC106487974_Aman|gene-LOC106489415_Aman|gene-LOC106497358_Aman|gene-LOC106489198_Aman|gene-LOC106487975_Aman	http://amigo.geneontology.org/amigo/term/GO:0004930
alpha-(1->3)-fucosyltransferase activity	molecular_function	GO:0046920	3	5	4.78e-05	0.000754083	gene-LOC106492205_Aman|gene-LOC106492191_Aman|gene-LOC106492193_Aman	http://amigo.geneontology.org/amigo/term/GO:0046920
fucosylation	biological_process	GO:0036065	3	5	4.78e-05	0.000754083	gene-LOC106492205_Aman|gene-LOC106492191_Aman|gene-LOC106492193_Aman	http://amigo.geneontology.org/amigo/term/GO:0036065
G protein-coupled receptor signaling pathway	biological_process	GO:0007186	11	249	4.8e-05	0.000754083	gene-LOC106487647_Aman|gene-LOC106494365_Aman|gene-LOC106488038_Aman|gene-LOC106494087_Aman|gene-LOC106494363_Aman|gene-LOC106496822_Aman|gene-LOC106487974_Aman|gene-LOC106489415_Aman|gene-LOC106497358_Aman|gene-LOC106489198_Aman|gene-LOC106487975_Aman	http://amigo.geneontology.org/amigo/term/GO:0007186
negative regulation of DNA-binding transcription factor activity	biological_process	GO:0043433	5	42	8.81e-05	0.00131667	gene-LOC106489871_Aman|gene-LOC106489833_Aman|gene-LOC106489858_Aman|gene-LOC106489859_Aman|gene-LOC106489834_Aman	http://amigo.geneontology.org/amigo/term/GO:0043433
regulation of mitotic metaphase/anaphase transition	biological_process	GO:0030071	3	7	0.000101036	0.00144206	gene-CDC6_Aman|gene-LOC106490056_Aman|gene-LOC106486341_Aman	http://amigo.geneontology.org/amigo/term/GO:0030071
endocytic recycling	biological_process	GO:0032456	4	30	0.000311317	0.00391014	gene-LOC106495688_Aman|gene-LOC106495683_Aman|gene-LOC106495684_Aman|gene-LOC106495685_Aman	http://amigo.geneontology.org/amigo/term/GO:0032456
double-stranded DNA binding	molecular_function	GO:0003690	4	34	0.000480788	0.0053917	gene-LOC106488348_Aman|gene-LOC106488205_Aman|gene-LOC106488562_Aman|gene-LOC106488330_Aman	http://amigo.geneontology.org/amigo/term/GO:0003690
protein glycosylation	biological_process	GO:0006486	5	66	0.000619677	0.0067096	gene-LOC106492205_Aman|gene-LOC106492193_Aman|gene-LOC106492191_Aman|gene-LOC106493307_Aman|gene-LOC106493297_Aman	http://amigo.geneontology.org/amigo/term/GO:0006486
metal ion binding	molecular_function	GO:0046872	17	714	0.000779716	0.00816103	gene-PAN2_Aman|gene-LOC106495683_Aman|gene-LOC106489816_Aman|gene-LOC106483042_Aman|gene-LOC106497304_Aman|gene-NUP153_Aman|gene-LOC106495684_Aman|gene-LOC106495685_Aman|gene-LOC106496049_Aman|gene-RNF213_Aman|gene-LOC106489919_Aman|gene-LOC106496054_Aman|gene-LOC106497303_Aman|gene-LOC106495688_Aman|gene-LOC106490833_Aman|gene-LOC106484881_Aman|gene-LOC106483520_Aman	http://amigo.geneontology.org/amigo/term/GO:0046872
epithelial to mesenchymal transition	biological_process	GO:0001837	3	17	0.000893809	0.00903388	gene-LOC106495441_Aman|gene-LOC106495443_Aman|gene-LOC106495440_Aman	http://amigo.geneontology.org/amigo/term/GO:0001837
heart looping	biological_process	GO:0001947	4	41	0.00092065	0.00903388	gene-LOC106495159_Aman|gene-LOC106486243_Aman|gene-LOC106495160_Aman|gene-LOC106486245_Aman	http://amigo.geneontology.org/amigo/term/GO:0001947
odorant binding	molecular_function	GO:0005549	4	42	0.00100078	0.00952255	gene-LOC106487647_Aman|gene-LOC106488038_Aman|gene-LOC106497358_Aman|gene-LOC106487974_Aman	http://amigo.geneontology.org/amigo/term/GO:0005549
embryonic skeletal system development	biological_process	GO:0048706	3	20	0.00135925	0.0125531	gene-LOC106495159_Aman|gene-LOC106495160_Aman|gene-LOC106489918_Aman	http://amigo.geneontology.org/amigo/term/GO:0048706
positive regulation of cell-cell adhesion mediated by cadherin	biological_process	GO:2000049	2	5	0.0018833	0.0128556	gene-LOC106495159_Aman|gene-LOC106495160_Aman	http://amigo.geneontology.org/amigo/term/GO:2000049
paraxial mesoderm formation	biological_process	GO:0048341	2	5	0.0018833	0.0128556	gene-LOC106495159_Aman|gene-LOC106495160_Aman	http://amigo.geneontology.org/amigo/term/GO:0048341
positive regulation of meiotic nuclear division	biological_process	GO:0045836	2	5	0.0018833	0.0128556	gene-LOC106495159_Aman|gene-LOC106495160_Aman	http://amigo.geneontology.org/amigo/term/GO:0045836
secondary palate development	biological_process	GO:0062009	2	5	0.0018833	0.0128556	gene-LOC106495159_Aman|gene-LOC106495160_Aman	http://amigo.geneontology.org/amigo/term/GO:0062009
arachidonate-CoA ligase activity	molecular_function	GO:0047676	2	5	0.0018833	0.0128556	gene-LOC106485231_Aman|gene-LOC106493327_Aman	http://amigo.geneontology.org/amigo/term/GO:0047676
primitive streak formation	biological_process	GO:0090009	2	5	0.0018833	0.0128556	gene-LOC106495159_Aman|gene-LOC106495160_Aman	http://amigo.geneontology.org/amigo/term/GO:0090009
positive regulation of ossification	biological_process	GO:0045778	2	5	0.0018833	0.0128556	gene-LOC106495159_Aman|gene-LOC106495160_Aman	http://amigo.geneontology.org/amigo/term/GO:0045778
regulation of branching involved in mammary gland duct morphogenesis	biological_process	GO:0060762	2	5	0.0018833	0.0128556	gene-LOC106495159_Aman|gene-LOC106495160_Aman	http://amigo.geneontology.org/amigo/term/GO:0060762
positive regulation of macrophage cytokine production	biological_process	GO:0060907	2	5	0.0018833	0.0128556	gene-LOC106495159_Aman|gene-LOC106495160_Aman	http://amigo.geneontology.org/amigo/term/GO:0060907
positive regulation of non-canonical Wnt signaling pathway	biological_process	GO:2000052	2	5	0.0018833	0.0128556	gene-LOC106495159_Aman|gene-LOC106495160_Aman	http://amigo.geneontology.org/amigo/term/GO:2000052
galactosylceramide biosynthetic process	biological_process	GO:0006682	2	5	0.0018833	0.0128556	gene-LOC106493307_Aman|gene-LOC106493297_Aman	http://amigo.geneontology.org/amigo/term/GO:0006682
retrograde transport, endosome to Golgi	biological_process	GO:0042147	4	51	0.00195496	0.0130608	gene-LOC106495688_Aman|gene-LOC106495683_Aman|gene-LOC106495684_Aman|gene-LOC106495685_Aman	http://amigo.geneontology.org/amigo/term/GO:0042147
regulation of transcription, DNA-templated	biological_process	GO:0006355	8	226	0.00203373	0.013304	gene-LOC106488562_Aman|gene-LOC106488348_Aman|gene-LOC106496049_Aman|gene-LOC106483042_Aman|gene-LOC106496054_Aman|gene-LOC106488205_Aman|gene-LOC106490833_Aman|gene-LOC106488330_Aman	http://amigo.geneontology.org/amigo/term/GO:0006355
Golgi cisterna membrane	cellular_component	GO:0032580	3	24	0.00218213	0.0139835	gene-LOC106492205_Aman|gene-LOC106492191_Aman|gene-LOC106492193_Aman	http://amigo.geneontology.org/amigo/term/GO:0032580
ubiquitin-dependent protein catabolic process	biological_process	GO:0006511	7	179	0.00224855	0.0141209	gene-LOC106489858_Aman|gene-LOC106489816_Aman|gene-LOC106489871_Aman|gene-LOC106489859_Aman|gene-RNF213_Aman|gene-LOC106489833_Aman|gene-LOC106489834_Aman	http://amigo.geneontology.org/amigo/term/GO:0006511
negative regulation of epidermal growth factor receptor signaling pathway	biological_process	GO:0042059	2	6	0.00249512	0.0145087	gene-LOC106489079_Aman|gene-LOC106498082_Aman	http://amigo.geneontology.org/amigo/term/GO:0042059
positive regulation of T cell chemotaxis	biological_process	GO:0010820	2	6	0.00249512	0.0145087	gene-LOC106495159_Aman|gene-LOC106495160_Aman	http://amigo.geneontology.org/amigo/term/GO:0010820
nuclear pore central transport channel	cellular_component	GO:0044613	2	6	0.00249512	0.0145087	gene-NUP153_Aman|gene-LOC106483520_Aman	http://amigo.geneontology.org/amigo/term/GO:0044613
lipid glycosylation	biological_process	GO:0030259	2	6	0.00249512	0.0145087	gene-LOC106493307_Aman|gene-LOC106493297_Aman	http://amigo.geneontology.org/amigo/term/GO:0030259
ubiquitin protein ligase activity	molecular_function	GO:0061630	7	187	0.00284471	0.0151655	gene-LOC106489858_Aman|gene-LOC106489871_Aman|gene-LOC106489859_Aman|gene-LOC106490760_Aman|gene-LOC106489833_Aman|gene-LOC106494887_Aman|gene-LOC106489834_Aman	http://amigo.geneontology.org/amigo/term/GO:0061630
endosome membrane	cellular_component	GO:0010008	4	57	0.00285989	0.0151655	gene-LOC106495688_Aman|gene-LOC106495683_Aman|gene-LOC106495684_Aman|gene-LOC106495685_Aman	http://amigo.geneontology.org/amigo/term/GO:0010008
central nervous system development	biological_process	GO:0007417	4	58	0.00303434	0.0151655	gene-LOC106496042_Aman|gene-LOC106486243_Aman|gene-LOC106496029_Aman|gene-LOC106486245_Aman	http://amigo.geneontology.org/amigo/term/GO:0007417
positive regulation of type I interferon-mediated signaling pathway	biological_process	GO:0060340	2	7	0.00318766	0.0151655	gene-LOC106495159_Aman|gene-LOC106495160_Aman	http://amigo.geneontology.org/amigo/term/GO:0060340
positive regulation of phosphoprotein phosphatase activity	biological_process	GO:0032516	2	7	0.00318766	0.0151655	gene-LOC106489079_Aman|gene-LOC106498082_Aman	http://amigo.geneontology.org/amigo/term/GO:0032516
positive regulation of T cell mediated cytotoxicity	biological_process	GO:0001916	2	7	0.00318766	0.0151655	gene-LOC106493052_Aman|gene-LOC106497240_Aman	http://amigo.geneontology.org/amigo/term/GO:0001916
regulation of postsynaptic cytosolic calcium ion concentration	biological_process	GO:0099566	2	7	0.00318766	0.0151655	gene-LOC106495159_Aman|gene-LOC106495160_Aman	http://amigo.geneontology.org/amigo/term/GO:0099566
oxidoreductase activity, acting on single donors with incorporation of molecular oxygen, incorporation of two atoms of oxygen	molecular_function	GO:0016702	2	7	0.00318766	0.0151655	gene-ALOXE3_Aman|gene-LOC106484843_Aman	http://amigo.geneontology.org/amigo/term/GO:0016702
positive regulation of macrophage activation	biological_process	GO:0043032	2	7	0.00318766	0.0151655	gene-LOC106495159_Aman|gene-LOC106495160_Aman	http://amigo.geneontology.org/amigo/term/GO:0043032
poly-N-acetyllactosamine biosynthetic process	biological_process	GO:0030311	2	7	0.00318766	0.0151655	gene-LOC106493307_Aman|gene-LOC106493297_Aman	http://amigo.geneontology.org/amigo/term/GO:0030311
N-acetyllactosaminide beta-1,3-N-acetylglucosaminyltransferase activity	molecular_function	GO:0008532	2	7	0.00318766	0.0151655	gene-LOC106493307_Aman|gene-LOC106493297_Aman	http://amigo.geneontology.org/amigo/term/GO:0008532
vagina development	biological_process	GO:0060068	2	7	0.00318766	0.0151655	gene-LOC106495159_Aman|gene-LOC106495160_Aman	http://amigo.geneontology.org/amigo/term/GO:0060068
oligosaccharide biosynthetic process	biological_process	GO:0009312	2	8	0.00395932	0.0163582	gene-LOC106493307_Aman|gene-LOC106493297_Aman	http://amigo.geneontology.org/amigo/term/GO:0009312
pronucleus	cellular_component	GO:0045120	2	8	0.00395932	0.0163582	gene-LOC106498075_Aman|gene-LOC106498070_Aman	http://amigo.geneontology.org/amigo/term/GO:0045120
positive regulation of rRNA processing	biological_process	GO:2000234	2	8	0.00395932	0.0163582	gene-LOC106490056_Aman|gene-LOC106486341_Aman	http://amigo.geneontology.org/amigo/term/GO:2000234
nuclear inclusion body	cellular_component	GO:0042405	2	8	0.00395932	0.0163582	gene-NUP153_Aman|gene-LOC106483520_Aman	http://amigo.geneontology.org/amigo/term/GO:0042405
nuclear pore complex assembly	biological_process	GO:0051292	2	8	0.00395932	0.0163582	gene-NUP153_Aman|gene-LOC106483520_Aman	http://amigo.geneontology.org/amigo/term/GO:0051292
RNA export from nucleus	biological_process	GO:0006405	2	8	0.00395932	0.0163582	gene-NUP153_Aman|gene-LOC106483520_Aman	http://amigo.geneontology.org/amigo/term/GO:0006405
MHC class II protein complex	cellular_component	GO:0042613	2	8	0.00395932	0.0163582	gene-LOC106489131_Aman|gene-LOC106494630_Aman	http://amigo.geneontology.org/amigo/term/GO:0042613
arachidonic acid metabolic process	biological_process	GO:0019369	2	8	0.00395932	0.0163582	gene-ALOXE3_Aman|gene-LOC106484843_Aman	http://amigo.geneontology.org/amigo/term/GO:0019369
cellular response to pH	biological_process	GO:0071467	2	8	0.00395932	0.0163582	gene-LOC106499412_Aman|gene-LOC106499414_Aman	http://amigo.geneontology.org/amigo/term/GO:0071467
nuclear pore nuclear basket	cellular_component	GO:0044615	2	8	0.00395932	0.0163582	gene-NUP153_Aman|gene-LOC106483520_Aman	http://amigo.geneontology.org/amigo/term/GO:0044615
secondary heart field specification	biological_process	GO:0003139	2	9	0.00480851	0.0191123	gene-LOC106495159_Aman|gene-LOC106495160_Aman	http://amigo.geneontology.org/amigo/term/GO:0003139
type B pancreatic cell development	biological_process	GO:0003323	2	9	0.00480851	0.0191123	gene-LOC106495159_Aman|gene-LOC106495160_Aman	http://amigo.geneontology.org/amigo/term/GO:0003323
preribosome, small subunit precursor	cellular_component	GO:0030688	2	9	0.00480851	0.0191123	gene-LOC106490056_Aman|gene-LOC106486341_Aman	http://amigo.geneontology.org/amigo/term/GO:0030688
positive regulation of neuron death	biological_process	GO:1901216	2	10	0.00573369	0.0204589	gene-LOC106495159_Aman|gene-LOC106495160_Aman	http://amigo.geneontology.org/amigo/term/GO:1901216
planar cell polarity pathway involved in neural tube closure	biological_process	GO:0090179	2	10	0.00573369	0.0204589	gene-LOC106495159_Aman|gene-LOC106495160_Aman	http://amigo.geneontology.org/amigo/term/GO:0090179
inorganic anion exchanger activity	molecular_function	GO:0005452	2	10	0.00573369	0.0204589	gene-LOC106485039_Aman|gene-LOC106485038_Aman	http://amigo.geneontology.org/amigo/term/GO:0005452
positive regulation of G protein-coupled receptor signaling pathway	biological_process	GO:0045745	2	10	0.00573369	0.0204589	gene-LOC106495159_Aman|gene-LOC106495160_Aman	http://amigo.geneontology.org/amigo/term/GO:0045745
acyl-CoA hydrolase activity	molecular_function	GO:0047617	2	10	0.00573369	0.0204589	gene-LOC106485231_Aman|gene-LOC106493327_Aman	http://amigo.geneontology.org/amigo/term/GO:0047617
tRNA wobble uridine modification	biological_process	GO:0002098	2	10	0.00573369	0.0204589	gene-LOC106500369_Aman|gene-LOC106500421_Aman	http://amigo.geneontology.org/amigo/term/GO:0002098
basal part of cell	cellular_component	GO:0045178	2	10	0.00573369	0.0204589	gene-LOC106489079_Aman|gene-LOC106498082_Aman	http://amigo.geneontology.org/amigo/term/GO:0045178
positive regulation of endocytosis	biological_process	GO:0045807	2	10	0.00573369	0.0204589	gene-LOC106495159_Aman|gene-LOC106495160_Aman	http://amigo.geneontology.org/amigo/term/GO:0045807
hematopoietic stem cell proliferation	biological_process	GO:0071425	2	11	0.00673333	0.022734	gene-LOC106495159_Aman|gene-LOC106495160_Aman	http://amigo.geneontology.org/amigo/term/GO:0071425
transferase activity, transferring hexosyl groups	molecular_function	GO:0016758	2	11	0.00673333	0.022734	gene-LOC106493307_Aman|gene-LOC106493297_Aman	http://amigo.geneontology.org/amigo/term/GO:0016758
peripheral nervous system development	biological_process	GO:0007422	2	11	0.00673333	0.022734	gene-LOC106496029_Aman|gene-LOC106496042_Aman	http://amigo.geneontology.org/amigo/term/GO:0007422
2-oxoglutarate-dependent dioxygenase activity	molecular_function	GO:0016706	2	11	0.00673333	0.022734	gene-LOC106500369_Aman|gene-LOC106500421_Aman	http://amigo.geneontology.org/amigo/term/GO:0016706
establishment of epithelial cell apical/basal polarity	biological_process	GO:0045198	2	11	0.00673333	0.022734	gene-LOC106495159_Aman|gene-LOC106495160_Aman	http://amigo.geneontology.org/amigo/term/GO:0045198
protein homotrimerization	biological_process	GO:0070207	2	12	0.00780591	0.0247581	gene-LOC106499412_Aman|gene-LOC106499414_Aman	http://amigo.geneontology.org/amigo/term/GO:0070207
translation elongation factor activity	molecular_function	GO:0003746	2	12	0.00780591	0.0247581	gene-LOC106494386_Aman|gene-LOC106489877_Aman	http://amigo.geneontology.org/amigo/term/GO:0003746
nuclear periphery	cellular_component	GO:0034399	2	12	0.00780591	0.0247581	gene-NUP153_Aman|gene-LOC106483520_Aman	http://amigo.geneontology.org/amigo/term/GO:0034399
long-chain fatty acid-CoA ligase activity	molecular_function	GO:0004467	2	12	0.00780591	0.0247581	gene-LOC106485231_Aman|gene-LOC106493327_Aman	http://amigo.geneontology.org/amigo/term/GO:0004467
maturation of SSU-rRNA	biological_process	GO:0030490	2	12	0.00780591	0.0247581	gene-LOC106490056_Aman|gene-LOC106486341_Aman	http://amigo.geneontology.org/amigo/term/GO:0030490
positive regulation of cartilage development	biological_process	GO:0061036	2	12	0.00780591	0.0247581	gene-LOC106495159_Aman|gene-LOC106495160_Aman	http://amigo.geneontology.org/amigo/term/GO:0061036
translational elongation	biological_process	GO:0006414	2	13	0.00894994	0.0265121	gene-LOC106494386_Aman|gene-LOC106489877_Aman	http://amigo.geneontology.org/amigo/term/GO:0006414
mitochondrial fission	biological_process	GO:0000266	2	13	0.00894994	0.0265121	gene-LOC106494512_Aman|gene-LOC106494511_Aman	http://amigo.geneontology.org/amigo/term/GO:0000266
establishment of planar polarity	biological_process	GO:0001736	2	13	0.00894994	0.0265121	gene-LOC106495159_Aman|gene-LOC106495160_Aman	http://amigo.geneontology.org/amigo/term/GO:0001736
post-anal tail morphogenesis	biological_process	GO:0036342	2	13	0.00894994	0.0265121	gene-LOC106495159_Aman|gene-LOC106495160_Aman	http://amigo.geneontology.org/amigo/term/GO:0036342
regulation of cellular protein localization	biological_process	GO:1903827	2	13	0.00894994	0.0265121	gene-LOC106495159_Aman|gene-LOC106495160_Aman	http://amigo.geneontology.org/amigo/term/GO:1903827
positive regulation of peptidyl-threonine phosphorylation	biological_process	GO:0010800	2	13	0.00894994	0.0265121	gene-LOC106495159_Aman|gene-LOC106495160_Aman	http://amigo.geneontology.org/amigo/term/GO:0010800
acetylgalactosaminyltransferase activity	molecular_function	GO:0008376	2	13	0.00894994	0.0265121	gene-LOC106493307_Aman|gene-LOC106493297_Aman	http://amigo.geneontology.org/amigo/term/GO:0008376
cochlea morphogenesis	biological_process	GO:0090103	2	14	0.010164	0.0287521	gene-LOC106495159_Aman|gene-LOC106495160_Aman	http://amigo.geneontology.org/amigo/term/GO:0090103
negative regulation of myoblast differentiation	biological_process	GO:0045662	2	14	0.010164	0.0287521	gene-LOC106495159_Aman|gene-LOC106495160_Aman	http://amigo.geneontology.org/amigo/term/GO:0045662
nuclear localization sequence binding	molecular_function	GO:0008139	2	14	0.010164	0.0287521	gene-NUP153_Aman|gene-LOC106483520_Aman	http://amigo.geneontology.org/amigo/term/GO:0008139
negative regulation of fibroblast growth factor receptor signaling pathway	biological_process	GO:0040037	2	14	0.010164	0.0287521	gene-LOC106495159_Aman|gene-LOC106495160_Aman	http://amigo.geneontology.org/amigo/term/GO:0040037
long-chain fatty acid metabolic process	biological_process	GO:0001676	2	14	0.010164	0.0287521	gene-LOC106485231_Aman|gene-LOC106493327_Aman	http://amigo.geneontology.org/amigo/term/GO:0001676
protein ubiquitination	biological_process	GO:0016567	7	244	0.0112155	0.0314433	gene-LOC106489858_Aman|gene-LOC106489816_Aman|gene-LOC106489871_Aman|gene-LOC106489859_Aman|gene-RNF213_Aman|gene-LOC106489833_Aman|gene-LOC106489834_Aman	http://amigo.geneontology.org/amigo/term/GO:0016567
activation of JUN kinase activity	biological_process	GO:0007257	2	15	0.0114465	0.0315282	gene-LOC106495159_Aman|gene-LOC106495160_Aman	http://amigo.geneontology.org/amigo/term/GO:0007257
positive regulation of mesenchymal cell proliferation	biological_process	GO:0002053	2	15	0.0114465	0.0315282	gene-LOC106495159_Aman|gene-LOC106495160_Aman	http://amigo.geneontology.org/amigo/term/GO:0002053
antigen processing and presentation	biological_process	GO:0019882	2	16	0.0127962	0.034051	gene-LOC106489131_Aman|gene-LOC106494630_Aman	http://amigo.geneontology.org/amigo/term/GO:0019882
activation of protein kinase B activity	biological_process	GO:0032148	2	16	0.0127962	0.034051	gene-LOC106495159_Aman|gene-LOC106495160_Aman	http://amigo.geneontology.org/amigo/term/GO:0032148
face development	biological_process	GO:0060324	2	16	0.0127962	0.034051	gene-LOC106495159_Aman|gene-LOC106495160_Aman	http://amigo.geneontology.org/amigo/term/GO:0060324
regulation of I-kappaB kinase/NF-kappaB signaling	biological_process	GO:0043122	2	16	0.0127962	0.034051	gene-LOC106495159_Aman|gene-LOC106495160_Aman	http://amigo.geneontology.org/amigo/term/GO:0043122
regulation of postsynapse organization	biological_process	GO:0099175	2	17	0.0142117	0.0365776	gene-LOC106495159_Aman|gene-LOC106495160_Aman	http://amigo.geneontology.org/amigo/term/GO:0099175
epidermis development	biological_process	GO:0008544	2	17	0.0142117	0.0365776	gene-LOC106496029_Aman|gene-LOC106496042_Aman	http://amigo.geneontology.org/amigo/term/GO:0008544
sensory perception of smell	biological_process	GO:0007608	2	17	0.0142117	0.0365776	gene-LOC106487647_Aman|gene-LOC106497358_Aman	http://amigo.geneontology.org/amigo/term/GO:0007608
inorganic anion transport	biological_process	GO:0015698	2	18	0.0156914	0.039104	gene-LOC106485039_Aman|gene-LOC106485038_Aman	http://amigo.geneontology.org/amigo/term/GO:0015698
structural constituent of nuclear pore	molecular_function	GO:0017056	2	18	0.0156914	0.039104	gene-NUP153_Aman|gene-LOC106483520_Aman	http://amigo.geneontology.org/amigo/term/GO:0017056
protein-membrane adaptor activity	molecular_function	GO:0043495	2	18	0.0156914	0.039104	gene-NUP153_Aman|gene-LOC106483520_Aman	http://amigo.geneontology.org/amigo/term/GO:0043495
mRNA stabilization	biological_process	GO:0048255	2	19	0.0172342	0.0426105	gene-LOC106489686_Aman|gene-FAM46A_Aman	http://amigo.geneontology.org/amigo/term/GO:0048255
mRNA processing	biological_process	GO:0006397	3	56	0.0193647	0.047504	gene-PAN2_Aman|gene-LOC106498075_Aman|gene-LOC106498070_Aman	http://amigo.geneontology.org/amigo/term/GO:0006397
negative regulation of axon extension involved in axon guidance	biological_process	GO:0048843	2	21	0.0205032	0.0494321	gene-LOC106495159_Aman|gene-LOC106495160_Aman	http://amigo.geneontology.org/amigo/term/GO:0048843
extracellular matrix	cellular_component	GO:0031012	5	157	0.020623	0.0494321	gene-LOC106495042_Aman|gene-LOC106486488_Aman|gene-LOC106495159_Aman|gene-LOC106495160_Aman|gene-LOC106486600_Aman	http://amigo.geneontology.org/amigo/term/GO:0031012

## Sheet: B. Kiwi_expan_KEGG
##Databases: KEGG PATHWAY
##Statistical test method: hypergeometric test / Fisher's exact test
##FDR correction method: Benjamini and Hochberg
Term	Database	ID	Input number	Background number	P-Value	Corrected P-Value	Input	Hyperlink
Herpes simplex virus 1 infection	KEGG PATHWAY	ko05168	10	150	3.69e-06	0.000123247	gene-LOC106494630_Aman|gene-LOC106483042_Aman|gene-LOC106497304_Aman|gene-LOC106497303_Aman|gene-LOC106496049_Aman|gene-LOC106489131_Aman|gene-LOC106489919_Aman|gene-LOC106490833_Aman|gene-LOC106484881_Aman|gene-LOC106496148_Aman	http://www.genome.jp/kegg-bin/show_pathway?gga05168/gga:107052489%09red/gga:425389%09red/gga:693260%09red/gga:420372%09red/gga:101747454%09red
Glycosphingolipid biosynthesis - lacto and neolacto series	KEGG PATHWAY	ko00601	5	23	6.55e-06	0.00017136	gene-LOC106492205_Aman|gene-LOC106492193_Aman|gene-LOC106492191_Aman|gene-LOC106493307_Aman|gene-LOC106493297_Aman	http://www.genome.jp/kegg-bin/show_pathway?gga00601/gga:429027%09red/gga:428341%09red
Endocytosis	KEGG PATHWAY	ko04144	10	228	0.000112109	0.00153053	gene-WIPF2_Aman|gene-LOC106495683_Aman|gene-LOC106495685_Aman|gene-LOC106497303_Aman|gene-LOC106489919_Aman|gene-LOC106495688_Aman|gene-LOC106496148_Aman|gene-LOC106497304_Aman|gene-LOC106484881_Aman|gene-LOC106495684_Aman	http://www.genome.jp/kegg-bin/show_pathway?gga04144/gga:693260%09red/gga:425389%09red/gga:771898%09red/gga:416867%09red
Cell adhesion molecules (CAMs)	KEGG PATHWAY	ko04514	7	122	0.000261331	0.00341908	gene-LOC106494630_Aman|gene-LOC106497303_Aman|gene-LOC106489131_Aman|gene-LOC106489919_Aman|gene-LOC106497304_Aman|gene-LOC106484881_Aman|gene-LOC106496148_Aman	http://www.genome.jp/kegg-bin/show_pathway?gga04514/gga:425389%09red/gga:693260%09red/gga:101747454%09red
Phagosome	KEGG PATHWAY	ko04145	7	132	0.000411357	0.00496793	gene-LOC106494630_Aman|gene-LOC106497303_Aman|gene-LOC106489131_Aman|gene-LOC106489919_Aman|gene-LOC106497304_Aman|gene-LOC106484881_Aman|gene-LOC106496148_Aman	http://www.genome.jp/kegg-bin/show_pathway?gga04145/gga:425389%09red/gga:693260%09red/gga:101747454%09red
Fatty acid degradation	KEGG PATHWAY	ko00071	4	33	0.000433434	0.00504067	gene-LOC106485231_Aman|gene-LOC106493327_Aman|gene-LOC106496029_Aman|gene-LOC106496042_Aman	http://www.genome.jp/kegg-bin/show_pathway?gga00071/gga:420090%09red/gga:417615%09red
Ascorbate and aldarate metabolism	KEGG PATHWAY	ko00053	2	10	0.00573369	0.0204589	gene-LOC106496029_Aman|gene-LOC106496042_Aman	http://www.genome.jp/kegg-bin/show_pathway?gga00053/gga:417615%09red
Fatty acid biosynthesis	KEGG PATHWAY	ko00061	2	17	0.0142117	0.0365776	gene-LOC106485231_Aman|gene-LOC106493327_Aman	http://www.genome.jp/kegg-bin/show_pathway?gga00061/gga:420090%09red
Cellular senescence	KEGG PATHWAY	ko04218	5	143	0.0145177	0.0370615	gene-LOC106497303_Aman|gene-LOC106497304_Aman|gene-LOC106489919_Aman|gene-LOC106484881_Aman|gene-LOC106496148_Aman	http://www.genome.jp/kegg-bin/show_pathway?gga04218/gga:425389%09red/gga:693260%09red
Histidine metabolism	KEGG PATHWAY	ko00340	2	21	0.0205032	0.0494321	gene-LOC106496029_Aman|gene-LOC106496042_Aman	http://www.genome.jp/kegg-bin/show_pathway?gga00340/gga:417615%09red

## Sheet: C. Mallard_expan_GO
##Databases: Gene Ontology
##Statistical test method: hypergeometric test / Fisher's exact test
##FDR correction method: Benjamini and Hochberg
Term	Database	ID	P-Value	Corrected_pValue	DEG_item	DEG_list	Bg_item	Bg_list	Gene_names
olfactory receptor activity	molecular_function	GO:0004984	5.07e-75	2.29e-71	98	922	141	14886	gene-LOC113840733,gene-LOC113841124,gene-LOC113842018,gene-LOC113841277,gene-LOC113840676,gene-LOC113841339,gene-LOC113841815,gene-LOC113842150,gene-LOC113840860,gene-LOC113841560,gene-LOC113840020,gene-LOC113841878,gene-LOC113842034,gene-LOC113841060,gene-LOC113841122,gene-LOC113840597,gene-LOC113841067,gene-LOC113841574,gene-LOC113841266,gene-LOC113840650,gene-LOC113841843,gene-LOC113840622,gen…
receptor activity	molecular_function	GO:0004872	5.19e-27	1.17e-23	366	922	3691	14886	gene-LOC113840851,gene-LOC113842952,gene-LOC113840856,gene-LOC113841356,gene-LOC113840746,gene-LOC113842055,gene-LOC113841263,gene-LOC113840477,gene-LOC113841003,gene-LOC113840740,gene-LOC113839805,gene-LOC113841535,gene-LOC113840271,gene-LOC101794371,gene-LOC113840889,gene-LOC113842239,gene-LOC113840619,gene-LOC113843336,gene-LOC113840745,gene-LOC101794644,gene-LOC106014326,gene-LOC106020662,gen…
signaling receptor activity	molecular_function	GO:0038023	5.54e-22	8.33e-19	341	922	3557	14886	gene-LOC113843338,gene-LOC101798701,gene-LOC113841555,gene-LOC113840796,gene-LOC113843347,gene-LOC113841152,gene-LOC113840990,gene-LOC113840677,gene-LOC113842956,gene-LOC101801846,gene-LOC113840274,gene-LOC113841527,gene-LOC113841188,gene-LOC113840818,gene-LOC113841789,gene-LOC113840528,gene-LOC113839590,gene-LOC113842008,gene-LOC113841933,gene-LOC113841736,gene-LOC113841424,gene-LOC113841922,gen…
signal transducer activity	molecular_function	GO:0004871	2.32e-19	2.62e-16	346	922	3760	14886	gene-LOC113842037,gene-LOC113841949,gene-LOC113841923,gene-LOC101804963,gene-LOC113840235,gene-LOC113841407,gene-LOC113841634,gene-LOC113840652,gene-LOC113842066,gene-LOC113841698,gene-LOC113841725,gene-LOC113843064,gene-LOC113840811,gene-LOC113842549,gene-LOC113840777,gene-LOC101804754,gene-LOC113841125,gene-LOC106020696,gene-LOC113841697,gene-LOC113840859,gene-LOC113842042,gene-ARTN,gene-LOC113…
transmembrane signaling receptor activity	molecular_function	GO:0004888	3.39e-19	3.06e-16	299	922	3063	14886	gene-LOC101791479,gene-LOC113841071,gene-LOC113841873,gene-LOC113845407,gene-LOC113840731,gene-LOC113841877,gene-LOC106017112,gene-LOC113845400,gene-LOC113841766,gene-LOC113841308,gene-LOC113841550,gene-LOC113841523,gene-LOC113840719,gene-LOC113845392,gene-LOC113841066,gene-LOC113840925,gene-LOC113840533,gene-LOC113841064,gene-LOC113841277,gene-LOC113840722,gene-LOC113841558,gene-LOC101795714,gen…
molecular transducer activity	molecular_function	GO:0060089	4.21e-19	3.17e-16	346	922	3771	14886	gene-LOC113840466,gene-LOC113841107,gene-LOC113841248,gene-LOC113842916,gene-LOC113842957,gene-LOC113840588,gene-LOC113841414,gene-LOC101801113,gene-LOC113845086,gene-LOC113841892,gene-LOC113840441,gene-LOC113842592,gene-LOC110351621,gene-ESPN,gene-LOC113845053,gene-LOC113840886,gene-LOC113841551,gene-LOC113841008,gene-LOC113841753,gene-LOC113840768,gene-LOC113840707,gene-LOC113840378,gene-LOC113…
G-protein coupled receptor signaling pathway	biological_process	GO:0007186	2.55e-18	1.64e-15	302	922	3098	14886	gene-LOC113840841,gene-LOC113841827,gene-LOC113840795,gene-LOC113843028,gene-LOC101789937,gene-LOC113842457,gene-LOC113841015,gene-LOC113845765,gene-LOC113841608,gene-LOC113841811,gene-LOC101804486,gene-LOC113842048,gene-LOC113841063,gene-LOC113841222,gene-LOC113842953,gene-LOC113840600,gene-LOC113840482,gene-LOC113841746,gene-LOC113841115,gene-LOC110352367,gene-LOC113841624,gene-LOC113840553,gen…
cell surface receptor signaling pathway	biological_process	GO:0007166	2.59e-17	1.46e-14	310	922	3287	14886	gene-LOC113842727,gene-LOC113841121,gene-LOC113839888,gene-LOC113841813,gene-LOC113839612,gene-LOC113841160,gene-LOC113841984,gene-LOC113842026,gene-LOC113841647,gene-LOC113841393,gene-LOC113842191,gene-LOC113845402,gene-LOC113840030,gene-LOC113840813,gene-LOC113841549,gene-LOC113844178,gene-LOC113840852,gene-LOC113842243,gene-LOC113841504,gene-LOC113841836,gene-LOC113843346,gene-LOC113841643,gen…
integral to membrane	cellular_component	GO:0016021	2.02e-15	1.02e-12	380	922	4471	14886	gene-LOC113841083,gene-LOC113841453,gene-LOC113841241,gene-LOC113841221,gene-LOC113840285,gene-LOC101800068,gene-LOC113841127,gene-LOC110354781,gene-LOC113845169,gene-LOC101801292,gene-LOC113841096,gene-LOC113840955,gene-LOC113842061,gene-LOC113843666,gene-LOC113840660,gene-LOC106014322,gene-LOC113841133,gene-LOC113841304,gene-LOC113840596,gene-LOC113841803,gene-LOC113841412,gene-LOC113842060,gen…
intrinsic to membrane	cellular_component	GO:0031224	2.82e-15	1.28e-12	380	922	4477	14886	gene-LOC113843464,gene-LOC101793743,gene-LOC113841695,gene-LOC113841151,gene-LOC113841032,gene-LOC113841583,gene-LOC113841624,gene-LOC113840553,gene-LOC101802455,gene-LOC113840482,gene-LOC113841746,gene-LOC113841115,gene-LOC110352367,gene-LOC113841063,gene-LOC113841222,gene-LOC113841683,gene-LOC113842953,gene-LOC113840600,gene-LOC113841529,gene-LOC113840598,gene-LOC113842048,gene-LOC113842563,gen…
G-protein coupled receptor activity	molecular_function	GO:0004930	1.63e-14	6.7e-12	262	922	2757	14886	gene-LOC113840622,gene-LOC113842020,gene-LOC101789624,gene-LOC101795522,gene-LOC113841266,gene-LOC113840650,gene-LOC113842035,gene-LOC101794355,gene-LOC113841122,gene-LOC113841060,gene-LOC113840437,gene-LOC113842018,gene-LOC113840676,gene-LOC113842184,gene-LOC113841565,gene-LOC113840815,gene-LOC101795849,gene-LOC113842708,gene-LOC113840270,gene-LOC113845390,gene-LOC113841931,gene-LOC113841241,gen…
membrane part	cellular_component	GO:0044425	3.51e-12	1.32e-09	382	922	4677	14886	gene-LOC113841453,gene-LOC113841083,gene-LOC113840285,gene-LOC113841241,gene-LOC113841221,gene-LOC113841127,gene-LOC110354781,gene-LOC101800068,gene-LOC113841096,gene-LOC113845169,gene-LOC101801292,gene-LOC113840955,gene-LOC113842061,gene-LOC106014322,gene-LOC113843666,gene-LOC113840660,gene-LOC113841304,gene-LOC113840596,gene-LOC113841133,gene-LOC113841412,gene-LOC113842060,gene-LOC113841803,gen…
intermediate filament	cellular_component	GO:0005882	1.87e-11	6.04e-09	30	922	98	14886	gene-LOC113842952,gene-LOC113841539,gene-LOC101792847,gene-LOC113842945,gene-LOC113842558,gene-LOC113842951,gene-LOC113841540,gene-LOC113842950,gene-LOC113842942,gene-LOC113842560,gene-LOC113841538,gene-LOC113841542,gene-LOC113842939,gene-LOC113842948,gene-LOC113842953,gene-LOC113842944,gene-LOC113842559,gene-LOC113842949,gene-LOC113841541,gene-LOC113842941,gene-LOC113841537,gene-LOC113841536,gen…
intermediate filament cytoskeleton	cellular_component	GO:0045111	1.87e-11	6.04e-09	30	922	98	14886	gene-LOC113841537,gene-LOC113841541,gene-LOC113842941,gene-LOC113841536,gene-LOC113842559,gene-LOC113842944,gene-LOC113842948,gene-LOC113842953,gene-LOC113842949,gene-LOC113842956,gene-LOC113842957,gene-LOC113842954,gene-LOC113842946,gene-LOC113842943,gene-LOC113842947,gene-LOC113842940,gene-LOC113842955,gene-LOC113842951,gene-LOC113842952,gene-LOC101792847,gene-LOC113841539,gene-LOC113842558,gen…
scavenger receptor activity	molecular_function	GO:0005044	2.91e-11	8.2e-09	31	922	134	14886	gene-LOC101794644,gene-LOC113842075,gene-LOC113841568,gene-LOC113841988,gene-LOC113841384,gene-LOC113840741,gene-LOC113841707,gene-LOC113841932,gene-LOC113841025,gene-LOC113841931,gene-LOC113840783,gene-LOC113841327,gene-LOC113841340,gene-LOC113841333,gene-LOC113841872,gene-LOC113841984,gene-LOC113841937,gene-LOC101804154,gene-LOC101804519,gene-LOC113841264,gene-LOC113841263,gene-LOC113842080,gen…
cargo receptor activity	molecular_function	GO:0038024	2.91e-11	8.2e-09	31	922	134	14886	gene-LOC101795522,gene-LOC113840718,gene-LOC113842076,gene-LOC113841902,gene-LOC106017784,gene-LOC113841294,gene-LOC113841908,gene-LOC101795583,gene-LOC113842080,gene-LOC113841348,gene-LOC113841264,gene-LOC101804519,gene-LOC113841263,gene-LOC113841984,gene-LOC101804154,gene-LOC113841937,gene-LOC113841872,gene-LOC113841931,gene-LOC113841327,gene-LOC113840783,gene-LOC113841340,gene-LOC113841333,gen…
melanocortin receptor activity	molecular_function	GO:0004977	3.13e-09	8.33e-07	25	922	91	14886	gene-LOC101804754,gene-LOC113842150,gene-LOC113841803,gene-LOC113841724,gene-LOC113840732,gene-LOC113841301,gene-LOC113841827,gene-LOC113842035,gene-LOC113841837,gene-LOC113840789,gene-LOC113845766,gene-LOC113840650,gene-LOC113841933,gene-LOC113841922,gene-LOC113841961,gene-LOC113841096,gene-LOC113840855,gene-LOC113841581,gene-LOC113840707,gene-LOC113840818,gene-LOC113840729,gene-LOC113840622,gen…
ubiquitin thiolesterase activity	molecular_function	GO:0004221	7.84e-09	1.97e-06	15	922	64	14886	gene-LOC113841052,gene-LOC113841240,gene-LOC113841637,gene-LOC113842306,gene-LOC113841747,gene-LOC113840437,gene-LOC113840506,gene-LOC113841739,gene-LOC113842143,gene-LOC113840537,gene-USP42,gene-LOC113842090,gene-LOC113840719,gene-LOC113841158,gene-LOC113841454
signal transduction	biological_process	GO:0007165	9.87e-09	2.34e-06	331	922	4253	14886	gene-LOC110352367,gene-LOC113841746,gene-LOC113840482,gene-LOC113841115,gene-LOC113840600,gene-LOC113841222,gene-LOC113842953,gene-LOC113841063,gene-LOC113841032,gene-LOC113841151,gene-LOC101793743,gene-LOC113841695,gene-LOC113843464,gene-LOC101802455,gene-LOC113841240,gene-LOC113841624,gene-LOC113840553,gene-SMAD7,gene-LOC113841015,gene-LOC113842457,gene-LOC101789937,gene-LOC113841268,gene-LOC11…
signaling	biological_process	GO:0023052	1.75e-08	3.77e-06	331	922	4274	14886	gene-LOC113842248,gene-LOC113841234,gene-LOC113842306,gene-LOC113840729,gene-LOC113840642,gene-LOC113843616,gene-LOC113844713,gene-LOC113841057,gene-LOC113840589,gene-LOC113840537,gene-LOC113841108,gene-LOC113840552,gene-LOC113841986,gene-LOC101796976,gene-LOC101797088,gene-LOC113840020,gene-LOC101795714,gene-LOC113841558,gene-LOC113840722,gene-LOC113841277,gene-LOC113840254,gene-LOC113841064,gen…
single organism signaling	biological_process	GO:0044700	1.75e-08	3.77e-06	331	922	4274	14886	gene-LOC113840466,gene-LOC113841107,gene-LOC113841248,gene-LOC113842916,gene-LOC113842957,gene-LOC113841290,gene-LOC113840809,gene-LOC113840588,gene-LOC113841414,gene-LOC101801113,gene-LOC113840441,gene-LOC113841892,gene-LOC113842592,gene-LOC110351621,gene-ESPN,gene-LOC113840886,gene-LOC113845053,gene-LOC113841551,gene-LOC113841753,gene-LOC113840707,gene-LOC113840768,gene-LOC113840378,gene-LOC113…
regulation of cellular process	biological_process	GO:0050794	2.1e-08	4.31e-06	433	922	5799	14886	gene-LOC113842093,gene-LOC113840553,gene-LOC113841624,gene-SMAD7,gene-LOC101802455,gene-LOC113841240,gene-LOC113842089,gene-LOC113841695,gene-LOC101793743,gene-LOC113843464,gene-LOC113843235,gene-LOC113841032,gene-LOC113841151,gene-LOC113842953,gene-LOC113841222,gene-LOC113841063,gene-LOC113845012,gene-LOC106017933,gene-LOC113840600,gene-LOC113842144,gene-LOC113841115,gene-LOC113841746,gene-LOC11…
structural constituent of cytoskeleton	molecular_function	GO:0005200	2.45e-08	4.82e-06	35	922	176	14886	gene-LOC113842941,gene-LOC113842949,gene-LOC113842559,gene-LOC113842948,gene-LOC113840494,gene-LOC113842957,gene-LOC113842266,gene-LOC113842955,gene-LOC113842954,gene-LOC113842946,gene-LOC113842940,gene-LOC113842943,gene-LOC113842951,gene-LOC113842558,gene-LOC113842952,gene-LOC113842939,gene-LOC113841538,gene-LOC113841739,gene-LOC113842942,gene-LOC113841536,gene-LOC113841099,gene-LOC113841537,gen…
regulation of biological process	biological_process	GO:0050789	2.89e-08	5.44e-06	437	922	5881	14886	gene-HAX1,gene-LOC113845765,gene-LOC101804486,gene-LOC113841608,gene-LOC113841811,gene-LOC113842048,gene-LOC113840379,gene-LOC113842186,gene-LOC113840515,gene-LOC113840841,gene-LOC113841827,gene-LOC113840795,gene-LOC113843028,gene-LOC113842457,gene-LOC101789937,gene-LOC113841268,gene-LOC113841015,gene-LOC113841624,gene-LOC113842093,gene-LOC113840553,gene-SMAD7,gene-LOC101802455,gene-LOC113841240,…
biological regulation	biological_process	GO:0065007	5.56e-08	1e-05	456	922	6211	14886	gene-LOC113841949,gene-LOC113842037,gene-LOC113841923,gene-LOC101804963,gene-LOC113840235,gene-LOC113841634,gene-LOC113842066,gene-LOC113840652,gene-LOC113842945,gene-LOC113841407,gene-LOC113840811,gene-LOC113842549,gene-LOC113842226,gene-LOC101804754,gene-LOC113840777,gene-LOC113841725,gene-LOC113841698,gene-LOC106017759,gene-LOC113839867,gene-LOC113843064,gene-LOC113841697,gene-LOC106020696,gen…
thiolester hydrolase activity	molecular_function	GO:0016790	5.98e-08	1.04e-05	15	922	69	14886	gene-LOC113840437,gene-LOC113840506,gene-USP42,gene-LOC113842090,gene-LOC113840719,gene-LOC113841454,gene-LOC113841158,gene-LOC113841739,gene-LOC113840537,gene-LOC113842143,gene-LOC113841637,gene-LOC113841052,gene-LOC113841240,gene-LOC113841747,gene-LOC113842306
membrane	cellular_component	GO:0016020	8.86e-08	1.48e-05	494	922	6849	14886	gene-LOC113841988,gene-LOC113840795,gene-LOC113843028,gene-LOC113841134,gene-LOC113840724,gene-LOC113840841,gene-LOC106020332,gene-LOC113841827,gene-LOC113841015,gene-LOC113839578,gene-LOC113840759,gene-LOC113840835,gene-LOC113842457,gene-LOC101789937,gene-LOC113841870,gene-LOC113842963,gene-LOC101804486,gene-LOC113840787,gene-LOC113840269,gene-LOC113841608,gene-LOC101797204,gene-LOC113841811,gen…
zinc ion binding	molecular_function	GO:0008270	1.25e-07	2.02e-05	88	922	941	14886	gene-LOC113842535,gene-LOC113841057,gene-LOC113842190,gene-LOC113841487,gene-LOC113842602,gene-LOC113840392,gene-LOC113842534,gene-LOC106017883,gene-LOC113844434,gene-LOC113842222,gene-LOC113840305,gene-LOC113840264,gene-LOC113842273,gene-LOC113840380,gene-LOC113842537,gene-LOC113841966,gene-LOC106020053,gene-LOC113840270,gene-LOC113841957,gene-LOC106017762,gene-LOC113840376,gene-LOC106019909,gen…
cell communication	biological_process	GO:0007154	2.53e-07	3.93e-05	333	922	4399	14886	gene-LOC113842035,gene-LOC101794355,gene-LOC113841122,gene-LOC113841060,gene-LOC113842018,gene-LOC113840437,gene-LOC113842184,gene-LOC113840676,gene-LOC113840815,gene-LOC113841565,gene-LOC113840270,gene-LOC101795849,gene-LOC113845390,gene-LOC113845764,gene-LOC113841931,gene-LOC113840622,gene-LOC113841843,gene-LOC113843241,gene-LOC101795522,gene-LOC101789624,gene-LOC113842020,gene-LOC113841266,gen…
cellular response to stimulus	biological_process	GO:0051716	3.17e-07	4.77e-05	335	922	4467	14886	gene-LOC113840650,gene-LOC113841266,gene-LOC101789624,gene-LOC101795522,gene-LOC113842020,gene-LOC113841843,gene-LOC113843241,gene-LOC113840622,gene-LOC113845390,gene-LOC113845764,gene-LOC113841931,gene-LOC113840270,gene-LOC101795849,gene-LOC113840815,gene-LOC113841565,gene-LOC113840437,gene-LOC113842018,gene-LOC113840676,gene-LOC113842184,gene-LOC101794355,gene-LOC113841060,gene-LOC113841122,gen…
NAD(P)+-protein-arginine ADP-ribosyltransferase activity	molecular_function	GO:0003956	1.44e-06	0.00021022	8	922	13	14886	gene-LOC113844746,gene-LOC101803400,gene-LOC101792487,gene-LOC113844749,gene-LOC113844740,gene-LOC113844747,gene-LOC101799527,gene-LOC113844739
ribonuclease H activity	molecular_function	GO:0004523	2.71e-06	0.00038228	6	922	8	14886	gene-LOC113845520,gene-LOC113841866,gene-LOC113840993,gene-LOC113841595,gene-LOC113840872,gene-LOC113842457
protein ADP-ribosylation	biological_process	GO:0006471	4.88e-06	0.00066836	8	922	16	14886	gene-LOC101799527,gene-LOC113844739,gene-LOC113844747,gene-LOC113844740,gene-LOC101792487,gene-LOC113844749,gene-LOC113844746,gene-LOC101803400
transition metal ion binding	molecular_function	GO:0046914	6.34e-06	0.00084189	108	922	1260	14886	gene-LOC113840379,gene-LOC106017460,gene-LOC113842942,gene-LOC113840271,gene-LOC113842191,gene-LOC113842186,gene-LOC113842531,gene-MKI67,gene-LOC113840246,gene-LOC106014993,gene-LOC106020099,gene-LOC113842239,gene-LOC113841747,gene-LOC113842558,gene-LOC113840407,gene-LOC113841851,gene-LOC113841505,gene-LOC113841110,gene-LOC113841459,gene-LOC113843996,gene-LOC113840269,gene-LOC113842591,gene-LOC11…
endoribonuclease activity, producing 5'-phosphomonoesters	molecular_function	GO:0016891	1.15e-05	0.0014777	6	922	11	14886	gene-LOC113841866,gene-LOC113845520,gene-LOC113840993,gene-LOC113840872,gene-LOC113842457,gene-LOC113841595
cellular_component	cellular_component	GO:0005575	1.29e-05	0.0016205	714	922	10640	14886	gene-LOC113841182,gene-LOC113841029,gene-LOC113843239,gene-LOC113840187,gene-LOC113841736,gene-LOC113844200,gene-LOC113839590,gene-LOC113841789,gene-LOC113840990,gene-LOC113841967,gene-LOC113844747,gene-LOC113841841,gene-LOC113841052,gene-LOC113843338,gene-LOC113840775,gene-LOC113840390,gene-LOC113842103,gene-LOC101798701,gene-LOC101794371,gene-OVAL,gene-LOC113843736,gene-LOC113839805,gene-LOC113…
ubiquitin-dependent protein catabolic process	biological_process	GO:0006511	1.75e-05	0.0020274	15	922	95	14886	gene-LOC113840437,gene-LOC113840506,gene-USP42,gene-LOC113842090,gene-LOC113840719,gene-LOC113841454,gene-LOC113841158,gene-LOC113841739,gene-LOC113842143,gene-LOC113840537,gene-LOC113841637,gene-LOC113841052,gene-LOC113841240,gene-LOC113841747,gene-LOC113842306
modification-dependent protein catabolic process	biological_process	GO:0019941	1.75e-05	0.0020274	15	922	95	14886	gene-LOC113840437,gene-LOC113840506,gene-LOC113842090,gene-USP42,gene-LOC113840719,gene-LOC113841158,gene-LOC113841454,gene-LOC113841739,gene-LOC113840537,gene-LOC113842143,gene-LOC113841637,gene-LOC113841052,gene-LOC113841240,gene-LOC113842306,gene-LOC113841747
modification-dependent macromolecule catabolic process	biological_process	GO:0043632	1.75e-05	0.0020274	15	922	95	14886	gene-LOC113840437,gene-LOC113840506,gene-LOC113841739,gene-LOC113840537,gene-LOC113842143,gene-USP42,gene-LOC113840719,gene-LOC113842090,gene-LOC113841454,gene-LOC113841158,gene-LOC113841052,gene-LOC113841240,gene-LOC113841637,gene-LOC113842306,gene-LOC113841747
serotonin receptor activity	molecular_function	GO:0004993	4.05e-05	0.0045776	26	922	175	14886	gene-LOC113840816,gene-LOC113841560,gene-LOC113842549,gene-LOC113842060,gene-LOC113841558,gene-LOC110354395,gene-LOC101796317,gene-LOC113842457,gene-LOC101795849,gene-LOC113842042,gene-LOC113840841,gene-LOC113840597,gene-LOC113842222,gene-LOC113842239,gene-LOC113841032,gene-LOC113843516,gene-LOC113841549,gene-LOC113841266,gene-LOC113842048,gene-LOC113842059,gene-LOC113841057,gene-LOC113842306,gen…
hydrolase activity, acting on carbon-nitrogen bonds, in linear amides	molecular_function	GO:0016811	4.78e-05	0.0052634	10	922	33	14886	gene-LOC113840902,gene-LOC113842303,gene-LOC113841866,gene-LOC113841736,gene-LOC113841255,gene-LOC113841596,gene-LOC113841267,gene-LOC113840568,gene-LOC113844764,gene-LOC113841771
peptide receptor activity	molecular_function	GO:0001653	5.58e-05	0.0058611	94	922	994	14886	gene-LOC113841510,gene-LOC113841931,gene-LOC113845395,gene-LOC113841339,gene-LOC113840437,gene-SYT4,gene-LOC113840722,gene-LOC113842150,gene-LOC113842035,gene-LOC113840264,gene-LOC101796976,gene-LOC113841837,gene-LOC113842080,gene-LOC113842950,gene-LOC113841863,gene-LOC113840650,gene-LOC101789624,gene-LOC113842020,gene-LOC113840536,gene-LOC101792386,gene-LOC113841581,gene-LOC113840729,gene-LOC113…
G-protein coupled peptide receptor activity	molecular_function	GO:0008528	5.58e-05	0.0058611	94	922	994	14886	gene-LOC113842020,gene-LOC101789624,gene-LOC113842950,gene-LOC113841863,gene-LOC113842080,gene-LOC113840650,gene-LOC113842014,gene-LOC113840622,gene-LOC101792386,gene-LOC113840536,gene-LOC113840729,gene-LOC113841581,gene-LOC113840437,gene-LOC113841339,gene-LOC113840722,gene-SYT4,gene-LOC113842150,gene-LOC113841510,gene-LOC113845395,gene-LOC113841931,gene-LOC113841837,gene-LOC113842035,gene-LOC113…
cellular protein catabolic process	biological_process	GO:0044257	9.77e-05	0.0098065	15	922	103	14886	gene-LOC113841637,gene-LOC113841240,gene-LOC113841052,gene-LOC113841747,gene-LOC113842306,gene-LOC113840506,gene-LOC113840437,gene-LOC113841158,gene-LOC113841454,gene-USP42,gene-LOC113840719,gene-LOC113842090,gene-LOC113842143,gene-LOC113840537,gene-LOC113841739
proteolysis involved in cellular protein catabolic process	biological_process	GO:0051603	9.77e-05	0.0098065	15	922	103	14886	gene-LOC113841052,gene-LOC113841240,gene-LOC113841637,gene-LOC113841747,gene-LOC113842306,gene-LOC113840437,gene-LOC113840506,gene-LOC113841739,gene-LOC113840537,gene-LOC113842143,gene-LOC113842090,gene-USP42,gene-LOC113840719,gene-LOC113841158,gene-LOC113841454
endoribonuclease activity	molecular_function	GO:0004521	0.00011358	0.011151	6	922	14	14886	gene-LOC113840872,gene-LOC113842457,gene-LOC113841595,gene-LOC113840993,gene-LOC113841866,gene-LOC113845520
response to stimulus	biological_process	GO:0050896	0.00013471	0.012944	368	922	5141	14886	gene-LOC113840864,gene-LOC113843461,gene-LOC110351439,gene-LOC113840656,gene-LOC113840836,gene-LOC113840503,gene-LOC113841528,gene-LOC101801775,gene-LOC113841417,gene-RICTOR,gene-LOC113841301,gene-LOC113840756,gene-LOC113845075,gene-LOC113840961,gene-LOC101794476,gene-LOC113841959,gene-LOC113841835,gene-LOC113840816,gene-LOC113841984,gene-LOC113842026,gene-LOC113841160,gene-LOC113841393,gene-LOC1…
TORC2 complex	cellular_component	GO:0031932	0.00015233	0.014331	3	922	3	14886	gene-LOC101794767,gene-RICTOR,gene-LOC101802777
endonuclease activity, active with either ribo- or deoxyribonucleic acids and producing 5'-phosphomonoesters	molecular_function	GO:0016893	0.00016499	0.015206	6	922	16	14886	gene-LOC113841595,gene-LOC113840872,gene-LOC113842457,gene-LOC113840993,gene-LOC113845520,gene-LOC113841866
G-protein coupled GABA receptor activity	molecular_function	GO:0004965	0.0001942	0.016917	13	922	77	14886	gene-LOC113840845,gene-LOC113841133,gene-LOC113841835,gene-LOC113842238,gene-LOC113841725,gene-LOC113840441,gene-LOC113840815,gene-LOC113840676,gene-LOC113842248,gene-LOC113841407,gene-LOC113840756,gene-LOC101795714,gene-LOC106014326
regulation of cell migration	biological_process	GO:0030334	0.00019853	0.016917	7	922	27	14886	gene-LOC113840889,gene-LOC113840652,gene-RICTOR,gene-LOC101794767,gene-LOC101800068,gene-LOC113845395,gene-LOC101802777
regulation of cellular component movement	biological_process	GO:0051270	0.00019853	0.016917	7	922	27	14886	gene-LOC101794767,gene-RICTOR,gene-LOC101802777,gene-LOC113845395,gene-LOC101800068,gene-LOC113840652,gene-LOC113840889
regulation of cell motility	biological_process	GO:2000145	0.00019853	0.016917	7	922	27	14886	gene-RICTOR,gene-LOC101794767,gene-LOC101800068,gene-LOC113845395,gene-LOC101802777,gene-LOC113840652,gene-LOC113840889
protein catabolic process	biological_process	GO:0030163	0.00023822	0.019922	15	922	112	14886	gene-LOC113842143,gene-LOC113840537,gene-LOC113841739,gene-LOC113841454,gene-LOC113841158,gene-LOC113842090,gene-USP42,gene-LOC113840719,gene-LOC113840506,gene-LOC113840437,gene-LOC113841747,gene-LOC113842306,gene-LOC113841240,gene-LOC113841052,gene-LOC113841637
somatostatin receptor activity	molecular_function	GO:0004994	0.00041441	0.034027	12	922	61	14886	gene-LOC113842946,gene-LOC113840961,gene-LOC113842950,gene-LOC113842957,gene-LOC113842191,gene-LOC113842939,gene-LOC113842956,gene-LOC113841160,gene-LOC113842243,gene-LOC113842953,gene-LOC113841222,gene-LOC113843502
chromatin	cellular_component	GO:0000785	0.0004303	0.034701	39	922	307	14886	gene-LOC113841029,gene-LOC113841748,gene-LOC110351439,gene-LOC113843045,gene-LOC113844764,gene-LOC113841866,gene-GVQW3,gene-LOC113843064,gene-LOC106020695,gene-LOC106017759,gene-LOC113841103,gene-LOC113842144,gene-LOC113844470,gene-LOC113842273,gene-LOC101794355,gene-LOC101796976,gene-LOC113840641,gene-LOC113840390,gene-LBX1,gene-LOC113842186,gene-LOC113842531,gene-LOC101795509,gene-LOC113843042,…
cellular macromolecule catabolic process	biological_process	GO:0044265	0.00050577	0.040071	15	922	117	14886	gene-LOC113841747,gene-LOC113842306,gene-LOC113841637,gene-LOC113841240,gene-LOC113841052,gene-LOC113841158,gene-LOC113841454,gene-USP42,gene-LOC113842090,gene-LOC113840719,gene-LOC113842143,gene-LOC113840537,gene-LOC113841739,gene-LOC113840506,gene-LOC113840437

## Sheet: D. Mallard_expan_KEGG
##Databases: KEGG PATHWAY
##Statistical test method: hypergeometric test / Fisher's exact test
##FDR correction method: Benjamini and Hochberg
Term	Database	ID	Input number	Background number	P-Value	Corrected P-Value	Input	Hyperlink
Regulation of autophagy	KEGG PATHWAY	ko04140	17	24	9.12e-22	3.28e-20	gene-LOC113840504|gene-LOC113841134|gene-LOC113841498|gene-LOC113841499|gene-LOC113840722|gene-LOC113842208|gene-LOC113841171|gene-LOC113841348|gene-LOC113841529|gene-LOC101791479|gene-LOC113841452|gene-LOC113841217|gene-LOC113841743|gene-LOC113842092|gene-LOC113842174|gene-LOC113841978|gene-LOC113842297	http://www.genome.jp/kegg-bin/show_pathway?apla04140/apla:101791479%09red
MAPK signaling pathway	KEGG PATHWAY	ko04010	13	219	1.76e-05	0.000317665	gene-LOC113842550|gene-LOC113840283|gene-LOC113842592|gene-LOC113840305|gene-LOC113842590|gene-LOC113842591|gene-LOC113842549|gene-LOC113840851|gene-LOC113840389|gene-LOC113840503|gene-LOC113840393|gene-LOC113840392|gene-LOC113840407	http://www.genome.jp/kegg-bin/show_pathway?apla04010/apla:101797650%09red/apla:101802546%09red
Calcium signaling pathway	KEGG PATHWAY	ko04020	10	165	0.000146112	0.00175334	gene-LOC113841829|gene-LOC113841842|gene-LOC113840851|gene-LOC113841425|gene-LOC113840724|gene-LOC113840485|gene-LOC113840503|gene-LOC113841756|gene-LOC113840459|gene-LOC113841765	http://www.genome.jp/kegg-bin/show_pathway?apla04020/apla:101791585%09red/apla:101802546%09red/apla:101802609%09red
Ribosome biogenesis in eukaryotes	KEGG PATHWAY	ko03008	6	62	0.000332332	0.00299098	gene-LOC101800068|gene-LOC113841015|gene-LOC113842256|gene-LOC113841821|gene-LOC113840453|gene-LOC113840466	http://www.genome.jp/kegg-bin/show_pathway?apla03008/apla:101800068%09red
Ascorbate and aldarate metabolism	KEGG PATHWAY	ko00053	3	12	0.00103182	0.00742907	gene-LOC101792386|gene-LOC113839578|gene-LOC113839590	http://www.genome.jp/kegg-bin/show_pathway?apla00053/apla:101793111%09red/apla:101792386%09red/apla:101793599%09red
mTOR signaling pathway	KEGG PATHWAY	ko04150	5	55	0.00137194	0.00823164	gene-LOC101802777|gene-LOC113840851|gene-LOC113840503|gene-LOC101794767|gene-RICTOR	http://www.genome.jp/kegg-bin/show_pathway?apla04150/apla:101803158%09red/apla:101802546%09red
Pentose and glucuronate interconversions	KEGG PATHWAY	ko00040	3	21	0.00419277	0.0215628	gene-LOC101792386|gene-LOC113839578|gene-LOC113839590	http://www.genome.jp/kegg-bin/show_pathway?apla00040/apla:101793111%09red/apla:101792386%09red/apla:101793599%09red
Histidine metabolism	KEGG PATHWAY	ko00340	3	23	0.00527912	0.023756	gene-LOC101792386|gene-LOC113839578|gene-LOC113839590	http://www.genome.jp/kegg-bin/show_pathway?apla00340/apla:101793111%09red/apla:101792386%09red/apla:101793599%09red
beta-Alanine metabolism	KEGG PATHWAY	ko00410	3	28	0.00868182	0.0347273	gene-LOC101792386|gene-LOC113839578|gene-LOC113839590	http://www.genome.jp/kegg-bin/show_pathway?apla00410/apla:101793111%09red/apla:101792386%09red/apla:101793599%09red

## Sheet: E. Ibis_expan_GO
##Databases: Gene Ontology
##Statistical test method: hypergeometric test / Fisher's exact test
##FDR correction method: Benjamini and Hochberg
Term	Database	ID	Input number	Background number	P-Value	Corrected P-Value	Input	Hyperlink
negative regulation of inflammatory response	biological_process	GO:0050728	7	95	3.72e-11	1.49e-08	gene-LOC104020553|gene-LOC104022188|gene-LOC104022814|gene-LOC104020491|gene-LOC104020500|gene-LOC104020502|gene-LOC104011420	http://amigo.geneontology.org/amigo/term/GO:0050728
protein binding	molecular_function	GO:0005515	35	11779	4.39e-10	8.78e-08	gene-LOC104020565|gene-LOC104022188|gene-LOC104020509|gene-SLC50A1|gene-LOC104017589|gene-LOC104020553|gene-LOC104020500|gene-LOC104020502|gene-EFNA3|gene-LOC104013051|gene-LOXL4|gene-LOXL3|gene-LOXL2|gene-LOC104022814|gene-LOC104012338|gene-LOC104020491|gene-CORO1C|gene-LOC104021456|gene-GKN1|gene-SLC22A20|gene-LOC104021538|gene-LOC104021537|gene-CEBPA|gene-CORO6|gene-ZNF462|gene-RICTOR|gene-LOC…	http://amigo.geneontology.org/amigo/term/GO:0005515
negative regulation of interleukin-6 production	biological_process	GO:0032715	5	40	2.32e-09	3.09e-07	gene-LOC104020553|gene-LOC104020491|gene-LOC104020502|gene-LOC104022814|gene-LOC104020500	http://amigo.geneontology.org/amigo/term/GO:0032715
negative regulation of NIK/NF-kappaB signaling	biological_process	GO:1901223	4	24	3.6e-08	2.53e-06	gene-LOC104020553|gene-LOC104011420|gene-LOC104022188|gene-LOC104022814	http://amigo.geneontology.org/amigo/term/GO:1901223
cellular response to starvation	biological_process	GO:0009267	5	72	3.64e-08	2.53e-06	gene-LOC104020491|gene-LOC104021538|gene-LOC104020500|gene-LOC104020565|gene-LOC104020502	http://amigo.geneontology.org/amigo/term/GO:0009267
positive regulation of proteasomal ubiquitin-dependent protein catabolic process	biological_process	GO:0032436	5	74	4.15e-08	2.53e-06	gene-LOC104020491|gene-CEBPA|gene-LOC104020500|gene-LOC104021456|gene-LOC104020502	http://amigo.geneontology.org/amigo/term/GO:0032436
cholesterol metabolic process	biological_process	GO:0008203	5	75	4.42e-08	2.53e-06	gene-LOC104020491|gene-CEBPA|gene-LOC104020500|gene-LOC104021456|gene-LOC104020502	http://amigo.geneontology.org/amigo/term/GO:0008203
protein-lysine 6-oxidase activity	molecular_function	GO:0004720	3	5	8.95e-08	3.25e-06	gene-LOXL4|gene-LOXL3|gene-LOXL2	http://amigo.geneontology.org/amigo/term/GO:0004720
peptidyl-lysine oxidation	biological_process	GO:0018057	3	5	8.95e-08	3.25e-06	gene-LOXL4|gene-LOXL3|gene-LOXL2	http://amigo.geneontology.org/amigo/term/GO:0018057
regulation of cellular protein metabolic process	biological_process	GO:0032268	3	5	8.95e-08	3.25e-06	gene-LOC104020491|gene-LOC104020500|gene-LOC104020502	http://amigo.geneontology.org/amigo/term/GO:0032268
positive regulation of protein-containing complex disassembly	biological_process	GO:0043243	3	5	8.95e-08	3.25e-06	gene-LOC104020491|gene-LOC104020500|gene-LOC104020502	http://amigo.geneontology.org/amigo/term/GO:0043243
mitochondrion organization	biological_process	GO:0007005	5	91	1.11e-07	3.69e-06	gene-LOC104020491|gene-CEBPA|gene-LOC104020500|gene-LOC104021456|gene-LOC104020502	http://amigo.geneontology.org/amigo/term/GO:0007005
glucosyltransferase activity	molecular_function	GO:0046527	3	6	1.34e-07	4.13e-06	gene-LOC104020491|gene-LOC104020500|gene-LOC104020502	http://amigo.geneontology.org/amigo/term/GO:0046527
response to thyroid hormone	biological_process	GO:0097066	3	7	1.91e-07	5.47e-06	gene-LOC104020491|gene-LOC104020500|gene-LOC104020502	http://amigo.geneontology.org/amigo/term/GO:0097066
response to pH	biological_process	GO:0009268	3	9	3.5e-07	9.34e-06	gene-LOC104020491|gene-LOC104020500|gene-LOC104020502	http://amigo.geneontology.org/amigo/term/GO:0009268
response to dexamethasone	biological_process	GO:0071548	3	10	4.55e-07	1.07e-05	gene-LOC104020491|gene-LOC104020500|gene-LOC104020502	http://amigo.geneontology.org/amigo/term/GO:0071548
positive regulation of protein metabolic process	biological_process	GO:0051247	3	10	4.55e-07	1.07e-05	gene-LOC104020491|gene-LOC104020500|gene-LOC104020502	http://amigo.geneontology.org/amigo/term/GO:0051247
cellular response to tumor necrosis factor	biological_process	GO:0071356	5	125	5.03e-07	1.12e-05	gene-LOC104020491|gene-CEBPA|gene-LOC104020500|gene-LOC104021456|gene-LOC104020502	http://amigo.geneontology.org/amigo/term/GO:0071356
skin morphogenesis	biological_process	GO:0043589	3	11	5.79e-07	1.22e-05	gene-LOC104020491|gene-LOC104020500|gene-LOC104020502	http://amigo.geneontology.org/amigo/term/GO:0043589
lipid glycosylation	biological_process	GO:0030259	3	12	7.23e-07	1.45e-05	gene-LOC104020491|gene-LOC104020500|gene-LOC104020502	http://amigo.geneontology.org/amigo/term/GO:0030259
positive regulation of interleukin-1 beta production	biological_process	GO:0032731	4	57	8.92e-07	1.7e-05	gene-LOC104020553|gene-LOC104011420|gene-LOC104022188|gene-LOC104022814	http://amigo.geneontology.org/amigo/term/GO:0032731
sphingosine biosynthetic process	biological_process	GO:0046512	3	14	1.08e-06	1.96e-05	gene-LOC104020491|gene-LOC104020500|gene-LOC104020502	http://amigo.geneontology.org/amigo/term/GO:0046512
RNA polymerase II transcription regulator complex	cellular_component	GO:0090575	4	61	1.15e-06	2.01e-05	gene-LOC104020565|gene-CEBPA|gene-LOC104021456|gene-LOC104021538	http://amigo.geneontology.org/amigo/term/GO:0090575
regulation of TOR signaling	biological_process	GO:0032006	3	20	2.79e-06	4.47e-05	gene-LOC104020491|gene-LOC104020500|gene-LOC104020502	http://amigo.geneontology.org/amigo/term/GO:0032006
endoplasmic reticulum	cellular_component	GO:0005783	9	1018	3.07e-06	4.72e-05	gene-LOC104009536|gene-LOC104020491|gene-LOC104020500|gene-LOC104020502|gene-LOC104011420|gene-LOC104022188|gene-TMED7|gene-LOXL2|gene-TICAM2	http://amigo.geneontology.org/amigo/term/GO:0005783
negative regulation of NF-kappaB transcription factor activity	biological_process	GO:0032088	4	80	3.23e-06	4.79e-05	gene-LOC104020553|gene-LOC104011420|gene-LOC104022188|gene-LOC104022814	http://amigo.geneontology.org/amigo/term/GO:0032088
positive regulation of inflammatory response	biological_process	GO:0050729	4	81	3.39e-06	4.84e-05	gene-LOC104020553|gene-LOC104022814|gene-LOC104021456|gene-CEBPA	http://amigo.geneontology.org/amigo/term/GO:0050729
endoplasmic reticulum to Golgi vesicle-mediated transport	biological_process	GO:0006888	5	188	3.52e-06	4.86e-05	gene-LOC104013051|gene-TICAM2|gene-LOC104009536|gene-LOC104017607|gene-TMED7	http://amigo.geneontology.org/amigo/term/GO:0006888
activation of cysteine-type endopeptidase activity involved in apoptotic process	biological_process	GO:0006919	4	86	4.26e-06	5.68e-05	gene-LOC104020553|gene-LOC104011420|gene-LOC104022188|gene-LOC104022814	http://amigo.geneontology.org/amigo/term/GO:0006919
positive regulation of protein dephosphorylation	biological_process	GO:0035307	3	26	5.73e-06	7.4e-05	gene-LOC104020491|gene-LOC104020500|gene-LOC104020502	http://amigo.geneontology.org/amigo/term/GO:0035307
inflammatory response	biological_process	GO:0006954	6	381	6.71e-06	8.38e-05	gene-LOC104022188|gene-LOC104011420|gene-TICAM2|gene-LOXL3|gene-LOC104009858|gene-LOC104009859	http://amigo.geneontology.org/amigo/term/GO:0006954
Golgi membrane	cellular_component	GO:0000139	7	616	8.84e-06	0.000107155	gene-LOC104009536|gene-LOC104020509|gene-SLC50A1|gene-LOC104011420|gene-LOC104022188|gene-LOC104021537|gene-TMED7	http://amigo.geneontology.org/amigo/term/GO:0000139
response to testosterone	biological_process	GO:0033574	3	31	9.35e-06	0.000110024	gene-LOC104020491|gene-LOC104020500|gene-LOC104020502	http://amigo.geneontology.org/amigo/term/GO:0033574
ceramide biosynthetic process	biological_process	GO:0046513	3	32	1.02e-05	0.000116803	gene-LOC104020491|gene-LOC104020500|gene-LOC104020502	http://amigo.geneontology.org/amigo/term/GO:0046513
negative regulation of protein-containing complex assembly	biological_process	GO:0031333	3	37	1.54e-05	0.000170704	gene-LOC104020491|gene-LOC104020500|gene-LOC104020502	http://amigo.geneontology.org/amigo/term/GO:0031333
negative regulation of MAP kinase activity	biological_process	GO:0043407	3	39	1.78e-05	0.000192663	gene-LOC104020491|gene-LOC104020500|gene-LOC104020502	http://amigo.geneontology.org/amigo/term/GO:0043407
glycosphingolipid metabolic process	biological_process	GO:0006687	3	40	1.91e-05	0.000196327	gene-LOC104020491|gene-LOC104020500|gene-LOC104020502	http://amigo.geneontology.org/amigo/term/GO:0006687
COPII-coated ER to Golgi transport vesicle	cellular_component	GO:0030134	3	40	1.91e-05	0.000196327	gene-TICAM2|gene-LOC104009536|gene-TMED7	http://amigo.geneontology.org/amigo/term/GO:0030134
lysosome organization	biological_process	GO:0007040	3	42	2.2e-05	0.000219729	gene-LOC104020491|gene-LOC104020500|gene-LOC104020502	http://amigo.geneontology.org/amigo/term/GO:0007040
scavenger receptor activity	molecular_function	GO:0005044	3	45	2.67e-05	0.000249347	gene-LOXL4|gene-LOXL3|gene-LOXL2	http://amigo.geneontology.org/amigo/term/GO:0005044
keratinocyte migration	biological_process	GO:0051546	2	5	2.93e-05	0.000249347	gene-LOC104009858|gene-LOC104009859	http://amigo.geneontology.org/amigo/term/GO:0051546
dendritic cell migration	biological_process	GO:0036336	2	5	2.93e-05	0.000249347	gene-LOC104020553|gene-LOC104022814	http://amigo.geneontology.org/amigo/term/GO:0036336
negative regulation of interleukin-1 production	biological_process	GO:0032692	2	5	2.93e-05	0.000249347	gene-LOC104020553|gene-LOC104022814	http://amigo.geneontology.org/amigo/term/GO:0032692
positive regulation of MHC class I biosynthetic process	biological_process	GO:0045345	2	5	2.93e-05	0.000249347	gene-LOC104020553|gene-LOC104022814	http://amigo.geneontology.org/amigo/term/GO:0045345
establishment or maintenance of actin cytoskeleton polarity	biological_process	GO:0030950	2	5	2.93e-05	0.000249347	gene-RICTOR|gene-LOC104022156	http://amigo.geneontology.org/amigo/term/GO:0030950
glycine N-acyltransferase activity	molecular_function	GO:0047961	2	5	2.93e-05	0.000249347	gene-GLYATL3|gene-LOC104018838	http://amigo.geneontology.org/amigo/term/GO:0047961
collagen fibril organization	biological_process	GO:0030199	3	48	3.21e-05	0.00026192	gene-LOXL4|gene-LOXL3|gene-LOXL2	http://amigo.geneontology.org/amigo/term/GO:0030199
negative regulation of neuron death	biological_process	GO:1901215	3	50	3.6e-05	0.000288257	gene-LOC104020491|gene-LOC104020500|gene-LOC104020502	http://amigo.geneontology.org/amigo/term/GO:1901215
positive regulation of type 2 immune response	biological_process	GO:0002830	2	6	3.9e-05	0.000300265	gene-LOC104011420|gene-LOC104022188	http://amigo.geneontology.org/amigo/term/GO:0002830
cellular response to peptidoglycan	biological_process	GO:0071224	2	6	3.9e-05	0.000300265	gene-LOC104011420|gene-LOC104022188	http://amigo.geneontology.org/amigo/term/GO:0071224
copper ion binding	molecular_function	GO:0005507	3	55	4.73e-05	0.000356692	gene-LOXL4|gene-LOXL3|gene-LOXL2	http://amigo.geneontology.org/amigo/term/GO:0005507
regulation of peptidyl-serine phosphorylation	biological_process	GO:0033135	2	7	5.01e-05	0.000358206	gene-RICTOR|gene-LOC104022156	http://amigo.geneontology.org/amigo/term/GO:0033135
positive regulation of T-helper 2 cell differentiation	biological_process	GO:0045630	2	7	5.01e-05	0.000358206	gene-LOC104011420|gene-LOC104022188	http://amigo.geneontology.org/amigo/term/GO:0045630
positive regulation of T-helper 2 cell cytokine production	biological_process	GO:2000553	2	7	5.01e-05	0.000358206	gene-LOC104011420|gene-LOC104022188	http://amigo.geneontology.org/amigo/term/GO:2000553
regulation of cysteine-type endopeptidase activity involved in apoptotic process	biological_process	GO:0043281	2	8	6.26e-05	0.000430481	gene-LOC104020553|gene-LOC104022814	http://amigo.geneontology.org/amigo/term/GO:0043281
negative regulation of acute inflammatory response	biological_process	GO:0002674	2	8	6.26e-05	0.000430481	gene-LOC104011420|gene-LOC104022188	http://amigo.geneontology.org/amigo/term/GO:0002674
response to estrogen	biological_process	GO:0043627	3	61	6.35e-05	0.000430481	gene-LOC104020491|gene-LOC104020500|gene-LOC104020502	http://amigo.geneontology.org/amigo/term/GO:0043627
positive regulation of transcription by RNA polymerase II	biological_process	GO:0045944	8	1159	6.64e-05	0.000441387	gene-LOC104020565|gene-LOC104022188|gene-ZNF462|gene-LOC104010611|gene-LOC104021456|gene-LOC104011420|gene-LOC104021538|gene-CEBPA	http://amigo.geneontology.org/amigo/term/GO:0045944
signaling receptor binding	molecular_function	GO:0005102	5	353	6.84e-05	0.000441387	gene-LOC104020491|gene-LOC104012338|gene-LOC104012337|gene-LOC104020500|gene-LOC104020502	http://amigo.geneontology.org/amigo/term/GO:0005102
NLRP3 inflammasome complex	cellular_component	GO:0072559	2	9	7.65e-05	0.000485711	gene-LOC104011420|gene-LOC104022188	http://amigo.geneontology.org/amigo/term/GO:0072559
extrinsic component of membrane	cellular_component	GO:0019898	3	67	8.3e-05	0.000510801	gene-LOC104020491|gene-LOC104020500|gene-LOC104020502	http://amigo.geneontology.org/amigo/term/GO:0019898
granulocyte differentiation	biological_process	GO:0030851	2	10	9.17e-05	0.000547638	gene-CEBPA|gene-LOC104021456	http://amigo.geneontology.org/amigo/term/GO:0030851
intestinal epithelial cell development	biological_process	GO:0060576	2	10	9.17e-05	0.000547638	gene-LOC104021537|gene-LOC104020509	http://amigo.geneontology.org/amigo/term/GO:0060576
regulation of macroautophagy	biological_process	GO:0016241	3	70	9.41e-05	0.000553378	gene-LOC104020491|gene-LOC104020500|gene-LOC104020502	http://amigo.geneontology.org/amigo/term/GO:0016241
positive regulation of interleukin-5 production	biological_process	GO:0032754	2	11	0.000108325	0.00061028	gene-LOC104011420|gene-LOC104022188	http://amigo.geneontology.org/amigo/term/GO:0032754
urea cycle	biological_process	GO:0000050	2	11	0.000108325	0.00061028	gene-CEBPA|gene-LOC104021456	http://amigo.geneontology.org/amigo/term/GO:0000050
positive regulation of transcription by RNA polymerase III	biological_process	GO:0045945	2	11	0.000108325	0.00061028	gene-CEBPA|gene-LOC104021456	http://amigo.geneontology.org/amigo/term/GO:0045945
endoplasmic reticulum-Golgi intermediate compartment	cellular_component	GO:0005793	3	77	0.000123544	0.000647602	gene-TICAM2|gene-LOC104009536|gene-TMED7	http://amigo.geneontology.org/amigo/term/GO:0005793
TORC2 complex	cellular_component	GO:0031932	2	12	0.000126282	0.000647602	gene-RICTOR|gene-LOC104022156	http://amigo.geneontology.org/amigo/term/GO:0031932
negative regulation of protein autophosphorylation	biological_process	GO:0031953	2	12	0.000126282	0.000647602	gene-LOC104020553|gene-LOC104022814	http://amigo.geneontology.org/amigo/term/GO:0031953
positive regulation of interleukin-13 production	biological_process	GO:0032736	2	12	0.000126282	0.000647602	gene-LOC104011420|gene-LOC104022188	http://amigo.geneontology.org/amigo/term/GO:0032736
inorganic anion exchanger activity	molecular_function	GO:0005452	2	12	0.000126282	0.000647602	gene-LOC104008778|gene-SLC22A20	http://amigo.geneontology.org/amigo/term/GO:0005452
organic anion transmembrane transporter activity	molecular_function	GO:0008514	2	12	0.000126282	0.000647602	gene-LOC104008778|gene-SLC22A20	http://amigo.geneontology.org/amigo/term/GO:0008514
chloride ion binding	molecular_function	GO:0031404	2	13	0.000145599	0.000727996	gene-LOC104008778|gene-SLC22A20	http://amigo.geneontology.org/amigo/term/GO:0031404
COPI vesicle coat	cellular_component	GO:0030126	2	13	0.000145599	0.000727996	gene-LOC104009536|gene-TMED7	http://amigo.geneontology.org/amigo/term/GO:0030126
lung development	biological_process	GO:0030324	3	83	0.000153117	0.000756132	gene-LOXL3|gene-CEBPA|gene-LOC104021456	http://amigo.geneontology.org/amigo/term/GO:0030324
hydrolase activity	molecular_function	GO:0016787	3	85	0.000163907	0.000773359	gene-LOC104020491|gene-LOC104020500|gene-LOC104020502	http://amigo.geneontology.org/amigo/term/GO:0016787
regulation of phosphorylation	biological_process	GO:0042325	2	14	0.000166272	0.000773359	gene-RICTOR|gene-LOC104022156	http://amigo.geneontology.org/amigo/term/GO:0042325
interleukin-1 beta production	biological_process	GO:0032611	2	14	0.000166272	0.000773359	gene-LOC104011420|gene-LOC104022188	http://amigo.geneontology.org/amigo/term/GO:0032611
white fat cell differentiation	biological_process	GO:0050872	2	14	0.000166272	0.000773359	gene-CEBPA|gene-LOC104021456	http://amigo.geneontology.org/amigo/term/GO:0050872
cellular response to lithium ion	biological_process	GO:0071285	2	14	0.000166272	0.000773359	gene-CEBPA|gene-LOC104021456	http://amigo.geneontology.org/amigo/term/GO:0071285
Golgi apparatus	cellular_component	GO:0005794	7	1002	0.000185195	0.000836881	gene-LOC104009536|gene-SLC50A1|gene-LOC104020491|gene-LOC104020500|gene-LOC104020502|gene-TMED7|gene-TICAM2	http://amigo.geneontology.org/amigo/term/GO:0005794
COPII vesicle coat	cellular_component	GO:0030127	2	15	0.000188298	0.000836881	gene-LOC104009536|gene-TMED7	http://amigo.geneontology.org/amigo/term/GO:0030127
hair cycle	biological_process	GO:0042633	2	15	0.000188298	0.000836881	gene-LOC104009858|gene-LOC104009859	http://amigo.geneontology.org/amigo/term/GO:0042633
negative regulation of cytokine secretion	biological_process	GO:0050710	2	15	0.000188298	0.000836881	gene-LOC104020553|gene-LOC104022814	http://amigo.geneontology.org/amigo/term/GO:0050710
regulation of gene expression	biological_process	GO:0010468	4	235	0.000193912	0.00085236	gene-RICTOR|gene-ZNF462|gene-LOC104022156|gene-LOC104010611	http://amigo.geneontology.org/amigo/term/GO:0010468
regulation of protein kinase B signaling	biological_process	GO:0051896	2	16	0.000211674	0.000891258	gene-RICTOR|gene-LOC104022156	http://amigo.geneontology.org/amigo/term/GO:0051896
sodium-independent organic anion transmembrane transporter activity	molecular_function	GO:0015347	2	16	0.000211674	0.000891258	gene-LOC104008778|gene-SLC22A20	http://amigo.geneontology.org/amigo/term/GO:0015347
sodium-independent organic anion transport	biological_process	GO:0043252	2	16	0.000211674	0.000891258	gene-LOC104008778|gene-SLC22A20	http://amigo.geneontology.org/amigo/term/GO:0043252
dynactin complex	cellular_component	GO:0005869	2	16	0.000211674	0.000891258	gene-LOC104013051|gene-LOC104017607	http://amigo.geneontology.org/amigo/term/GO:0005869
lysosomal lumen	cellular_component	GO:0043202	3	94	0.00021857	0.000910709	gene-LOC104020491|gene-LOC104020500|gene-LOC104020502	http://amigo.geneontology.org/amigo/term/GO:0043202
organic anion transport	biological_process	GO:0015711	2	17	0.000236396	0.000955136	gene-LOC104008778|gene-SLC22A20	http://amigo.geneontology.org/amigo/term/GO:0015711
positive regulation of macrophage activation	biological_process	GO:0043032	2	17	0.000236396	0.000955136	gene-CEBPA|gene-LOC104021456	http://amigo.geneontology.org/amigo/term/GO:0043032
cysteine-type endopeptidase activator activity involved in apoptotic process	molecular_function	GO:0008656	2	17	0.000236396	0.000955136	gene-LOC104020553|gene-LOC104022814	http://amigo.geneontology.org/amigo/term/GO:0008656
interleukin-6-mediated signaling pathway	biological_process	GO:0070102	2	18	0.000262462	0.00100947	gene-CEBPA|gene-LOC104021456	http://amigo.geneontology.org/amigo/term/GO:0070102
N-acyltransferase activity	molecular_function	GO:0016410	2	18	0.000262462	0.00100947	gene-GLYATL3|gene-LOC104018838	http://amigo.geneontology.org/amigo/term/GO:0016410
myeloid cell differentiation	biological_process	GO:0030099	2	18	0.000262462	0.00100947	gene-CEBPA|gene-LOC104021456	http://amigo.geneontology.org/amigo/term/GO:0030099
morphogenesis of an epithelium	biological_process	GO:0002009	2	18	0.000262462	0.00100947	gene-LOC104009858|gene-LOC104009859	http://amigo.geneontology.org/amigo/term/GO:0002009
peptidoglycan binding	molecular_function	GO:0042834	2	18	0.000262462	0.00100947	gene-LOC104011420|gene-LOC104022188	http://amigo.geneontology.org/amigo/term/GO:0042834
stereocilium tip	cellular_component	GO:0032426	2	19	0.000289869	0.00107359	gene-LOC104017973|gene-LOC104017974	http://amigo.geneontology.org/amigo/term/GO:0032426
TOR signaling	biological_process	GO:0031929	2	19	0.000289869	0.00107359	gene-RICTOR|gene-LOC104022156	http://amigo.geneontology.org/amigo/term/GO:0031929
regulation of establishment of cell polarity	biological_process	GO:2000114	2	19	0.000289869	0.00107359	gene-RICTOR|gene-LOC104022156	http://amigo.geneontology.org/amigo/term/GO:2000114
cellular response to peptide hormone stimulus	biological_process	GO:0071375	2	19	0.000289869	0.00107359	gene-LOC104020565|gene-LOC104021538	http://amigo.geneontology.org/amigo/term/GO:0071375
identical protein binding	molecular_function	GO:0042802	8	1456	0.000313953	0.00115212	gene-LOC104020565|gene-LOC104022188|gene-LOC104008778|gene-LOC104017973|gene-LOC104017974|gene-LOC104011420|gene-LOC104021538|gene-SLC22A20	http://amigo.geneontology.org/amigo/term/GO:0042802
embryonic placenta development	biological_process	GO:0001892	2	20	0.000318612	0.00115859	gene-CEBPA|gene-LOC104021456	http://amigo.geneontology.org/amigo/term/GO:0001892
intermediate filament cytoskeleton organization?	biological_process	GO:0045104	2	21	0.00034869	0.00124532	gene-LOC104009858|gene-LOC104009859	http://amigo.geneontology.org/amigo/term/GO:0045104
anion:anion antiporter activity	molecular_function	GO:0015301	2	21	0.00034869	0.00124532	gene-LOC104008778|gene-SLC22A20	http://amigo.geneontology.org/amigo/term/GO:0015301
embryo development ending in birth or egg hatching	biological_process	GO:0009792	2	22	0.000380099	0.00131069	gene-RICTOR|gene-LOC104022156	http://amigo.geneontology.org/amigo/term/GO:0009792
macrophage differentiation	biological_process	GO:0030225	2	22	0.000380099	0.00131069	gene-CEBPA|gene-LOC104021456	http://amigo.geneontology.org/amigo/term/GO:0030225
inorganic anion transport	biological_process	GO:0015698	2	22	0.000380099	0.00131069	gene-LOC104008778|gene-SLC22A20	http://amigo.geneontology.org/amigo/term/GO:0015698
cytoskeleton-dependent cytokinesis	biological_process	GO:0061640	2	22	0.000380099	0.00131069	gene-LOC104013051|gene-LOC104017607	http://amigo.geneontology.org/amigo/term/GO:0061640
Golgi organization	biological_process	GO:0007030	3	115	0.00038879	0.0013292	gene-TICAM2|gene-LOC104009536|gene-TMED7	http://amigo.geneontology.org/amigo/term/GO:0007030
neuron projection development	biological_process	GO:0031175	3	116	0.000398512	0.00135089	gene-LOC104020491|gene-LOC104020500|gene-LOC104020502	http://amigo.geneontology.org/amigo/term/GO:0031175
positive regulation of interleukin-4 production	biological_process	GO:0032753	2	24	0.000446899	0.00150218	gene-LOC104011420|gene-LOC104022188	http://amigo.geneontology.org/amigo/term/GO:0032753
establishment of skin barrier	biological_process	GO:0061436	2	25	0.000482283	0.00159432	gene-LOC104009858|gene-LOC104009859	http://amigo.geneontology.org/amigo/term/GO:0061436
autophagy	biological_process	GO:0006914	3	126	0.000504425	0.00165385	gene-LOC104020491|gene-LOC104020500|gene-LOC104020502	http://amigo.geneontology.org/amigo/term/GO:0006914
extracellular space	cellular_component	GO:0005615	8	1572	0.000521487	0.00169589	gene-LOC104017589|gene-LOC104017973|gene-LOC104017974|gene-GKN1|gene-LOXL4|gene-LOXL3|gene-LOXL2|gene-LOC104017291	http://amigo.geneontology.org/amigo/term/GO:0005615
innate immune response	biological_process	GO:0045087	5	558	0.000554067	0.00178731	gene-LOC104011420|gene-LOC104009859|gene-LOC104022188|gene-LOC104009858|gene-TICAM2	http://amigo.geneontology.org/amigo/term/GO:0045087
negative regulation of interleukin-1 beta production	biological_process	GO:0032691	2	28	0.000596336	0.00190827	gene-LOC104011420|gene-LOC104022188	http://amigo.geneontology.org/amigo/term/GO:0032691
negative regulation of cyclin-dependent protein serine/threonine kinase activity	biological_process	GO:0045736	2	29	0.000636976	0.00200622	gene-CEBPA|gene-LOC104021456	http://amigo.geneontology.org/amigo/term/GO:0045736
regulation of I-kappaB kinase/NF-kappaB signaling	biological_process	GO:0043122	2	29	0.000636976	0.00200622	gene-LOC104020553|gene-LOC104022814	http://amigo.geneontology.org/amigo/term/GO:0043122
transcription factor binding	molecular_function	GO:0008134	4	325	0.000648224	0.0020257	gene-LOC104011420|gene-LOC104022188|gene-CEBPA|gene-LOC104021456	http://amigo.geneontology.org/amigo/term/GO:0008134
MLL1 complex	cellular_component	GO:0071339	2	30	0.000678924	0.00204188	gene-LOC104020565|gene-LOC104021538	http://amigo.geneontology.org/amigo/term/GO:0071339
brown fat cell differentiation	biological_process	GO:0050873	2	30	0.000678924	0.00204188	gene-CEBPA|gene-LOC104021456	http://amigo.geneontology.org/amigo/term/GO:0050873
negative regulation of DNA binding	biological_process	GO:0043392	2	30	0.000678924	0.00204188	gene-ZNF462|gene-LOC104010611	http://amigo.geneontology.org/amigo/term/GO:0043392
digestion	biological_process	GO:0007586	2	30	0.000678924	0.00204188	gene-GKN1|gene-LOC104017589	http://amigo.geneontology.org/amigo/term/GO:0007586
response to axon injury	biological_process	GO:0048678	2	30	0.000678924	0.00204188	gene-LOC104020565|gene-LOC104021538	http://amigo.geneontology.org/amigo/term/GO:0048678
activation of protein kinase B activity	biological_process	GO:0032148	2	32	0.000766726	0.00223862	gene-RICTOR|gene-LOC104022156	http://amigo.geneontology.org/amigo/term/GO:0032148
microtubule-based process	biological_process	GO:0007017	2	32	0.000766726	0.00223862	gene-LOC104013051|gene-LOC104017607	http://amigo.geneontology.org/amigo/term/GO:0007017
positive regulation of TOR signaling	biological_process	GO:0032008	2	32	0.000766726	0.00223862	gene-RICTOR|gene-LOC104022156	http://amigo.geneontology.org/amigo/term/GO:0032008
regulation of cytokine production	biological_process	GO:0001817	2	33	0.000812575	0.00235529	gene-LOC104012338|gene-LOC104012337	http://amigo.geneontology.org/amigo/term/GO:0001817
establishment of cell polarity	biological_process	GO:0030010	2	35	0.000908153	0.00261339	gene-RICTOR|gene-LOC104022156	http://amigo.geneontology.org/amigo/term/GO:0030010
cellular response to lipopolysaccharide	biological_process	GO:0071222	3	158	0.000959221	0.00274063	gene-LOC104011420|gene-LOC104022188|gene-TICAM2	http://amigo.geneontology.org/amigo/term/GO:0071222
anion transmembrane transport	biological_process	GO:0098656	2	37	0.00100888	0.00284193	gene-LOC104008778|gene-SLC22A20	http://amigo.geneontology.org/amigo/term/GO:0098656
cell maturation	biological_process	GO:0048469	2	37	0.00100888	0.00284193	gene-CEBPA|gene-LOC104021456	http://amigo.geneontology.org/amigo/term/GO:0048469
aging	biological_process	GO:0007568	3	163	0.00104761	0.00291001	gene-LOXL2|gene-LOC104009858|gene-LOC104009859	http://amigo.geneontology.org/amigo/term/GO:0007568
negative regulation of G0 to G1 transition	biological_process	GO:0070317	2	39	0.00111475	0.0030541	gene-LOC104020565|gene-LOC104021538	http://amigo.geneontology.org/amigo/term/GO:0070317
negative regulation of signal transduction	biological_process	GO:0009968	2	39	0.00111475	0.0030541	gene-LOC104020553|gene-LOC104022814	http://amigo.geneontology.org/amigo/term/GO:0009968
neuron apoptotic process	biological_process	GO:0051402	2	40	0.00116959	0.00318256	gene-LOC104020565|gene-LOC104021538	http://amigo.geneontology.org/amigo/term/GO:0051402
trans-Golgi network	cellular_component	GO:0005802	3	174	0.00125979	0.00340482	gene-LOC104020491|gene-LOC104020500|gene-LOC104020502	http://amigo.geneontology.org/amigo/term/GO:0005802
lipid homeostasis	biological_process	GO:0055088	2	43	0.00134176	0.00357802	gene-CEBPA|gene-LOC104021456	http://amigo.geneontology.org/amigo/term/GO:0055088
epithelial to mesenchymal transition	biological_process	GO:0001837	2	43	0.00134176	0.00357802	gene-LOXL3|gene-LOXL2	http://amigo.geneontology.org/amigo/term/GO:0001837
protein-DNA complex	cellular_component	GO:0032993	2	44	0.00140168	0.00371305	gene-LOC104020565|gene-LOC104021538	http://amigo.geneontology.org/amigo/term/GO:0032993
endocytosis	biological_process	GO:0006897	3	182	0.00142992	0.00376296	gene-LOXL4|gene-LOXL3|gene-LOXL2	http://amigo.geneontology.org/amigo/term/GO:0006897
cellular response to organic cyclic compound	biological_process	GO:0071407	2	45	0.00146286	0.00379964	gene-CEBPA|gene-LOC104021456	http://amigo.geneontology.org/amigo/term/GO:0071407
negative regulation of I-kappaB kinase/NF-kappaB signaling	biological_process	GO:0043124	2	45	0.00146286	0.00379964	gene-LOC104020553|gene-LOC104022814	http://amigo.geneontology.org/amigo/term/GO:0043124
inner ear development	biological_process	GO:0048839	2	46	0.0015253	0.00393626	gene-CEBPA|gene-LOC104021456	http://amigo.geneontology.org/amigo/term/GO:0048839
positive regulation of cell division	biological_process	GO:0051781	2	47	0.001589	0.00407436	gene-GKN1|gene-LOC104017589	http://amigo.geneontology.org/amigo/term/GO:0051781
generation of precursor metabolites and energy	biological_process	GO:0006091	2	48	0.00165395	0.00421388	gene-CEBPA|gene-LOC104021456	http://amigo.geneontology.org/amigo/term/GO:0006091
E-box binding	molecular_function	GO:0070888	2	50	0.00178759	0.00452555	gene-LOC104020565|gene-LOC104021538	http://amigo.geneontology.org/amigo/term/GO:0070888
positive regulation of actin filament polymerization	biological_process	GO:0030838	2	51	0.00185628	0.00465943	gene-RICTOR|gene-LOC104022156	http://amigo.geneontology.org/amigo/term/GO:0030838
defense response to virus	biological_process	GO:0051607	3	200	0.00186377	0.00465943	gene-LOC104011420|gene-LOC104022188|gene-LOC104017291	http://amigo.geneontology.org/amigo/term/GO:0051607
positive regulation of fat cell differentiation	biological_process	GO:0045600	2	52	0.00192621	0.00472689	gene-CEBPA|gene-LOC104021456	http://amigo.geneontology.org/amigo/term/GO:0045600
enzyme activator activity	molecular_function	GO:0008047	2	52	0.00192621	0.00472689	gene-RICTOR|gene-LOC104022156	http://amigo.geneontology.org/amigo/term/GO:0008047
ribosome binding	molecular_function	GO:0043022	2	52	0.00192621	0.00472689	gene-RICTOR|gene-LOC104022156	http://amigo.geneontology.org/amigo/term/GO:0043022
cellular response to cytokine stimulus	biological_process	GO:0071345	2	53	0.00199738	0.00484212	gene-LOC104020553|gene-LOC104022814	http://amigo.geneontology.org/amigo/term/GO:0071345
keratinocyte differentiation	biological_process	GO:0030216	2	53	0.00199738	0.00484212	gene-LOC104009858|gene-LOC104009859	http://amigo.geneontology.org/amigo/term/GO:0030216
positive regulation of cysteine-type endopeptidase activity involved in apoptotic process	biological_process	GO:0043280	2	54	0.00206978	0.00495755	gene-LOC104011420|gene-LOC104022188	http://amigo.geneontology.org/amigo/term/GO:0043280
cleavage furrow	cellular_component	GO:0032154	2	54	0.00206978	0.00495755	gene-LOC104013051|gene-LOC104017607	http://amigo.geneontology.org/amigo/term/GO:0032154
retina development in camera-type eye	biological_process	GO:0060041	2	56	0.00221827	0.00525914	gene-LOC104020565|gene-LOC104021538	http://amigo.geneontology.org/amigo/term/GO:0060041
viral process	biological_process	GO:0016032	4	456	0.00222199	0.00525914	gene-RICTOR|gene-LOC104021456|gene-LOC104022156|gene-CEBPA	http://amigo.geneontology.org/amigo/term/GO:0016032
actin cytoskeleton reorganization	biological_process	GO:0031532	2	57	0.00229436	0.0053985	gene-RICTOR|gene-LOC104022156	http://amigo.geneontology.org/amigo/term/GO:0031532
nucleus	cellular_component	GO:0005634	14	5208	0.0024358	0.00569777	gene-LOC104020553|gene-LOC104020565|gene-LOC104022188|gene-ZNF462|gene-LOC104010611|gene-LOC104021456|gene-CEBPA|gene-LOC104011420|gene-LOC104021538|gene-LOC104009859|gene-LOXL3|gene-LOXL2|gene-LOC104009858|gene-LOC104022814	http://amigo.geneontology.org/amigo/term/GO:0005634
O-glycan processing	biological_process	GO:0016266	2	59	0.00245021	0.00569815	gene-LOC104021537|gene-LOC104020509	http://amigo.geneontology.org/amigo/term/GO:0016266
positive regulation of osteoblast differentiation	biological_process	GO:0045669	2	60	0.00252995	0.00581599	gene-CEBPA|gene-LOC104021456	http://amigo.geneontology.org/amigo/term/GO:0045669
phagocytosis	biological_process	GO:0006909	2	60	0.00252995	0.00581599	gene-CORO1C|gene-TICAM2	http://amigo.geneontology.org/amigo/term/GO:0006909
response to insulin	biological_process	GO:0032868	2	65	0.00294686	0.00673567	gene-LOC104020565|gene-LOC104021538	http://amigo.geneontology.org/amigo/term/GO:0032868
positive regulation of NIK/NF-kappaB signaling	biological_process	GO:1901224	2	66	0.00303385	0.00685616	gene-LOC104020553|gene-LOC104022814	http://amigo.geneontology.org/amigo/term/GO:1901224
extracellular exosome	cellular_component	GO:0070062	8	2085	0.00313217	0.00701796	gene-LOC104008778|gene-LOC104020491|gene-LOC104020500|gene-LOC104020502|gene-SLC22A20|gene-LOXL4|gene-LOC104009858|gene-LOC104009859	http://amigo.geneontology.org/amigo/term/GO:0070062
DNA binding	molecular_function	GO:0003677	6	1209	0.00314054	0.00701796	gene-LOC104020565|gene-ZNF462|gene-LOC104021538|gene-LOC104021456|gene-LOC104010611|gene-CEBPA	http://amigo.geneontology.org/amigo/term/GO:0003677
negative regulation of transcription by RNA polymerase II	biological_process	GO:0000122	5	832	0.00317374	0.00705276	gene-LOC104020565|gene-LOC104021538|gene-LOXL2|gene-LOC104021456|gene-CEBPA	http://amigo.geneontology.org/amigo/term/GO:0000122
fat cell differentiation	biological_process	GO:0045444	2	70	0.00339376	0.00745881	gene-CEBPA|gene-LOC104021456	http://amigo.geneontology.org/amigo/term/GO:0045444
negative regulation of ERK1 and ERK2 cascade	biological_process	GO:0070373	2	70	0.00339376	0.00745881	gene-LOC104020553|gene-LOC104022814	http://amigo.geneontology.org/amigo/term/GO:0070373
regulation of GTPase activity	biological_process	GO:0043087	2	71	0.00348671	0.00762122	gene-RICTOR|gene-LOC104022156	http://amigo.geneontology.org/amigo/term/GO:0043087
positive regulation of endothelial cell proliferation	biological_process	GO:0001938	2	73	0.00367615	0.00799164	gene-RICTOR|gene-LOC104022156	http://amigo.geneontology.org/amigo/term/GO:0001938
endoplasmic reticulum-Golgi intermediate compartment membrane	cellular_component	GO:0033116	2	74	0.00377264	0.00810919	gene-LOC104009536|gene-TMED7	http://amigo.geneontology.org/amigo/term/GO:0033116
defense response	biological_process	GO:0006952	2	74	0.00377264	0.00810919	gene-LOC104011420|gene-LOC104022188	http://amigo.geneontology.org/amigo/term/GO:0006952
regulation of actin cytoskeleton organization	biological_process	GO:0032956	2	75	0.00387031	0.00823469	gene-RICTOR|gene-LOC104022156	http://amigo.geneontology.org/amigo/term/GO:0032956
negative regulation of transcription, DNA-templated	biological_process	GO:0045892	4	536	0.00394423	0.00826904	gene-LOXL3|gene-LOXL2|gene-LOC104021456|gene-CEBPA	http://amigo.geneontology.org/amigo/term/GO:0045892
lysosome	cellular_component	GO:0005764	3	262	0.00395116	0.00826904	gene-LOC104020491|gene-LOC104020500|gene-LOC104020502	http://amigo.geneontology.org/amigo/term/GO:0005764
caveola	cellular_component	GO:0005901	2	76	0.00396914	0.00826904	gene-LOC104008778|gene-SLC22A20	http://amigo.geneontology.org/amigo/term/GO:0005901
liver development	biological_process	GO:0001889	2	76	0.00396914	0.00826904	gene-CEBPA|gene-LOC104021456	http://amigo.geneontology.org/amigo/term/GO:0001889
regulation of G2/M transition of mitotic cell cycle	biological_process	GO:0010389	2	80	0.00437614	0.00906971	gene-LOC104013051|gene-LOC104017607	http://amigo.geneontology.org/amigo/term/GO:0010389
intracellular protein transport	biological_process	GO:0006886	3	273	0.00442525	0.00912422	gene-TICAM2|gene-LOC104009536|gene-TMED7	http://amigo.geneontology.org/amigo/term/GO:0006886
regulation of inflammatory response	biological_process	GO:0050727	2	82	0.00458659	0.00940839	gene-RICTOR|gene-LOC104022156	http://amigo.geneontology.org/amigo/term/GO:0050727
retrograde vesicle-mediated transport, Golgi to endoplasmic reticulum	biological_process	GO:0006890	2	84	0.00480165	0.00979929	gene-LOC104009536|gene-TMED7	http://amigo.geneontology.org/amigo/term/GO:0006890
cytokine-mediated signaling pathway	biological_process	GO:0019221	3	282	0.00483776	0.00982287	gene-LOC104021456|gene-LOC104017291|gene-CEBPA	http://amigo.geneontology.org/amigo/term/GO:0019221
positive regulation of peptidyl-tyrosine phosphorylation	biological_process	GO:0050731	2	86	0.0050213	0.0100931	gene-RICTOR|gene-LOC104022156	http://amigo.geneontology.org/amigo/term/GO:0050731
condensed chromosome kinetochore	cellular_component	GO:0000777	2	86	0.0050213	0.0100931	gene-LOC104013051|gene-LOC104017607	http://amigo.geneontology.org/amigo/term/GO:0000777
transport vesicle	cellular_component	GO:0030133	2	92	0.00570753	0.0113583	gene-LOC104009536|gene-TMED7	http://amigo.geneontology.org/amigo/term/GO:0030133
kidney development	biological_process	GO:0001822	2	95	0.00606586	0.0118766	gene-LOC104021537|gene-LOC104020509	http://amigo.geneontology.org/amigo/term/GO:0001822
ciliary basal body-plasma membrane docking	biological_process	GO:0097711	2	95	0.00606586	0.0118766	gene-LOC104013051|gene-LOC104017607	http://amigo.geneontology.org/amigo/term/GO:0097711
DNA-binding transcription factor activity	molecular_function	GO:0003700	4	607	0.00608676	0.0118766	gene-LOC104020565|gene-CEBPA|gene-LOC104021456|gene-LOC104021538	http://amigo.geneontology.org/amigo/term/GO:0003700
kinase binding	molecular_function	GO:0019900	2	97	0.00631033	0.0121939	gene-CEBPA|gene-LOC104021456	http://amigo.geneontology.org/amigo/term/GO:0019900
defense response to Gram-positive bacterium	biological_process	GO:0050830	2	97	0.00631033	0.0121939	gene-LOC104011420|gene-LOC104022188	http://amigo.geneontology.org/amigo/term/GO:0050830
antigen processing and presentation of exogenous peptide antigen via MHC class II	biological_process	GO:0019886	2	98	0.00643423	0.0123735	gene-LOC104013051|gene-LOC104017607	http://amigo.geneontology.org/amigo/term/GO:0019886
G1/S transition of mitotic cell cycle	biological_process	GO:0000082	2	100	0.00668536	0.0127936	gene-LOC104020565|gene-LOC104021538	http://amigo.geneontology.org/amigo/term/GO:0000082
lysosomal membrane	cellular_component	GO:0005765	3	318	0.00671665	0.0127936	gene-LOC104020491|gene-LOC104020500|gene-LOC104020502	http://amigo.geneontology.org/amigo/term/GO:0005765
PML body	cellular_component	GO:0016605	2	101	0.00681258	0.0128539	gene-LOC104020565|gene-LOC104021538	http://amigo.geneontology.org/amigo/term/GO:0016605
structural constituent of cytoskeleton	molecular_function	GO:0005200	2	101	0.00681258	0.0128539	gene-LOC104009858|gene-LOC104009859	http://amigo.geneontology.org/amigo/term/GO:0005200
membrane fission	biological_process	GO:0090148	1	5	0.00715624	0.0134158	gene-CORO1C	http://amigo.geneontology.org/amigo/term/GO:0090148
signal transduction	biological_process	GO:0007165	5	1013	0.00721098	0.0134158	gene-LOC104020553|gene-LOC104011420|gene-LOC104022188|gene-CORO1C|gene-LOC104022814	http://amigo.geneontology.org/amigo/term/GO:0007165
Notch signaling pathway	biological_process	GO:0007219	2	110	0.0080067	0.0148272	gene-CEBPA|gene-LOC104021456	http://amigo.geneontology.org/amigo/term/GO:0007219
cornification	biological_process	GO:0070268	2	111	0.0081448	0.0150134	gene-LOC104009858|gene-LOC104009859	http://amigo.geneontology.org/amigo/term/GO:0070268
regulation of epithelial cell migration	biological_process	GO:0010632	1	6	0.00834406	0.0153102	gene-CORO1C	http://amigo.geneontology.org/amigo/term/GO:0010632
negative regulation of cell migration	biological_process	GO:0030336	2	115	0.00870788	0.0158325	gene-LOC104009858|gene-LOC104009859	http://amigo.geneontology.org/amigo/term/GO:0030336
glucose homeostasis	biological_process	GO:0042593	2	115	0.00870788	0.0158325	gene-CEBPA|gene-LOC104021456	http://amigo.geneontology.org/amigo/term/GO:0042593
intermediate filament	cellular_component	GO:0005882	2	117	0.0089958	0.016282	gene-LOC104009858|gene-LOC104009859	http://amigo.geneontology.org/amigo/term/GO:0005882
actin filament organization	biological_process	GO:0007015	2	118	0.00914135	0.0164709	gene-CORO6|gene-CORO1C	http://amigo.geneontology.org/amigo/term/GO:0007015
positive regulation of integrin-mediated signaling pathway	biological_process	GO:2001046	1	7	0.0095305	0.0168681	gene-LOXL3	http://amigo.geneontology.org/amigo/term/GO:2001046
positive regulation of lamellipodium morphogenesis	biological_process	GO:2000394	1	7	0.0095305	0.0168681	gene-CORO1C	http://amigo.geneontology.org/amigo/term/GO:2000394
negative regulation of MyD88-independent toll-like receptor signaling pathway	biological_process	GO:0034128	1	7	0.0095305	0.0168681	gene-TICAM2	http://amigo.geneontology.org/amigo/term/GO:0034128
positive regulation of aspartic-type endopeptidase activity involved in amyloid precursor protein catabolic process	biological_process	GO:1902961	1	7	0.0095305	0.0168681	gene-EFNA3	http://amigo.geneontology.org/amigo/term/GO:1902961
spindle	cellular_component	GO:0005819	2	122	0.00973407	0.0170773	gene-LOC104013051|gene-LOC104017607	http://amigo.geneontology.org/amigo/term/GO:0005819
flotillin complex	cellular_component	GO:0016600	1	8	0.0107155	0.018555	gene-CORO1C	http://amigo.geneontology.org/amigo/term/GO:0016600
negative regulation of protein kinase activity by regulation of protein phosphorylation	biological_process	GO:0044387	1	8	0.0107155	0.018555	gene-CORO1C	http://amigo.geneontology.org/amigo/term/GO:0044387
heterochromatin organization	biological_process	GO:0070828	1	8	0.0107155	0.018555	gene-LOXL2	http://amigo.geneontology.org/amigo/term/GO:0070828
protein-containing complex assembly	biological_process	GO:0065003	2	129	0.0108114	0.0186404	gene-LOC104020565|gene-LOC104021538	http://amigo.geneontology.org/amigo/term/GO:0065003
G2/M transition of mitotic cell cycle	biological_process	GO:0000086	2	133	0.0114497	0.0196561	gene-LOC104013051|gene-LOC104017607	http://amigo.geneontology.org/amigo/term/GO:0000086
mitotic cell cycle	biological_process	GO:0000278	2	134	0.0116118	0.0198492	gene-LOC104013051|gene-LOC104017607	http://amigo.geneontology.org/amigo/term/GO:0000278
T cell mediated immunity	biological_process	GO:0002456	1	9	0.0118992	0.0201681	gene-LOC104012338	http://amigo.geneontology.org/amigo/term/GO:0002456
positive regulation of toll-like receptor 4 signaling pathway	biological_process	GO:0034145	1	9	0.0118992	0.0201681	gene-TICAM2	http://amigo.geneontology.org/amigo/term/GO:0034145
chromatin organization	biological_process	GO:0006325	2	137	0.0121042	0.020429	gene-ZNF462|gene-LOC104010611	http://amigo.geneontology.org/amigo/term/GO:0006325
cytoskeleton organization	biological_process	GO:0007010	2	138	0.0122703	0.0205361	gene-LOC104009858|gene-LOC104009859	http://amigo.geneontology.org/amigo/term/GO:0007010
protein dimerization activity	molecular_function	GO:0046983	2	140	0.0126056	0.0210094	gene-LOC104020565|gene-LOC104021538	http://amigo.geneontology.org/amigo/term/GO:0046983
regulation of ruffle assembly	biological_process	GO:1900027	1	10	0.0130815	0.021712	gene-CORO1C	http://amigo.geneontology.org/amigo/term/GO:1900027
sensory perception of sound	biological_process	GO:0007605	2	144	0.0132882	0.0219639	gene-LOC104017973|gene-LOC104017974	http://amigo.geneontology.org/amigo/term/GO:0007605
oligosaccharide binding	molecular_function	GO:0070492	1	11	0.0142624	0.0233809	gene-LOXL2	http://amigo.geneontology.org/amigo/term/GO:0070492
response to copper ion	biological_process	GO:0046688	1	12	0.0154419	0.0250071	gene-LOXL2	http://amigo.geneontology.org/amigo/term/GO:0046688
regulation of fibroblast migration	biological_process	GO:0010762	1	12	0.0154419	0.0250071	gene-CORO1C	http://amigo.geneontology.org/amigo/term/GO:0010762
positive regulation of NF-kappaB transcription factor activity	biological_process	GO:0051092	2	159	0.0159872	0.0257858	gene-LOC104011420|gene-LOC104022188	http://amigo.geneontology.org/amigo/term/GO:0051092
midbody	cellular_component	GO:0030496	2	160	0.0161749	0.0259837	gene-LOC104013051|gene-LOC104017607	http://amigo.geneontology.org/amigo/term/GO:0030496
peptidyl-serine phosphorylation	biological_process	GO:0018105	2	161	0.0163634	0.0261815	gene-RICTOR|gene-LOC104022156	http://amigo.geneontology.org/amigo/term/GO:0018105
hexose transmembrane transport	biological_process	GO:0008645	1	13	0.01662	0.0263809	gene-SLC50A1	http://amigo.geneontology.org/amigo/term/GO:0008645
negative regulation of substrate adhesion-dependent cell spreading	biological_process	GO:1900025	1	13	0.01662	0.0263809	gene-CORO1C	http://amigo.geneontology.org/amigo/term/GO:1900025
positive regulation of protein kinase B signaling	biological_process	GO:0051897	2	166	0.0173205	0.0273842	gene-RICTOR|gene-LOC104022156	http://amigo.geneontology.org/amigo/term/GO:0051897
structural molecule activity	molecular_function	GO:0005198	2	168	0.0177099	0.0277802	gene-LOC104013051|gene-LOC104017607	http://amigo.geneontology.org/amigo/term/GO:0005198
corpus callosum development	biological_process	GO:0022038	1	14	0.0177967	0.0278074	gene-CORO1C	http://amigo.geneontology.org/amigo/term/GO:0022038
regulation of cell population proliferation	biological_process	GO:0042127	2	169	0.0179059	0.0278692	gene-GKN1|gene-LOC104017589	http://amigo.geneontology.org/amigo/term/GO:0042127
nucleolus	cellular_component	GO:0005730	4	839	0.0180996	0.0280613	gene-LOC104013051|gene-LOC104017607|gene-CEBPA|gene-LOC104021456	http://amigo.geneontology.org/amigo/term/GO:0005730
T cell receptor signaling pathway	biological_process	GO:0050852	2	174	0.0189002	0.0291878	gene-LOC104012338|gene-LOC104012337	http://amigo.geneontology.org/amigo/term/GO:0050852
somite development	biological_process	GO:0061053	1	15	0.0189721	0.0291878	gene-LOXL3	http://amigo.geneontology.org/amigo/term/GO:0061053
keratinization	biological_process	GO:0031424	2	175	0.0191018	0.0292748	gene-LOC104009858|gene-LOC104009859	http://amigo.geneontology.org/amigo/term/GO:0031424
negative regulation of epithelial cell migration	biological_process	GO:0010633	1	16	0.0201461	0.0305243	gene-CORO1C	http://amigo.geneontology.org/amigo/term/GO:0010633
endothelial cell proliferation	biological_process	GO:0001935	1	16	0.0201461	0.0305243	gene-LOXL2	http://amigo.geneontology.org/amigo/term/GO:0001935
type I interferon receptor binding	molecular_function	GO:0005132	1	16	0.0201461	0.0305243	gene-LOC104017291	http://amigo.geneontology.org/amigo/term/GO:0005132
DNA-binding transcription factor activity, RNA polymerase II-specific	molecular_function	GO:0000981	4	874	0.0206714	0.0312022	gene-LOC104020565|gene-CEBPA|gene-LOC104021456|gene-LOC104021538	http://amigo.geneontology.org/amigo/term/GO:0000981
transmembrane-ephrin receptor activity	molecular_function	GO:0005005	1	17	0.0213187	0.0319381	gene-EFNA3	http://amigo.geneontology.org/amigo/term/GO:0005005
interferon-gamma production	biological_process	GO:0032609	1	17	0.0213187	0.0319381	gene-LOC104012338	http://amigo.geneontology.org/amigo/term/GO:0032609
negative regulation of focal adhesion assembly	biological_process	GO:0051895	1	18	0.0224899	0.0333184	gene-CORO1C	http://amigo.geneontology.org/amigo/term/GO:0051895
toll-like receptor 4 signaling pathway	biological_process	GO:0034142	1	18	0.0224899	0.0333184	gene-TICAM2	http://amigo.geneontology.org/amigo/term/GO:0034142
natural killer cell activation involved in immune response	biological_process	GO:0002323	1	18	0.0224899	0.0333184	gene-LOC104017291	http://amigo.geneontology.org/amigo/term/GO:0002323
ventricular system development	biological_process	GO:0021591	1	19	0.0236598	0.0345398	gene-CORO1C	http://amigo.geneontology.org/amigo/term/GO:0021591
MyD88-independent toll-like receptor signaling pathway	biological_process	GO:0002756	1	19	0.0236598	0.0345398	gene-TICAM2	http://amigo.geneontology.org/amigo/term/GO:0002756
positive regulation of chondrocyte differentiation	biological_process	GO:0032332	1	19	0.0236598	0.0345398	gene-LOXL2	http://amigo.geneontology.org/amigo/term/GO:0032332
positive regulation of peptidyl-serine phosphorylation of STAT protein	biological_process	GO:0033141	1	19	0.0236598	0.0345398	gene-LOC104017291	http://amigo.geneontology.org/amigo/term/GO:0033141
nuclear chromatin	cellular_component	GO:0000790	4	915	0.023959	0.0348495	gene-LOC104020565|gene-CEBPA|gene-LOC104021456|gene-LOC104021538	http://amigo.geneontology.org/amigo/term/GO:0000790
necroptotic process	biological_process	GO:0070266	1	20	0.0248283	0.035983	gene-TICAM2	http://amigo.geneontology.org/amigo/term/GO:0070266
actin filament binding	molecular_function	GO:0051015	2	208	0.0262525	0.0379098	gene-CORO6|gene-CORO1C	http://amigo.geneontology.org/amigo/term/GO:0051015
basolateral plasma membrane	cellular_component	GO:0016323	2	216	0.0281263	0.0401781	gene-LOC104008778|gene-SLC22A20	http://amigo.geneontology.org/amigo/term/GO:0016323
regulation of focal adhesion assembly	biological_process	GO:0051893	1	23	0.0283256	0.0401781	gene-CORO1C	http://amigo.geneontology.org/amigo/term/GO:0051893
T cell activation involved in immune response	biological_process	GO:0002286	1	23	0.0283256	0.0401781	gene-LOC104017291	http://amigo.geneontology.org/amigo/term/GO:0002286
carbohydrate transport	biological_process	GO:0008643	1	23	0.0283256	0.0401781	gene-SLC50A1	http://amigo.geneontology.org/amigo/term/GO:0008643
endosome membrane	cellular_component	GO:0010008	2	220	0.0290828	0.0411065	gene-CORO1C|gene-TICAM2	http://amigo.geneontology.org/amigo/term/GO:0010008
regulation of immune response	biological_process	GO:0050776	2	221	0.029324	0.0413014	gene-LOC104012338|gene-LOC104012337	http://amigo.geneontology.org/amigo/term/GO:0050776
transcription regulator complex	cellular_component	GO:0005667	2	226	0.0305419	0.0428659	gene-CEBPA|gene-LOC104021456	http://amigo.geneontology.org/amigo/term/GO:0005667
regulation of neuron differentiation	biological_process	GO:0045664	1	26	0.0318106	0.0444903	gene-EFNA3	http://amigo.geneontology.org/amigo/term/GO:0045664
cell migration	biological_process	GO:0016477	2	232	0.0320297	0.0446407	gene-CORO6|gene-CORO1C	http://amigo.geneontology.org/amigo/term/GO:0016477
ephrin receptor binding	molecular_function	GO:0046875	1	27	0.0329695	0.0454752	gene-EFNA3	http://amigo.geneontology.org/amigo/term/GO:0046875
fibronectin binding	molecular_function	GO:0001968	1	27	0.0329695	0.0454752	gene-LOXL3	http://amigo.geneontology.org/amigo/term/GO:0001968
phagocytic cup	cellular_component	GO:0001891	1	27	0.0329695	0.0454752	gene-TICAM2	http://amigo.geneontology.org/amigo/term/GO:0001891
angiogenesis	biological_process	GO:0001525	2	238	0.0335457	0.046111	gene-LOC104021537|gene-LOC104020509	http://amigo.geneontology.org/amigo/term/GO:0001525
TRIF-dependent toll-like receptor signaling pathway	biological_process	GO:0035666	1	29	0.0352833	0.0483333	gene-TICAM2	http://amigo.geneontology.org/amigo/term/GO:0035666
transcription coactivator activity	molecular_function	GO:0003713	2	248	0.0361338	0.0493294	gene-CEBPA|gene-LOC104021456	http://amigo.geneontology.org/amigo/term/GO:0003713

## Sheet: F. Ibis_expan_KEGG
##Databases: KEGG PATHWAY
##Statistical test method: hypergeometric test / Fisher's exact test
##FDR correction method: Benjamini and Hochberg
Term	Database	ID	Input number	Background number	P-Value	Corrected P-Value	Input	Hyperlink
Other glycan degradation	KEGG PATHWAY	ko00511	3	18	2.1e-06	3.5e-05	gene-LOC104020491|gene-LOC104020500|gene-LOC104020502	http://www.genome.jp/kegg-bin/show_pathway?hsa00511/hsa:2629%09red
Sphingolipid metabolism	KEGG PATHWAY	ko00600	3	47	3.02e-05	0.00025186	gene-LOC104020491|gene-LOC104020500|gene-LOC104020502	http://www.genome.jp/kegg-bin/show_pathway?hsa00600/hsa:2629%09red
NOD-like receptor signaling pathway	KEGG PATHWAY	ko04621	4	178	6.8e-05	0.000441387	gene-LOC104020553|gene-LOC104011420|gene-LOC104022188|gene-LOC104022814	http://www.genome.jp/kegg-bin/show_pathway?hsa04621/hsa:114548%09red/hsa:91662%09red
Transcriptional misregulation in cancer	KEGG PATHWAY	ko05202	4	186	8.03e-05	0.000501928	gene-LOC104020565|gene-CEBPA|gene-LOC104021456|gene-LOC104021538	http://www.genome.jp/kegg-bin/show_pathway?hsa05202/hsa:4149%09red/hsa:1050%09red
Pertussis	KEGG PATHWAY	ko05133	3	76	0.000119011	0.000647602	gene-LOC104011420|gene-LOC104022188|gene-TICAM2	http://www.genome.jp/kegg-bin/show_pathway?hsa05133/hsa:114548%09red/hsa:353376%09red
Lysosome	KEGG PATHWAY	ko04142	3	123	0.000470961	0.00156987	gene-LOC104020491|gene-LOC104020500|gene-LOC104020502	http://www.genome.jp/kegg-bin/show_pathway?hsa04142/hsa:2629%09red
Mucin type O-glycan biosynthesis	KEGG PATHWAY	ko00512	2	31	0.000722175	0.00215575	gene-LOC104021537|gene-LOC104020509	http://www.genome.jp/kegg-bin/show_pathway?hsa00512/hsa:56913%09red
Necroptosis	KEGG PATHWAY	ko04217	3	162	0.00102953	0.00287981	gene-LOC104011420|gene-LOC104022188|gene-TICAM2	http://www.genome.jp/kegg-bin/show_pathway?hsa04217/hsa:114548%09red/hsa:353376%09red
Acute myeloid leukemia	KEGG PATHWAY	ko05221	2	66	0.00303385	0.00685616	gene-CEBPA|gene-LOC104021456	http://www.genome.jp/kegg-bin/show_pathway?hsa05221/hsa:1050%09red
Pathways in cancer	KEGG PATHWAY	ko05200	4	530	0.00379104	0.00810919	gene-LOC104020565|gene-CEBPA|gene-LOC104021456|gene-LOC104021538	http://www.genome.jp/kegg-bin/show_pathway?hsa05200/hsa:4149%09red/hsa:1050%09red
MAPK signaling pathway	KEGG PATHWAY	ko04010	3	295	0.00547352	0.010947	gene-LOC104020565|gene-EFNA3|gene-LOC104021538	http://www.genome.jp/kegg-bin/show_pathway?hsa04010/hsa:4149%09red/hsa:1944%09red
Small cell lung cancer	KEGG PATHWAY	ko05222	2	93	0.00582585	0.0115363	gene-LOC104020565|gene-LOC104021538	http://www.genome.jp/kegg-bin/show_pathway?hsa05222/hsa:4149%09red
C-type lectin receptor signaling pathway	KEGG PATHWAY	ko04625	2	104	0.00720082	0.0134158	gene-LOC104011420|gene-LOC104022188	http://www.genome.jp/kegg-bin/show_pathway?hsa04625/hsa:114548%09red
Yersinia infection	KEGG PATHWAY	ko05135	2	121	0.00958431	0.0168887	gene-LOC104011420|gene-LOC104022188	http://www.genome.jp/kegg-bin/show_pathway?hsa05135/hsa:114548%09red
Estrogen signaling pathway	KEGG PATHWAY	ko04915	2	138	0.0122703	0.0205361	gene-LOC104009858|gene-LOC104009859	http://www.genome.jp/kegg-bin/show_pathway?hsa04915/hsa:3868%09red
Non-alcoholic fatty liver disease	KEGG PATHWAY	ko04932	2	149	0.0141636	0.0233145	gene-CEBPA|gene-LOC104021456	http://www.genome.jp/kegg-bin/show_pathway?hsa04932/hsa:1050%09red
mTOR signaling pathway	KEGG PATHWAY	ko04150	2	153	0.0148815	0.0242963	gene-RICTOR|gene-LOC104022156	http://www.genome.jp/kegg-bin/show_pathway?hsa04150/hsa:253260%09red
Influenza A	KEGG PATHWAY	ko05164	2	167	0.0175147	0.0275822	gene-LOC104011420|gene-LOC104022188	http://www.genome.jp/kegg-bin/show_pathway?hsa05164/hsa:114548%09red
