# Supplementary material for: Comparative Genomics Provides Insights into Adaptive Evolution in Tactile-Foraging Birds
Source: Genes (Basel). 2022 Apr 12;13(4):678. doi: 10.3390/genes13040678 (PMC9028243; doi:10.3390/genes13040678)
Supplement: Supplementary file 1 [file genes-13-00678-s001.zip › Table S3.xlsx]

## Sheet: A. Positive selection analysis
Genes containing positively selected sites in the tactile foraging birds after Likelihood Ratio Test (LRT) analysis.
Posterior probabilities for positively selected sites: *P>95%; **: P>99%
Gene name	Type	P value	Corrected_pValue	Positively selected sites:aa-P
RBKS	positive	0	0	9 - 0.956*;10 - 0.754;53 - 0.699;58 H 0.814;65 R 0.729;105 K 0.711;131 D 0.721;146 Q 0.724;166 R 0.510;184 T 0.854;223 I 0.761;261 I 0.703;270 M 0.742;294 G 0.828;295 A 0.986*;300 D 0.990*;301 S 0.872;302 F 0.994**;303 V 0.812;304 G 0.838;305 A 0.988*;306 L 0.851;307 A 0.996**;308 F 0.985*;309 Y 0.983*;311 A 0.932;312 Y 0.989*;313 Y 0.978*;321 K 0.911;324 M 0.983*;325 E 0.998**;328 M 0.983*;329 I…
TLR5	positive	0.00284358	0.0134691	108 T 0.696;118 V 0.580;149 Y 0.727;173 A 0.600;223 K 0.711;226 M 0.936;259 M 0.624;275 S 0.696;372 I 0.542;398 S 0.775;411 - 0.513;427 - 0.510;450 - 0.504;492 - 0.537;512 - 0.507;518 - 0.516;525 - 0.521;556 - 0.795;568 - 0.510;578 - 0.508;594 - 0.502;618 - 0.537;620 - 0.522;659 K 0.872;660 R 0.861;663 A 0.808;667 S 0.884;717 L 0.618;729 - 0.753;735 T 0.925;737 Q 0.853;739 Q 0.680;742 Q 0.715;770…
NPRL3	positive	0.00283938	0.0134574	531 H 0.951*;532 Y 0.893;534 R 0.872;
SYT17	positive	0	0	2 K 0.937;3 K 0.753;4 P 0.925;5 M 0.911;7 S 0.913;8 L 0.576;9 I 0.568;10 A 0.632;11 S 0.931;12 C 0.906;13 I 0.859;14 K 0.931;15 V 0.926;16 A 0.564;17 S 0.691;19 D 0.859;21 L 0.676;22 K 0.609;23 R 0.535;24 N 0.572;25 G 0.891;26 G 0.928;27 L 0.529;28 L 0.741;29 R 0.799;30 V 0.800;31 K 0.945;32 E 0.944;33 A 0.911;34 P 0.885;35 Y 0.801;36 R 0.881;37 T 0.620;38 Q 0.937;39 I 0.584;40 K 0.925;41 N 0.790…
HACL1	positive	0	0	2 - 0.673;3 - 0.753;4 - 0.847;5 - 0.681;11 - 0.910;13 - 0.785;16 - 0.682;18 - 0.991**;20 - 0.926;23 - 0.568;26 - 0.919;39 - 0.696;41 - 0.934;49 - 0.573;50 - 0.548;53 - 0.611;54 - 0.950;55 - 0.715;56 - 0.535;58 - 0.862;59 - 0.762;60 - 0.716;61 - 0.680;62 - 0.733;63 - 0.889;65 - 0.789;66 - 0.847;68 - 0.759;69 - 0.572;70 - 0.893;93 - 0.626;97 - 0.892;310 E 0.816;312 A 0.754;
ABHD10	positive	6.15e-10	6.51e-09	9 - 0.621;10 - 0.590;12 - 0.534;13 - 0.876;19 - 0.780;25 - 0.661;27 - 0.601;29 - 0.538;30 - 0.543;32 - 0.649;33 M 0.879;34 P 0.783;35 V 0.708;36 L 0.855;38 Y 0.938;40 H 0.865;41 R 0.788;43 K 0.988*;44 K 0.987*;98 N 0.609;199 E 0.659;220 R 0.673;235 T 0.740;302 A 0.634;
ERMP1	positive	1.02e-08	9.56e-08	11 E 0.666;94 R 0.520;116 I 0.576;138 R 0.631;195 P 0.931;423 C 0.807;518 T 0.762;555 T 0.552;679 S 0.559;778 M 0.546;781 P 0.829;782 P 0.952*;785 V 0.826;786 H 0.785;787 T 0.614;788 H 0.774;790 Y 0.964*;791 I 0.633;794 S 0.946;856 H 0.937;858 D 0.817;862 S 0.910;878 P 0.960*;879 Q 0.810;881 Y 0.770;882 A 0.909;883 L 0.891;885 E 0.957*;886 R 0.753;893 S 0.845;894 S 0.962*;896 W 0.902;898 S 0.978*…
LOC101801085	positive	1.37e-07	1.12e-06	48 A 0.544;57 I 0.617;67 R 0.797;68 D 0.853;70 T 0.962*;71 C 0.978*;72 N 0.896;73 Y 0.901;74 F 0.904;75 G 0.885;76 S 0.847;77 F 0.996**;112 S 0.639;180 S 0.510;182 A 0.566;186 R 0.865;
LIG3	positive	8.56e-05	0.000507672	27 T 0.655;48 Q 0.546;55 P 0.967*;61 C 0.563;64 F 0.934;74 R 0.501;75 L 0.813;76 L 0.805;78 R 0.602;92 A 0.967*;101 L 0.871;104 H 0.959*;116 D 0.548;371 V 0.520;661 S 0.621;673 A 0.523;
PABPN1L	positive	1.94e-07	1.57e-06	2 D 0.672;3 L 0.644;4 A 0.707;5 Q 0.634;6 W 0.573;7 E 0.553;9 L 0.677;10 G 0.509;11 F 0.752;13 C 0.877;14 Q 0.529;15 L 0.666;22 S 0.829;25 L 0.875;26 C 0.986*;27 E 0.945;28 P 0.838;33 E 0.703;37 G 0.630;53 G 0.973*;86 Q 0.809;132 E 0.697;
PTPRB	positive	9.33e-11	1.08e-09	44 N 0.575;348 L 0.509;350 L 0.533;352 Y 0.728;387 P 0.514;410 I 0.596;491 H 0.593;637 S 0.523;710 T 0.518;1907 T 0.556;
LOC101801058	positive	0.0118281	0.0498409	203 - 0.555;359 S 0.846;361 S 0.934;362 S 0.944;363 S 0.846;364 S 0.960*;367 G 0.841;432 G 0.801;
ANXA7	positive	0.00338532	0.0158339	63 S 0.623;143 G 0.893;166 P 0.524;195 G 0.955*;316 Q 0.883;460 Q 0.661;482 T 0.667;487 R 0.907;488 L 0.521;490 L 0.541;491 A 0.943;492 I 0.770;493 V 0.898;495 Q 0.953*;
NT5C1A	positive	0	0	23 - 0.961*;25 - 0.660;27 - 0.850;29 - 0.602;30 - 0.928;31 - 0.715;33 - 0.646;34 - 0.955*;35 - 0.947;36 - 0.683;38 - 0.771;40 - 0.940;41 - 0.770;61 - 0.709;62 - 0.964*;63 - 0.952*;65 - 0.554;66 - 0.907;67 - 0.932;68 - 0.641;69 - 0.926;70 - 0.946;71 - 0.736;72 M 0.995**;73 R 0.995**;74 Y 0.928;75 V 0.876;76 R 0.937;77 I 0.974*;78 L 0.814;79 E 0.976*;80 I 0.787;81 M 0.998**;83 E 0.512;84 R 0.977*;8…
LRRK2	positive	2.38e-05	0.00015107	455 V 0.556;631 E 0.585;743 T 0.626;982 K 0.516;1001 R 0.536;2242 S 0.514;
MOSPD1	positive	8.34e-09	7.88e-08	63 V 0.716;68 A 0.735;87 S 0.780;113 I 0.710;209 - 0.520;211 - 0.826;215 G 0.960*;218 T 0.792;219 M 0.955*;221 I 0.991**;223 R 0.969*;224 T 0.996**;255 - 0.760;257 - 0.699;258 - 0.641;259 - 0.842;260 - 0.681;261 - 0.858;262 - 0.570;
GALNT5	positive	6.77e-10	7.12e-09	59 - 0.712;91 - 0.662;93 - 0.588;94 - 0.775;100 - 0.754;101 - 0.631;102 - 0.577;103 - 0.516;110 - 0.585;114 - 0.516;119 - 0.608;122 - 0.687;152 - 0.538;157 - 0.604;158 - 0.611;160 - 0.608;189 - 0.819;190 - 0.774;193 - 0.741;196 - 0.746;199 - 0.837;201 - 0.631;202 - 0.619;207 - 0.547;213 - 0.711;216 - 0.667;219 - 0.541;223 - 0.731;224 - 0.616;244 - 0.520;246 - 0.754;250 - 0.560;254 - 0.752;256 - 0…
RNF6	positive	2.76e-06	1.97e-05	12 M 0.801;15 K 0.657;17 R 0.664;22 H 0.509;24 N 0.925;27 H 0.966*;28 K 0.656;33 - 0.518;37 - 0.524;38 - 0.647;563 M 0.669;582 I 0.579;603 T 0.678;
DNER	positive	5.05e-06	3.45e-05	28 K 0.554;41 T 0.557;44 S 0.715;50 K 0.581;51 G 0.590;54 K 0.587;60 A 0.508;64 V 0.640;65 R 0.747;71 C 0.757;72 K 0.944;74 R 0.910;77 N 0.517;83 F 0.792;389 L 0.609;618 S 0.783;
DNAJC1	positive	1.33e-08	1.22e-07	11 A 0.769;13 R 0.641;17 P 0.689;18 G 0.957*;38 T 0.962*;39 A 0.855;41 S 0.683;45 V 0.775;48 L 0.665;52 L 0.701;55 F 0.709;57 N 0.541;61 E 0.510;63 N 0.824;68 H 0.881;75 L 0.521;408 A 0.667;
INSC	positive	0	0	29 - 0.973*;30 - 0.971*;31 - 0.976*;32 - 0.959*;33 - 0.958*;34 - 0.852;35 - 0.615;36 - 0.932;37 - 0.970*;38 - 0.661;39 - 0.806;40 - 0.974*;41 - 0.648;42 - 0.989*;43 - 0.956*;44 - 0.702;45 - 0.769;46 - 0.712;47 - 0.712;48 - 0.988*;49 - 0.991**;50 - 0.980*;51 - 0.734;52 - 0.759;53 - 0.980*;54 - 0.791;55 - 0.965*;56 - 0.944;57 - 0.958*;58 - 0.696;59 - 0.972*;60 - 0.992**;61 - 0.993**;62 - 0.952*;63 …
RASL12	positive	1.19e-10	1.36e-09	1 - 0.644;2 - 0.644;3 - 0.644;4 - 0.644;5 - 0.645;6 - 0.644;7 - 0.644;8 - 0.644;9 - 0.644;10 - 0.644;11 - 0.644;12 - 0.644;13 - 0.644;14 - 0.644;15 - 0.645;16 - 0.644;17 - 0.644;18 - 0.644;19 - 0.645;20 - 0.644;21 - 0.644;22 - 0.645;23 - 0.644;24 - 0.644;25 - 0.644;26 - 0.644;27 - 0.645;28 - 0.644;29 - 0.645;30 - 0.644;31 - 0.644;32 - 0.644;33 - 0.644;34 - 0.644;35 - 0.644;36 - 0.644;37 - 0.644;3…
IBTK	positive	1.57e-11	1.96e-10	146 Y 0.894;149 G 0.899;151 N 0.580;153 N 0.872;162 Q 0.798;163 S 0.750;164 K 0.918;165 H 0.958*;168 E 0.970*;169 L 0.879;170 V 0.900;182 K 0.975*;473 N 0.523;491 V 0.665;493 C 0.846;558 D 0.688;1178 V 0.532;1191 T 0.877;1202 S 0.798;1204 L 0.971*;1206 S 0.908;1211 S 0.543;1213 R 0.536;1214 D 0.504;1225 E 0.868;1227 E 0.974*;1228 K 0.626;1229 C 0.963*;1232 A 0.842;1234 N 0.634;1235 S 0.784;1236 P…
DCLRE1C	positive	0.000334909	0.00184424	51 K 0.538;64 H 0.650;85 S 0.721;86 T 0.613;88 S 0.617;92 S 0.646;94 K 0.704;97 L 0.693;98 T 0.613;99 H 0.684;101 F 0.507;649 H 0.708;668 N 0.932;670 N 0.959*;
NRBP2	positive	1.49e-05	9.69e-05	424 P 0.986*;500 D 0.648;506 E 0.738;507 K 0.988*;508 L 0.740;509 A 0.870;515 E 0.647;516 N 0.991**;517 A 0.581;518 F 0.730;519 H 0.999**;520 K 0.734;521 Y 0.972*;523 S 0.993**;524 P 0.685;525 P 0.645;526 L 0.988*;
VIPR2	positive	0	0	68 - 0.798;69 - 0.788;70 - 0.765;71 - 0.704;74 - 0.697;75 - 0.851;77 - 0.811;78 - 0.689;79 - 0.797;80 - 0.528;82 - 0.823;83 - 0.736;84 - 0.518;85 - 0.783;86 - 0.549;87 - 0.711;88 - 0.503;89 - 0.785;91 - 0.796;93 - 0.831;94 - 0.738;95 - 0.754;97 - 0.833;98 - 0.523;101 - 0.787;102 - 0.701;103 - 0.839;104 - 0.742;105 - 0.740;106 - 0.533;107 - 0.512;108 - 0.773;110 - 0.690;111 - 0.677;112 - 0.831;114…
GAN	positive	0	0	224 R 0.708;490 F 0.986*;498 A 0.998**;499 S 0.838;501 L 0.992**;502 Y 0.999**;503 V 0.986*;504 F 0.999**;506 G 0.743;507 V 0.981*;509 S 0.999**;510 R 0.962*;511 D 0.606;514 D 0.987*;515 S 0.998**;516 Q 0.722;517 A 0.734;518 S 0.994**;519 E 0.761;520 M 0.947;523 C 0.999**;524 K 0.994**;525 S 0.998**;526 E 0.998**;527 F 0.992**;528 Y 0.988*;529 H 0.988*;530 D 0.999**;531 E 0.999**;532 F 0.692;533 …
REEP2	positive	1.19e-14	2.01e-13	29 - 0.905;31 - 0.638;33 - 0.781;34 - 0.773;35 - 0.559;36 - 0.722;42 - 0.615;48 - 0.712;51 - 0.803;54 - 0.681;56 - 0.970*;57 - 0.665;58 - 0.860;63 - 0.911;64 - 0.585;65 - 0.596;66 - 0.676;67 - 0.990*;69 - 0.988*;70 - 0.995**;71 - 0.947;72 M 0.991**;73 M 0.843;74 Y 0.818;75 W 0.827;76 I 0.993**;77 V 0.988*;79 A 0.838;80 F 0.871;81 F 0.848;82 T 0.987*;83 T 0.841;84 A 0.996**;85 E 0.998**;86 T 0.993…
SLC16A8	positive	0.000417338	0.00226311	415 L 0.613;416 V 0.926;419 L 0.981*;422 Y 0.965*;425 I 0.864;442 M 0.960*;443 A 0.754;445 Y 0.866;448 L 0.834;452 K 0.900;453 K 0.906;458 L 0.543;459 E 0.964*;462 L 0.942;463 A 0.606;
MMS22L	positive	0	0	6 - 0.600;7 - 0.664;8 - 0.598;10 - 0.879;14 - 0.864;15 - 0.548;17 - 0.879;18 M 0.981*;19 V 0.861;21 G 0.970*;22 Q 0.999**;23 A 0.979*;24 R 0.877;25 G 0.980*;27 Q 0.818;28 R 0.786;29 S 0.719;32 S 0.982*;50 G 0.939;51 L 0.724;53 G 0.979*;54 A 0.926;55 E 0.971*;56 G 0.933;57 S 0.974*;58 W 0.959*;59 E 0.982*;60 R 0.987*;61 L 0.988*;62 T 0.766;63 - 0.611;66 - 0.689;68 - 0.658;69 - 0.547;70 - 0.522;71 …
RTN4RL1	positive	4.21e-06	2.94e-05	25 T 0.612;27 S 0.780;29 G 0.827;30 T 0.815;33 F 0.662;36 S 0.919;38 F 0.889;39 A 0.887;40 S 0.663;42 M 0.610;44 N 0.783;46 L 0.829;48 S 0.866;49 S 0.788;52 W 0.864;53 E 0.612;56 F 0.654;100 H 0.564;104 K 0.782;109 Q 0.587;111 Q 0.832;112 V 0.995**;113 E 0.530;116 F 0.727;117 V 0.937;354 G 0.622;466 - 0.502;501 A 0.527;505 Q 0.801;526 - 0.917;552 - 0.593;
SKAP2	positive	0	0	8 - 0.989*;9 - 0.632;10 - 0.791;12 M 0.754;13 F 0.768;15 A 0.766;17 T 0.921;18 Q 0.916;22 R 0.740;25 A 0.714;26 K 0.715;27 Y 0.962*;29 G 0.970*;32 Q 0.735;44 E 0.869;45 A 0.887;46 V 0.812;47 S 0.892;50 L 0.828;51 K 0.778;53 K 0.972*;141 A 0.879;292 P 0.872;
SNRNP48	positive	0.00447591	0.0205419	4 - 0.928;8 - 0.631;10 - 0.961*;16 - 0.531;19 - 0.504;100 - 0.513;102 - 0.514;106 - 0.538;119 - 0.505;121 - 0.524;129 - 0.506;140 - 0.527;141 - 0.951*;150 - 0.602;155 - 0.638;156 - 0.944;166 - 0.648;167 - 0.799;168 - 0.536;170 - 0.917;171 M 0.847;172 P 0.934;174 S 0.753;175 S 0.871;177 Q 0.544;178 R 0.888;179 H 0.945;180 A 0.554;181 A 0.956*;182 S 0.633;183 C 0.934;185 L 0.701;186 R 0.794;195 Q 0…
LOC110351708	positive	0	0	11 M 0.962*;12 G 0.961*;13 T 0.997**;14 F 0.997**;15 P 0.993**;16 A 0.997**;17 S 0.921;18 S 0.997**;20 K 0.999**;21 G 0.832;22 A 0.989*;23 G 0.994**;24 G 0.824;25 R 0.993**;26 A 0.993**;63 - 0.797;64 - 0.960*;65 - 0.757;66 - 0.935;67 - 0.969*;68 - 0.969*;69 - 0.849;70 - 0.745;71 T 0.995**;86 T 0.846;99 S 0.818;164 L 0.610;225 L 0.612;232 T 0.952*;238 T 0.565;
IFT27	positive	1.11e-16	2.27e-15	74 N 0.776;87 M 0.937;178 E 0.994**;179 L 0.978*;180 V 0.992**;204 L 0.984*;207 A 0.998**;208 V 0.998**;209 P 0.999**;210 S 0.998**;211 A 0.779;213 P 0.976*;214 R 0.500;215 S 0.999**;216 H 1.000**;217 A 0.995**;218 F 1.000**;219 S 0.999**;220 R 0.997**;221 S 1.000**;222 Y 0.998**;223 L 1.000**;224 L 0.995**;225 L 0.999**;226 K 0.754;227 Q 0.967*;228 T 1.000**;231 H 0.998**;232 P 1.000**;233 V 0.9…
SPHK1	positive	4.22e-15	7.49e-14	174 E 0.683;181 V 0.686;229 A 0.519;332 - 0.938;342 - 0.918;349 - 0.506;351 - 0.525;352 - 0.520;364 - 0.813;368 - 0.556;369 - 0.610;372 - 0.627;373 - 0.760;374 - 0.851;381 - 0.682;388 - 0.918;393 - 0.720;394 - 0.962*;395 - 0.809;398 - 0.802;399 - 0.681;400 - 0.517;404 - 0.570;405 - 0.827;406 - 0.775;407 - 0.611;408 - 0.618;409 - 0.686;411 - 0.566;412 - 0.831;413 - 0.808;414 - 0.822;416 - 0.552;41…
LXN	positive	0.00113709	0.00578151	9 - 0.510;30 - 0.513;31 - 0.754;58 A 0.898;99 A 0.745;145 P 0.929;
LOC101805062	positive	0.00418538	0.019379	18 R 0.799;371 K 0.788;382 V 0.937;384 H 0.781;386 L 0.885;387 E 0.952*;
CDYL2	positive	0	0	146 - 0.704;147 - 0.804;148 - 0.616;149 - 0.581;150 M 0.949;152 L 0.991**;153 L 0.868;155 L 0.973*;156 Q 0.974*;157 R 0.997**;158 R 0.947;159 Q 0.892;162 F 0.984*;163 C 0.512;164 Q 0.678;166 Q 0.997**;168 R 0.971*;169 L 0.990*;170 E 0.551;171 K 0.978*;172 V 0.945;173 S 0.986*;175 T 0.919;187 I 0.981*;190 P 0.869;191 E 0.904;192 - 0.957*;193 - 0.979*;194 - 0.708;195 - 0.939;196 - 0.941;197 - 0.989…
NFKBIA	positive	7.55e-15	1.3e-13	10 - 0.711;11 - 0.733;12 - 0.753;17 R 0.999**;21 R 0.777;22 A 0.900;23 R 0.575;26 P 0.832;28 G 0.964*;29 R 0.882;30 R 0.820;31 G 0.935;32 P 0.571;33 - 0.752;34 - 0.752;35 - 0.717;36 - 0.793;38 - 0.783;48 - 0.746;49 - 0.664;51 - 0.676;52 - 0.690;55 - 0.823;56 - 0.729;58 - 0.773;59 - 0.524;60 L 0.881;61 V 0.857;62 T 0.920;63 A 0.803;64 A 0.935;66 A 0.690;67 G 0.548;68 G 0.624;69 F 0.572;176 F 0.995…
SHH	positive	0	0	104 R 0.995**;105 C 0.998**;106 K 0.994**;107 D 0.847;108 K 0.769;109 L 0.990*;113 A 1.000**;114 I 0.902;115 S 0.966*;117 M 0.913;119 Q 0.999**;120 W 0.965*;121 P 0.959*;122 G 0.998**;123 V 0.991**;125 L 0.992**;127 V 0.721;128 T 0.996**;129 E 0.998**;131 W 0.972*;132 D 0.867;134 D 0.610;136 H 0.915;137 H 0.990**;138 S 0.519;139 E 0.952*;173 E 0.995**;174 S 0.537;176 H 0.955*;177 Y 0.741;178 E 0.…
R3HDM2	positive	1.61e-05	0.000103985	45 - 0.641;48 - 0.686;50 - 0.705;51 - 0.702;52 - 0.727;54 - 0.571;55 - 0.611;60 - 0.543;835 M 0.880;877 S 0.891;1009 P 0.503;
MTHFSD	positive	7.55e-15	1.3e-13	2 G 0.920;4 C 0.708;7 T 0.953*;9 E 0.763;12 K 0.868;13 E 0.706;16 V 0.570;17 S 0.890;19 A 0.658;20 S 1.000**;23 S 0.795;26 S 0.710;27 A 0.713;28 K 0.577;29 S 0.552;43 S 0.773;44 E 0.794;47 S 0.697;49 C 0.627;50 T 0.790;51 W 0.669;52 L 0.735;53 T 0.677;54 K 0.859;56 P 0.795;59 T 0.743;62 R 0.641;63 R 0.832;65 Q 0.831;67 R 0.671;71 S 0.848;73 F 0.945;77 N 0.885;78 T 0.641;85 A 0.699;111 T 0.795;112…
CHRM4	positive	3.89e-08	3.4e-07	55 - 0.966*;56 - 0.902;57 - 0.949;59 - 0.745;61 - 0.812;62 - 0.604;63 - 0.772;66 - 0.947;69 - 0.972*;70 - 0.564;409 A 0.920;
LOC113845153	positive	0	0	49 M 0.700;50 S 0.608;52 G 0.921;53 S 0.941;54 L 0.968*;55 R 0.970*;64 A 0.978*;66 M 0.892;69 L 0.787;70 L 0.868;71 L 0.864;72 S 0.938;73 P 0.922;164 K 0.837;170 T 0.540;204 Q 0.695;250 E 0.676;399 A 0.993**;400 S 0.765;401 L 0.999**;402 S 0.962*;403 V 0.756;404 L 0.988*;405 S 0.999**;406 C 0.997**;408 S 0.964*;409 V 0.713;410 H 0.828;411 N 0.968*;412 A 0.560;414 E 0.952*;416 H 0.958*;417 R 0.944…
IFNGR1	positive	2.63e-05	0.000165352	11 C 0.882;43 L 0.533;190 S 0.532;419 H 0.620;
LOC106014557	positive	0	0	6 W 0.529;7 Y 0.592;8 C 0.706;15 A 0.529;16 G 0.529;42 D 0.545;80 T 0.730;96 G 0.739;172 V 0.538;194 Y 0.860;206 K 0.981*;234 L 0.528;334 N 0.519;345 I 0.505;388 I 0.687;390 Y 0.509;426 H 0.916;427 S 0.945;475 K 0.976*;477 R 0.770;478 V 0.502;480 D 0.816;483 E 0.782;485 Y 0.699;490 V 0.949;494 T 0.769;502 L 0.998**;503 D 0.999**;504 F 0.977*;505 R 0.997**;506 P 0.996**;507 G 0.865;509 P 0.895;510…
TPGS2	positive	0	0	2 M 0.959*;4 E 0.531;5 K 0.970*;7 S 0.952*;8 S 0.818;9 S 0.997**;10 I 0.769;13 Y 0.992**;14 L 0.688;15 D 0.719;16 K 0.987*;18 T 0.996**;19 L 0.988*;20 G 0.965*;21 V 0.976*;22 T 0.992**;23 R 0.972*;24 I 0.988*;26 - 0.944;27 - 0.946;29 - 0.907;30 - 0.777;33 - 0.795;35 - 0.909;36 - 0.898;37 L 0.970*;153 T 0.553;204 P 0.560;304 P 0.522;
YARS2	positive	1.13e-06	8.45e-06	17 - 0.858;18 - 0.865;20 - 0.913;22 - 0.813;25 - 0.834;28 - 0.682;29 - 0.786;30 - 0.825;32 - 0.739;37 - 0.705;39 - 0.712;42 - 0.838;43 - 0.841;45 - 0.769;47 - 0.735;52 - 0.807;71 - 0.752;106 - 0.617;164 - 0.553;194 - 0.674;214 - 0.674;225 - 0.710;232 - 0.842;308 - 0.821;443 K 0.762;492 - 0.532;
LOC101791296	positive	2.54e-12	3.37e-11	7 S 0.650;9 T 0.791;11 T 0.529;13 P 0.579;16 R 0.748;18 R 0.731;19 C 0.767;20 R 0.911;21 R 0.531;24 L 0.830;26 R 0.862;29 A 0.600;33 S 0.725;37 P 0.682;38 V 0.794;39 G 0.786;40 A 0.840;41 R 0.565;81 L 0.701;84 L 0.843;85 Q 0.683;87 G 0.930;109 L 0.741;
RCSD1	positive	0.000128115	0.000744244	30 - 0.670;31 M 0.968*;191 I 0.606;334 Y 0.803;397 E 0.592;412 Q 0.569;
KCNIP1	positive	0	0	3 - 0.882;4 - 0.973*;5 - 0.996**;6 - 0.986*;7 - 0.836;9 - 0.968*;10 - 0.972*;11 - 0.998**;12 - 1.000**;13 - 0.837;14 - 0.824;15 - 0.545;16 - 0.910;17 - 0.923;18 - 0.965*;19 - 0.967*;20 - 0.983*;21 - 0.986*;22 - 0.944;23 - 0.943;25 - 0.923;26 - 0.951*;27 - 0.990*;28 - 0.637;29 - 0.965*;30 - 0.995**;32 - 0.886;33 - 0.947;56 - 0.611;57 - 0.887;59 - 0.861;60 - 0.994**;129 M 0.949;
CFTR	positive	0.00123247	0.00623809	173 I 0.757;942 P 0.729;943 P 0.725;1163 D 0.869;1165 P 0.833;1172 L 0.600;1173 T 0.782;1174 L 0.511;1176 M 0.905;1179 M 0.510;1180 G 0.782;1181 T 0.773;1461 R 0.520;1504 K 0.753;
CCDC66	positive	0	0	46 A 0.876;105 T 0.569;121 F 0.568;130 K 0.925;149 R 0.590;188 N 0.579;196 V 0.857;197 T 0.565;199 L 0.969*;201 K 0.964*;202 A 0.827;226 A 0.700;322 T 0.853;358 - 0.537;382 L 0.801;497 H 0.753;752 C 0.735;753 G 0.571;842 H 0.657;986 G 0.561;987 L 0.867;991 Q 0.603;992 K 0.920;993 E 0.788;994 L 0.959*;995 E 0.659;1037 G 0.995**;1039 I 0.934;1041 A 0.878;1044 - 0.687;1045 I 0.992**;1046 A 0.973*;10…
GANC	positive	0.00677924	0.0301235	126 M 0.563;129 S 0.781;131 S 0.645;142 M 0.830;221 I 0.716;247 T 0.579;345 T 0.560;813 I 0.557;921 Y 0.587;960 D 0.641;987 A 0.617;
KNL1	positive	0.00418557	0.0193685	343 Y 0.605;1204 C 0.883;2467 K 0.559;
TNFAIP8L1	positive	4.92e-09	4.73e-08	46 - 0.947;47 - 0.906;48 - 0.725;50 - 0.906;51 - 0.956*;52 - 0.947;53 - 0.875;54 - 0.952*;55 - 0.907;56 - 0.662;57 - 0.916;58 - 0.692;59 - 0.930;61 - 0.955*;62 - 0.902;63 - 0.809;64 - 0.695;65 - 0.883;66 - 0.664;67 - 0.925;68 - 0.670;70 - 0.917;71 - 0.688;72 - 0.515;73 - 0.763;74 - 0.763;76 - 0.851;77 - 0.692;78 - 0.785;80 - 0.965*;82 - 0.553;84 - 0.894;85 - 0.669;204 G 0.566;
LRRC59	positive	2.22e-16	4.34e-15	48 - 0.523;50 - 0.522;52 - 0.669;53 - 0.680;241 R 0.863;310 K 0.793;311 P 0.704;312 S 0.925;313 S 0.994**;314 N 0.851;315 S 0.998**;316 R 0.997**;317 P 0.995**;318 P 0.965*;319 Q 0.994**;320 P 0.998**;321 P 0.815;322 R 0.998**;323 H 0.960*;324 K 0.819;325 H 1.000**;326 S 0.897;327 W 0.994**;328 S 0.932;329 R 0.962*;330 S 0.987*;331 V 0.999**;332 L 0.873;333 R 0.824;335 L 0.998**;336 L 0.999**;337…
GOLGA2	positive	0	0	67 G 0.744;68 E 0.935;70 T 0.982*;71 F 0.831;72 H 0.932;75 F 0.775;77 F 0.996**;78 L 0.974*;79 F 0.889;80 F 0.987*;81 F 0.931;82 P 0.785;83 - 0.522;85 - 0.506;96 - 0.508;219 Q 0.590;1016 H 0.746;1247 D 0.747;
ETV6	positive	9.4e-06	6.26e-05	17 E 0.918;18 E 0.516;19 R 0.662;20 G 0.710;22 L 0.851;23 L 0.653;238 V 0.743;497 I 0.852;
TINAG	positive	3.18e-05	0.000198282	91 K 0.639;112 V 0.685;161 E 0.607;167 L 0.688;499 A 0.771;501 N 0.671;506 G 0.649;507 K 0.960*;508 S 0.749;511 E 0.790;557 R 0.963*;558 G 0.649;560 N 0.868;563 D 0.955*;565 E 0.891;568 I 0.784;569 I 0.500;573 G 0.746;574 - 0.556;575 - 0.748;
TEF	positive	8.81e-13	1.24e-11	59 M 0.985*;60 S 0.803;61 S 0.666;62 C 0.998**;63 N 0.991**;64 S 0.998**;72 A 0.746;74 L 0.991**;75 D 0.967*;95 E 0.995**;99 S 0.999**;101 L 0.731;103 Y 0.775;107 W 0.987*;108 T 0.996**;110 K 0.989*;111 M 0.999**;112 P 0.993**;226 P 0.801;
SHISA6	positive	2.39e-09	2.34e-08	17 G 0.702;18 Y 0.527;21 R 0.995**;23 Y 0.936;24 S 0.998**;25 F 0.757;26 K 0.970*;33 A 0.722;34 E 0.860;35 E 0.744;36 V 0.924;40 S 0.781;137 - 0.998**;141 T 0.876;143 A 0.658;160 L 0.731;
XKR4	positive	1.6e-13	2.42e-12	55 M 0.895;57 S 0.930;58 L 0.834;59 P 0.754;60 P 0.893;61 S 0.553;62 S 0.888;64 N 0.884;65 P 0.937;66 R 0.600;67 P 0.901;68 Q 0.949;69 C 0.821;70 Y 0.889;72 E 0.850;73 K 0.952*;74 H 0.601;75 R 0.894;77 E 0.938;78 D 0.858;79 G 0.716;81 R 0.627;83 N 0.884;86 D 0.758;87 S 0.752;281 L 0.744;282 A 0.895;283 L 0.705;284 R 0.707;285 A 0.633;286 A 0.917;287 T 0.918;288 D 0.933;289 K 0.605;584 A 0.884;
ZNF341	positive	5.34e-05	0.000324162	248 F 0.532;257 T 0.655;452 D 0.923;453 E 0.873;455 E 0.958*;456 V 0.868;457 R 0.538;458 S 0.907;459 S 0.982*;460 L 0.903;462 G 0.900;464 R 0.724;465 K 0.962*;469 T 0.893;474 L 0.890;476 W 0.858;477 Q 0.948;479 L 0.721;480 L 0.869;481 E 0.940;484 S 0.917;488 C 0.963*;489 T 0.930;490 W 0.971*;494 T 0.901;499 S 0.933;500 V 0.869;547 A 0.535;668 A 0.502;
SLC25A3	positive	1.33e-15	2.45e-14	6 - 0.570;8 - 0.560;10 - 0.536;11 - 0.514;13 - 0.520;15 - 0.533;16 - 0.510;21 - 0.603;26 - 0.545;34 - 0.508;35 - 0.525;40 - 0.502;86 L 0.675;89 F 0.690;242 L 0.763;
TNFSF10	positive	2.83e-13	4.2e-12	2 R 0.557;3 L 0.503;5 V 0.528;16 T 0.540;18 F 0.759;19 R 0.746;20 V 0.770;22 L 0.732;23 S 0.598;25 L 0.734;26 T 0.950;27 K 0.853;29 Y 0.913;30 D 0.909;31 S 0.953*;32 A 0.940;35 S 0.970*;37 W 0.988*;38 G 0.969*;40 K 0.501;44 T 0.572;47 S 0.686;49 A 0.851;50 K 0.509;52 S 0.944;53 K 0.531;54 C 0.625;86 K 0.827;89 E 0.778;95 L 0.847;97 V 0.646;155 T 0.519;159 E 0.845;160 K 0.897;162 C 0.741;165 L 0.8…
QSOX2	positive	5.18e-09	4.96e-08	2 - 0.624;5 - 0.503;6 - 0.862;8 - 0.749;9 - 0.601;10 - 0.759;11 - 0.727;12 - 0.755;14 - 0.827;15 - 0.729;16 - 0.728;17 - 0.714;19 - 0.868;21 - 0.743;22 - 0.658;25 - 0.760;26 - 0.645;27 - 0.556;28 - 0.888;29 - 0.859;30 - 0.784;34 - 0.875;36 - 0.872;38 - 0.772;40 - 0.842;42 - 0.801;43 - 0.813;44 - 0.814;45 - 0.547;46 - 0.791;47 - 0.845;48 - 0.822;51 - 0.788;52 - 0.779;56 - 0.585;57 - 0.528;59 - 0.8…
C25H11orf52	positive	1.32e-09	1.34e-08	2 - 0.935;3 - 0.972*;4 - 0.894;5 - 0.990*;6 - 0.999**;7 - 0.998**;8 - 0.757;21 - 0.671;24 - 0.907;25 - 0.986*;27 - 0.987*;28 - 0.547;31 - 0.541;56 - 0.963*;57 - 0.994**;58 - 0.619;84 F 0.631;
PDZD2	positive	0.000820588	0.00426651	25 Q 0.548;68 G 0.646;88 K 0.736;91 V 0.599;119 K 0.751;120 G 0.694;167 A 0.632;950 V 0.725;959 R 0.641;962 I 0.613;964 S 0.695;966 S 0.620;970 S 0.538;996 L 0.568;1241 S 0.582;1245 N 0.814;1247 I 0.599;1280 L 0.631;1511 E 0.511;1921 G 0.535;1950 T 0.553;1972 R 0.511;
LOC101794964	positive	2.02e-11	2.5e-10	2 M 0.879;4 L 0.915;5 H 0.635;6 R 0.683;7 F 0.581;8 C 0.943;9 T 0.587;10 S 0.853;11 H 0.955*;12 Q 0.964*;13 T 0.969*;15 C 0.927;16 A 0.905;17 P 0.759;18 S 0.600;19 P 0.969*;20 T 0.946;21 Q 0.743;22 H 0.927;23 S 0.809;24 P 0.964*;25 S 0.639;26 T 0.559;27 H 0.999**;28 F 0.979*;30 C 0.970*;31 L 0.628;37 I 0.914;38 C 0.941;39 K 0.968*;40 Q 0.716;41 R 0.890;42 V 0.965*;56 N 0.839;98 K 0.906;111 K 0.75…
DTX2	positive	0.00265997	0.0126608	45 S 0.688;65 S 0.711;235 A 0.564;332 V 0.628;334 L 0.560;
MINDY3	positive	0	0	2 - 0.884;3 - 0.908;4 - 0.853;5 - 0.864;6 - 0.932;8 - 0.904;9 - 0.962*;10 - 0.770;11 - 0.939;12 - 0.935;13 - 0.526;15 M 0.690;16 P 0.688;18 R 0.983*;19 G 0.843;20 H 0.609;22 A 0.945;25 - 0.906;26 - 0.823;27 - 0.526;52 - 0.632;53 - 0.868;54 - 0.921;55 - 0.841;58 - 0.875;59 L 0.580;60 S 0.540;62 A 0.876;66 C 0.967*;67 A 0.757;69 L 0.873;105 T 0.507;
CNTLN	positive	3.73e-14	6.02e-13	15 - 0.516;16 - 0.515;26 - 0.512;28 - 0.872;32 - 0.557;35 - 0.714;38 L 0.999**;39 L 0.670;41 V 0.932;42 P 0.943;43 T 0.961*;46 - 0.570;241 K 0.909;468 S 0.620;469 Y 0.565;508 R 0.901;560 K 0.556;734 I 0.748;861 V 0.501;1074 A 0.544;
IDS	positive	0.000136898	0.000791157	6 - 0.539;7 - 0.698;11 - 0.697;13 - 0.588;15 - 0.528;18 - 0.581;19 - 0.763;46 - 0.581;47 - 0.596;88 S 0.579;159 S 0.592;387 G 0.700;472 A 0.599;477 V 0.547;
TP53I3	positive	1.65e-10	1.85e-09	229 Y 0.794;373 E 0.832;444 C 0.855;463 E 0.630;
TRHR	positive	0	0	15 K 0.816;345 Q 0.907;397 R 0.993**;398 N 0.789;399 G 0.598;401 S 0.820;424 L 0.835;425 R 0.837;426 S 0.522;427 C 0.883;428 T 0.764;429 R 0.822;431 A 0.752;432 A 0.530;434 P 0.785;435 D 0.872;436 R 0.833;437 E 0.878;438 V 0.602;439 P 0.794;443 Q 0.631;445 P 0.859;450 D 0.876;451 Q 0.816;454 S 0.807;455 P 0.842;456 C 0.633;457 Y 0.719;458 T 0.800;
LOC110353412	positive	1.25e-06	9.28e-06	3 M 0.510;6 W 0.831;12 S 0.785;13 Q 0.991**;17 L 0.612;19 P 0.917;21 H 0.906;24 S 0.935;27 L 0.871;29 C 0.733;30 A 0.882;32 S 0.647;33 I 0.739;34 G 0.933;36 W 0.948;37 R 0.804;45 L 0.968*;50 R 0.687;51 A 0.790;112 E 0.930;374 A 0.962*;382 S 0.571;383 L 0.978*;386 T 0.538;388 A 0.707;392 A 0.752;
C1H12orf45	positive	9.99e-16	1.87e-14	3 - 0.840;4 - 0.881;5 - 0.809;6 - 0.950;7 - 0.932;9 - 0.663;10 - 0.723;11 - 0.918;12 - 0.828;13 - 0.711;14 - 0.713;15 - 0.721;16 - 0.890;18 - 0.799;20 - 0.825;21 - 0.830;22 - 0.601;23 - 0.886;24 - 0.940;25 - 0.875;26 - 0.721;27 - 0.942;28 - 0.841;29 - 0.858;30 - 0.878;31 - 0.943;32 - 0.903;34 - 0.708;35 - 0.627;36 - 0.743;37 - 0.880;38 - 0.865;39 - 0.761;40 - 0.575;110 - 0.944;111 - 0.795;112 - 0…
PIDD1	positive	0.00476379	0.0217484	21 V 0.503;22 K 0.596;23 A 0.563;24 A 0.560;25 V 0.599;31 R 0.565;32 L 0.555;33 R 0.555;37 I 0.503;44 S 0.765;46 L 0.773;50 A 0.550;52 S 0.807;56 R 0.745;395 P 0.643;936 - 0.627;
STK32A	positive	6.86e-05	0.000410581	24 F 0.947;25 Q 0.968*;26 L 0.953*;27 A 0.985*;28 L 0.606;29 M 0.981*;30 E 0.985*;31 R 0.986*;32 A 0.646;34 L 0.993**;47 Q 0.535;48 R 0.927;49 P 0.963*;429 R 0.892;452 I 0.530;
CEP164	positive	0.00895674	0.0387861	260 L 0.672;261 D 0.725;280 C 0.659;316 W 0.659;657 S 0.559;674 K 0.745;710 G 0.607;951 L 0.517;1023 R 0.535;1042 S 0.726;1166 E 0.838;1216 Q 0.574;1338 A 0.698;1415 T 0.720;1439 I 0.724;1446 G 0.590;1488 K 0.648;1535 Q 0.550;1629 T 0.608;1737 I 0.707;1795 A 0.545;1881 H 0.738;1889 R 0.930;1986 H 0.548;1991 G 0.650;2212 A 0.591;2296 W 0.518;
ADGB	positive	1.12e-07	9.33e-07	23 - 0.816;25 - 0.870;30 - 0.513;39 - 0.669;41 - 0.868;42 - 0.790;48 - 0.505;54 - 0.514;57 - 0.776;66 - 0.545;71 - 0.914;83 M 0.625;109 I 0.583;265 D 0.975*;427 L 0.838;441 K 0.836;530 Q 0.565;579 P 0.509;611 - 0.559;612 - 0.705;631 - 0.623;808 T 0.586;809 V 0.745;1160 C 0.514;1290 S 0.712;1358 S 0.783;1556 P 0.506;1604 A 0.571;
WDR19	positive	0.00836599	0.0365312	69 - 0.516;71 - 0.511;111 - 0.704;395 D 0.929;396 Q 0.761;543 A 0.794;759 Y 0.777;803 S 0.813;876 G 0.770;965 H 0.871;
EVC	positive	2.49e-07	2e-06	524 H 0.953*;559 N 0.609;569 V 0.815;572 Q 0.566;645 S 0.737;801 G 0.984*;844 A 0.579;891 E 0.577;906 I 0.575;925 T 0.766;927 S 0.868;928 K 0.597;929 R 0.779;930 K 0.927;935 P 0.812;955 S 0.960*;956 G 0.532;957 L 0.580;958 Y 0.616;959 R 0.873;
KANSL1L	positive	0.00302238	0.0142556	4 A 0.750;5 L 0.504;6 R 0.595;7 E 0.732;24 A 0.692;26 K 0.734;28 H 0.827;31 H 0.874;35 S 0.860;36 L 0.665;38 S 0.772;140 T 0.611;158 T 0.587;209 A 0.640;301 G 0.616;
NDRG4	positive	1.87e-13	2.81e-12	38 M 0.926;39 M 0.834;40 K 0.912;41 Q 0.947;43 K 0.958*;44 E 0.922;45 L 0.793;46 V 0.911;47 W 0.943;48 P 0.608;49 R 0.763;50 G 0.814;52 G 0.920;53 V 0.577;54 S 0.885;56 G 0.924;59 K 0.919;60 T 0.907;78 M 0.568;80 N 0.929;83 G 0.941;84 S 0.723;85 A 0.928;86 W 0.930;87 G 0.790;88 L 0.707;89 E 0.717;90 V 0.914;91 I 0.907;92 G 0.688;93 P 0.776;94 P 0.620;95 E 0.923;96 T 0.744;97 S 0.779;98 A 0.743;10…
FGGY	positive	0	0	2 V 0.691;3 S 0.885;4 T 0.750;5 S 0.735;6 T 0.791;7 H 0.932;8 C 0.935;9 I 0.620;11 P 0.594;12 L 0.533;13 T 0.608;14 G 0.664;15 N 0.723;16 V 0.511;17 L 0.746;18 C 0.925;19 N 0.761;20 P 0.922;21 V 0.693;22 A 0.787;23 P 0.791;24 C 0.854;25 C 0.820;27 E 0.900;39 W 0.809;41 C 0.618;43 T 0.877;44 S 0.946;113 S 0.622;122 V 0.592;174 R 0.839;179 Q 0.714;373 F 0.690;405 K 0.587;407 S 0.542;534 - 0.849;546…
RBM6	positive	0.0064232	0.0286228	137 R 0.692;291 I 0.733;351 G 0.892;414 G 0.659;723 R 0.546;811 G 0.689;885 H 0.687;1152 N 0.675;1168 S 0.779;1174 G 0.706;1175 N 0.848;1180 Q 0.601;1184 C 0.842;1191 D 0.769;
IL16	positive	0.00167206	0.00821854	43 I 0.678;253 Y 0.610;348 Q 0.791;349 T 0.613;351 L 0.573;356 C 0.578;357 R 0.610;358 C 0.680;359 N 0.565;361 R 0.601;379 M 0.765;382 S 0.616;848 V 0.614;878 D 0.510;1089 A 0.647;1160 T 0.533;1162 A 0.638;1184 A 0.615;1427 V 0.556;
LOC101790138	positive	4.32e-08	3.73e-07	5 M 0.964*;6 K 0.811;7 P 0.635;8 Y 0.865;10 E 0.849;11 L 0.618;12 L 0.707;14 S 0.889;15 L 0.621;16 C 0.760;24 Q 0.879;25 R 0.757;26 G 0.551;27 K 0.552;31 - 0.599;32 - 0.606;35 - 0.506;38 K 0.850;40 R 0.548;42 K 0.882;43 A 0.930;44 I 0.810;45 N 0.800;46 S 0.842;48 I 0.845;49 - 0.666;50 - 0.697;51 - 0.638;52 - 0.665;53 - 0.719;58 - 0.760;60 - 0.527;61 - 0.551;62 - 0.554;63 - 0.726;65 T 0.951*;69 V …
RAD50	positive	1.2e-06	8.96e-06	28 F 0.902;31 L 0.603;52 I 0.645;326 C 0.530;387 A 0.540;389 F 0.510;398 H 0.504;463 Y 0.898;479 D 0.895;721 S 0.841;902 V 0.542;940 S 0.507;951 I 0.987*;1122 V 0.559;1182 E 0.950;1184 I 0.938;1186 I 0.804;1188 S 0.923;1219 E 0.897;1221 V 0.736;1222 S 0.929;1224 S 0.551;1227 R 0.894;1228 R 0.958*;1229 S 0.941;1230 Y 0.542;1232 Y 0.907;1233 R 0.891;1235 V 0.939;1236 M 0.814;1238 K 0.985*;1249 D 0.…
SNAPC4	positive	8.66e-15	1.48e-13	73 D 0.641;311 W 0.518;571 - 0.665;1037 G 0.574;1176 S 0.619;1288 Q 0.540;1530 C 0.539;
SLC13A4	positive	0.000717089	0.00375836	226 - 0.550;233 W 0.685;237 V 0.884;238 Q 0.526;239 K 0.951*;241 W 0.942;242 A 0.898;249 T 0.952*;253 K 0.961*;254 M 0.771;257 R 0.686;259 - 0.573;260 Q 0.868;619 A 0.849;633 M 0.929;
ZFAND3	positive	0	0	16 - 0.791;17 - 0.821;18 - 0.774;19 - 0.860;20 - 0.883;21 - 0.890;22 - 0.880;23 - 0.878;24 - 0.557;25 - 0.622;26 - 0.616;27 - 0.612;28 - 0.866;29 - 0.591;30 - 0.618;31 - 0.605;32 - 0.542;33 - 0.787;34 - 0.784;35 - 0.584;37 - 0.733;38 - 0.813;39 - 0.572;47 C 0.999**;50 C 0.894;51 F 0.829;60 E 0.991**;81 S 0.534;
GSDME	positive	2.43e-10	2.67e-09	35 - 0.831;37 - 0.809;40 - 0.854;41 - 0.702;51 - 0.569;52 - 0.808;56 - 0.868;57 - 0.706;58 - 0.529;59 - 0.772;60 - 0.611;61 - 0.677;200 L 0.922;251 V 0.735;538 A 0.798;547 I 0.716;562 V 0.613;563 K 0.736;
VRK3	positive	0	0	9 - 0.541;10 - 0.692;11 - 0.532;17 - 0.672;20 - 0.674;27 - 0.619;45 - 0.662;47 - 0.662;54 - 0.648;55 - 0.609;58 - 0.585;88 - 0.643;89 - 0.554;90 - 0.523;101 - 0.565;110 - 0.711;111 M 0.812;112 H 0.978*;113 R 0.999**;114 C 0.525;116 C 0.977*;117 D 0.987*;118 L 0.976*;121 T 0.555;122 A 0.960*;124 E 0.527;125 A 0.588;163 - 0.653;177 - 0.554;404 G 0.970*;419 L 0.574;484 A 0.613;
FHAD1	positive	0.00172865	0.00846479	304 A 0.531;395 S 0.686;397 I 0.657;398 K 0.864;399 E 0.817;402 K 0.838;407 E 0.823;1081 C 0.631;1202 A 0.567;1345 S 0.956*;1407 L 0.587;1457 L 0.553;
CD4	positive	0.00642773	0.0286266	100 R 0.606;101 S 0.895;102 S 0.575;586 K 0.867;616 W 0.549;727 N 0.543;734 T 0.620;
NOL8	positive	8.31e-06	5.58e-05	49 P 0.673;58 Y 0.696;59 I 0.535;60 S 0.626;61 V 0.609;62 S 0.794;78 T 0.572;149 V 0.758;152 K 0.867;168 V 0.745;169 L 0.693;170 H 0.515;171 L 0.572;172 K 0.900;175 Q 0.873;288 R 0.541;425 N 0.905;587 E 0.860;589 D 0.760;599 N 0.809;663 P 0.557;668 H 0.553;670 G 0.792;700 S 0.763;737 T 0.621;869 M 0.612;972 I 0.588;1079 H 0.646;1210 Y 0.914;
ARV1	positive	0	0	23 M 0.975*;24 D 0.980*;25 Y 0.953*;26 L 0.888;28 K 0.954*;29 H 0.790;30 F 0.668;31 Q 0.966*;32 P 0.966*;33 N 0.979*;34 N 0.947;35 K 0.940;36 N 0.973*;37 L 0.864;38 L 0.799;39 R 0.943;40 E 0.988*;42 L 0.905;43 N 0.970*;44 E 0.958*;45 V 0.998**;46 T 0.997**;47 R 0.971*;48 N 0.997**;49 K 0.998**;50 H 1.000**;51 S 0.999**;52 M 0.989*;53 S 0.974*;56 I 0.992**;57 T 0.996**;58 S 0.996**;59 Y 0.718;60 W…
LOC101801251	positive	5.55e-16	1.05e-14	7 M 0.891;8 K 0.513;9 D 0.797;11 S 0.548;12 K 0.602;13 K 0.694;14 N 0.950;15 N 0.989*;16 I 0.806;64 A 0.960*;65 Q 1.000**;66 F 0.930;67 R 0.910;68 K 1.000**;69 N 0.976*;70 D 0.997**;71 R 0.998**;72 D 0.999**;73 K 0.993**;74 Q 0.957*;75 K 0.989*;76 L 1.000**;77 I 0.999**;78 E 0.998**;79 T 0.996**;80 V 0.990**;81 V 0.999**;82 K 0.996**;83 Q 0.962*;85 R 0.997**;86 S 0.965*;87 L 0.999**;88 V 0.998**;…
PTPRJ	positive	0	0	66 R 0.743;67 Q 0.970*;68 A 0.862;69 R 0.754;70 E 0.967*;71 R 0.997**;72 R 0.629;74 S 0.983*;75 S 0.910;77 P 0.907;78 R 0.979*;79 R 0.856;80 E 0.680;82 R 0.568;84 R 0.621;85 L 0.927;90 C 0.550;99 H 0.628;100 G 0.623;101 G 0.537;102 G 0.623;105 P 0.671;109 G 0.658;114 A 0.996**;115 G 0.980*;116 H 0.635;118 A 0.791;119 A 0.785;121 P 0.986*;175 R 0.621;176 K 0.610;248 T 0.609;281 T 0.560;326 P 0.540…
BMI1	positive	2.22e-16	4.34e-15	8 - 0.801;9 - 0.543;25 - 0.528;30 - 0.518;50 - 0.541;75 - 0.506;79 - 0.505;80 - 0.508;86 - 0.516;100 - 0.540;125 - 0.514;144 - 0.897;146 - 0.934;162 - 0.510;168 - 0.583;180 - 0.506;187 - 0.519;197 - 0.515;201 - 0.539;227 - 0.506;231 - 0.738;232 - 0.545;234 M 0.918;235 Y 0.876;236 W 0.523;316 D 0.769;430 N 0.516;722 N 0.948;
VPS41	positive	0.00255513	0.0121914	10 M 0.587;11 M 0.651;13 R 0.547;16 T 0.557;33 V 0.838;34 W 0.805;36 V 0.814;39 D 0.821;40 E 0.800;41 T 0.894;44 I 0.894;45 D 0.824;46 N 0.869;367 L 0.508;875 T 0.929;
RFFL	positive	8.37e-06	5.61e-05	2 H 0.876;3 R 0.602;4 N 0.828;5 L 0.702;6 T 0.821;7 K 0.527;8 T 0.647;9 P 0.805;10 Q 0.732;11 K 0.705;12 L 0.821;14 C 0.840;15 P 0.872;16 P 0.680;17 S 0.676;19 D 0.880;21 T 0.565;22 R 0.561;23 H 0.617;25 L 0.683;27 C 0.791;30 L 0.883;32 L 0.596;34 S 0.816;35 W 0.525;37 A 0.866;38 S 0.646;39 L 0.883;40 L 0.724;41 E 0.536;43 C 0.509;44 R 0.744;45 N 0.883;46 I 0.782;47 K 0.812;48 V 0.692;50 A 0.545;…
MILR1	positive	0.00639485	0.0285127	59 T 0.702;65 G 0.553;71 M 0.518;85 Y 0.528;88 V 0.573;95 G 0.507;104 G 0.821;108 T 0.717;109 A 0.536;110 V 0.667;129 A 0.515;134 P 0.615;141 K 0.616;146 S 0.893;157 S 0.855;163 A 0.506;169 V 0.539;174 F 0.515;179 S 0.856;190 R 0.830;200 Q 0.837;208 S 0.600;214 S 0.575;217 F 0.525;218 G 0.773;227 G 0.598;252 L 0.509;261 L 0.562;262 L 0.836;263 L 0.801;272 P 0.591;273 F 0.517;279 C 0.651;281 A 0.5…
DNAJC25	positive	0.000329156	0.00181639	9 - 0.604;10 - 0.762;12 - 0.818;13 - 0.943;14 - 0.921;16 - 0.589;17 - 0.702;19 - 0.833;29 - 0.787;64 - 0.511;74 - 0.598;75 - 0.768;76 - 0.599;78 - 0.599;81 - 0.607;154 F 0.972*;155 S 0.985*;156 W 0.963*;157 W 0.677;158 S 0.924;159 S 0.965*;160 Y 0.969*;163 A 0.970*;164 I 0.900;166 Y 0.590;167 L 0.987*;168 A 0.991**;169 T 0.919;170 V 0.831;171 P 0.990*;172 K 0.574;174 Y 0.585;175 R 0.962*;177 Q 0.…
SLC16A10	positive	0	0	5 - 0.905;6 - 0.641;7 - 0.873;8 - 0.568;9 - 0.612;10 - 0.680;11 - 0.916;13 - 0.807;15 - 0.759;27 - 0.732;29 - 0.563;30 - 0.544;31 - 0.811;32 - 0.833;34 - 0.618;35 - 0.833;38 - 0.750;40 - 0.891;41 - 0.569;42 - 0.843;43 - 0.905;44 - 0.938;46 - 0.848;47 - 0.833;48 - 0.848;49 - 0.835;50 - 0.922;51 - 0.607;53 - 0.915;54 - 0.603;55 - 0.932;56 - 0.656;57 - 0.534;58 - 0.790;70 - 0.643;71 - 0.836;72 - 0.9…
CENPV	positive	0	0	14 M 0.627;16 P 0.939;17 G 0.714;21 P 0.632;22 R 0.785;23 S 0.831;24 P 0.664;26 A 0.777;27 I 0.961*;30 L 0.779;31 F 0.969*;32 L 0.969*;33 R 0.955*;34 K 0.912;35 S 0.786;36 V 0.696;38 P 0.773;39 L 0.638;40 R 0.715;42 R 0.619;43 R 0.924;44 L 0.948;45 R 0.953*;47 S 0.754;49 L 0.707;50 K 0.881;53 P 0.892;54 A 0.716;55 G 0.948;57 T 0.707;58 V 0.925;59 R 0.852;60 D 0.930;61 L 0.946;62 P 0.981*;63 G 0.9…
RACK1	positive	2.34e-14	3.86e-13	3 A 0.925;4 A 0.952*;5 T 0.675;6 F 0.935;7 P 0.744;9 F 0.994**;11 G 0.958*;12 S 0.899;15 V 0.926;17 S 0.776;34 K 0.675;36 A 0.616;37 T 0.884;42 L 0.892;43 T 0.909;45 R 0.976*;46 S 0.937;47 A 0.531;48 L 0.972*;50 C 0.960*;312 V 0.995**;313 K 0.999**;314 T 0.995**;316 P 0.996**;317 F 0.781;318 S 0.825;329 Q 0.995**;330 H 0.526;337 L 0.830;339 P 0.998**;340 D 0.990**;341 P 0.997**;342 A 0.621;343 V …
VMO1	positive	0.00976561	0.0418717	61 T 0.703;66 F 0.902;121 R 0.709;131 L 0.652;133 C 0.766;137 S 0.817;140 E 0.918;143 V 0.852;151 S 0.679;169 K 0.717;193 V 0.571;
WRNIP1	positive	1.75e-07	1.42e-06	3 - 0.742;9 - 0.713;36 - 0.545;56 - 0.796;58 - 0.816;62 - 0.805;85 - 0.788;90 - 0.814;92 - 0.624;93 - 0.798;96 - 0.512;97 - 0.747;119 - 0.512;129 - 0.554;131 - 0.977*;137 V 0.544;154 D 0.535;302 G 0.746;507 V 0.673;
LCMT2	positive	9.29e-07	7e-06	78 - 0.571;81 - 0.625;82 - 0.540;83 - 0.673;86 - 0.547;88 - 0.524;90 - 0.678;142 V 0.627;148 D 0.524;149 F 0.564;155 Q 0.625;156 S 0.753;158 S 0.722;159 R 0.783;551 N 0.525;567 V 0.571;700 E 0.926;702 A 0.829;714 T 0.638;846 M 0.801;
NUBP2	positive	0	0	10 - 0.937;11 - 0.680;12 - 0.566;13 - 0.819;14 - 0.928;15 - 0.990*;17 - 0.933;19 - 0.799;20 - 0.669;21 - 0.976*;22 - 0.933;23 - 0.981*;24 - 0.996**;25 - 0.739;26 - 0.926;27 - 0.994**;28 - 0.994**;29 - 0.983*;30 - 0.952*;31 - 0.807;32 - 0.948;33 - 0.977*;34 - 0.604;35 - 0.612;36 - 0.962*;37 - 0.992**;38 - 0.927;39 - 0.974*;40 - 0.984*;42 - 0.927;43 - 0.904;44 - 0.977*;45 - 0.981*;46 - 0.999**;47 -…
MAP2	positive	0	0	66 T 0.560;174 - 0.569;265 - 0.704;309 - 0.605;310 - 0.579;311 - 0.635;315 - 0.607;325 - 0.593;332 - 0.670;337 - 0.607;392 - 0.576;419 - 0.593;433 - 0.596;454 - 0.559;461 - 0.579;470 - 0.599;484 - 0.597;485 - 0.586;510 - 0.596;517 - 0.604;533 Q 0.704;534 A 0.517;540 Q 0.887;582 K 0.958*;584 S 0.999**;587 S 1.000**;599 - 0.622;608 - 0.668;634 - 0.638;687 - 0.579;692 - 0.515;693 - 0.755;708 - 0.657…
NR2E3	positive	1.22e-15	2.26e-14	9 E 0.577;81 G 0.894;82 R 0.795;83 R 0.998**;84 A 0.941;85 P 0.935;86 R 0.885;88 S 0.895;90 A 0.814;91 P 0.999**;92 G 1.000**;93 K 0.998**;94 A 1.000**;95 L 0.967*;96 S 0.719;97 P 0.988*;98 V 1.000**;99 L 0.927;100 L 0.999**;102 K 0.990*;103 V 0.900;104 C 1.000**;105 G 0.997**;106 D 0.999**;107 T 0.998**;108 S 0.999**;109 S 0.999**;111 K 0.890;112 H 0.886;113 Y 1.000**;114 G 0.737;115 I 0.992**;1…
EMILIN3	positive	0	0	25 W 0.580;33 L 0.642;34 P 0.928;35 D 0.524;41 G 0.994**;52 S 0.846;55 F 0.750;57 G 0.730;59 A 0.669;61 A 0.529;63 A 0.975*;66 Q 0.919;68 A 0.769;69 E 0.783;71 D 0.783;74 P 0.645;75 L 0.784;77 D 0.811;82 I 0.818;83 C 0.798;88 L 0.548;272 V 0.517;326 H 0.600;444 L 0.984*;466 S 0.622;539 I 0.528;
GPLD1	positive	1.33e-06	9.84e-06	86 A 0.712;152 I 0.659;167 T 0.622;224 H 0.709;225 G 0.797;226 S 0.945;229 E 0.947;230 A 0.895;231 H 0.759;232 N 0.675;234 G 0.835;235 D 0.941;389 V 0.543;684 N 0.612;685 P 0.964*;686 F 0.752;687 S 0.940;688 S 0.807;707 R 0.912;835 S 0.535;846 G 0.589;
STK11IP	positive	2.33e-09	2.29e-08	1 - 0.733;2 - 0.673;3 - 0.849;4 - 0.592;5 - 0.850;16 - 0.661;17 - 0.887;50 - 0.502;475 T 0.834;506 L 0.519;520 P 0.945;626 T 0.713;627 L 0.956*;630 S 0.533;636 R 0.867;639 R 0.871;641 Y 0.723;645 D 0.871;647 C 0.941;651 C 0.948;654 C 0.813;677 T 0.667;685 K 0.653;688 F 0.511;690 Q 0.924;692 L 0.678;693 G 0.964*;694 P 0.844;697 Q 0.654;704 A 0.506;846 D 0.854;857 H 0.578;884 P 0.675;
TMEM181	positive	2.91e-06	2.06e-05	101 F 0.876;104 S 0.883;105 S 0.962*;106 P 0.926;107 P 0.733;108 L 0.931;113 Q 0.836;114 Q 0.976*;116 W 0.986*;118 T 0.920;127 D 0.967*;347 H 0.768;
DPP7	positive	0	0	15 - 0.680;16 - 0.686;20 - 0.807;21 - 0.630;22 - 0.892;23 - 0.878;25 - 0.879;27 - 0.860;28 - 0.661;29 - 0.907;30 - 0.830;31 - 0.930;32 - 0.774;33 - 0.762;34 - 0.949;35 - 0.799;38 - 0.690;39 - 0.944;40 - 0.939;46 - 0.580;47 - 0.506;48 - 0.781;50 - 0.895;51 - 0.658;53 - 0.576;55 - 0.809;71 - 0.732;74 - 0.681;76 - 0.684;77 - 0.786;79 - 0.794;84 - 0.887;87 - 0.877;89 - 0.691;90 - 0.564;92 - 0.785;93 …
RASEF	positive	1.07e-11	1.35e-10	3 - 0.972*;5 - 0.838;6 - 0.904;10 - 0.739;19 - 0.786;34 - 0.672;164 M 0.985*;166 T 0.739;167 L 0.991**;170 A 0.997**;171 V 0.992**;172 K 0.996**;173 R 0.997**;174 A 0.779;175 Q 0.997**;177 K 0.996**;179 A 0.817;181 V 0.667;182 Q 0.998**;183 L 0.777;184 S 0.999**;186 L 0.873;187 E 0.952*;188 E 0.998**;189 E 0.915;190 M 0.992**;191 E 0.998**;192 Q 0.996**;193 R 0.994**;194 I 0.791;195 Q 0.702;196 A…
SCYL3	positive	1.75e-06	1.27e-05	332 V 0.861;391 V 0.881;392 C 0.572;407 M 0.862;410 W 0.885;413 N 0.945;414 Y 0.934;419 S 0.958*;421 R 0.744;422 L 0.943;423 A 0.684;424 S 0.864;425 P 0.858;426 P 0.550;427 L 0.658;428 Q 0.872;431 N 0.884;433 Y 0.889;434 W 0.959*;435 C 0.898;437 S 0.930;452 A 0.879;533 V 0.843;698 K 0.947;725 S 0.860;732 T 0.619;
STAC3	positive	3.39e-07	2.68e-06	62 N 0.768;102 * 0.997**;121 A 0.928;123 D 0.926;125 L 0.940;126 L 1.000**;127 H 0.864;143 P 0.998**;144 S 0.999**;145 T 0.996**;147 S 0.999**;148 S 0.880;149 L 0.987*;150 V 0.975*;151 R 0.999**;152 E 1.000**;153 G 0.997**;154 K 0.851;155 R 0.991**;156 D 0.999**;161 R 0.770;162 A 0.999**;163 G 0.966*;164 A 0.997**;165 L 0.999**;166 G 0.972*;167 V 0.972*;168 P 0.895;169 R 0.988*;170 R 0.816;258 P …
PRXL2C	positive	2.13e-09	2.1e-08	3 Y 0.928;11 Q 0.747;15 S 0.521;24 P 0.792;31 A 0.828;36 V 0.617;38 A 0.996**;39 D 0.675;41 K 0.763;43 V 0.502;46 R 0.905;50 G 0.505;62 N 0.900;63 F 0.996**;68 Y 0.837;70 C 0.793;71 K 0.821;72 E 0.991**;73 Y 0.715;74 V 0.972*;75 E 0.864;76 D 0.720;78 A 0.870;79 K 0.961*;80 V 0.828;81 P 0.998**;83 S 0.929;84 F 0.971*;85 L 0.870;86 E 0.898;88 A 0.831;92 L 0.776;93 I 0.957*;94 V 0.998**;95 I 0.680;1…
POLQ	positive	1.21e-13	1.85e-12	34 - 0.566;36 R 0.643;37 G 0.753;38 E 0.798;51 I 0.527;52 R 0.514;56 S 0.780;560 D 0.717;1249 S 0.509;1335 P 0.501;1439 L 0.856;2600 R 0.505;2609 K 0.504;2611 E 0.805;2613 E 0.781;2618 L 0.586;2619 L 0.818;2622 L 0.564;2623 N 0.664;2631 S 0.795;2639 W 0.798;2644 D 0.578;2645 L 0.648;
RNASEH2B	positive	6.93e-05	0.000414448	20 E 0.679;25 D 0.601;26 Y 0.529;33 F 0.909;37 P 0.712;48 N 0.619;57 C 0.686;130 F 0.710;161 H 0.665;188 V 0.579;197 A 0.747;209 E 0.609;214 Q 0.708;226 E 0.628;231 E 0.647;263 R 0.664;264 K 0.661;265 L 0.936;266 S 0.979*;267 D 0.944;268 V 0.952*;269 P 0.972*;270 V 0.645;271 E 0.600;273 E 0.991**;274 E 0.738;275 D 0.610;276 Y 0.962*;277 T 0.977*;278 K 0.633;279 F 0.953*;280 N 0.938;284 S 0.816;28…
HEXIM1	positive	0.00348849	0.0162873	57 R 0.565;70 V 0.528;93 - 0.664;97 - 0.652;124 R 0.509;137 K 0.549;166 R 0.592;186 G 0.691;
ST6GALNAC2	positive	0.00273079	0.012982	3 P 0.660;5 A 0.533;9 C 0.544;14 W 0.612;27 C 0.778;28 D 0.846;33 R 0.610;35 Q 0.893;39 - 0.794;43 - 0.808;45 - 0.651;46 S 0.574;74 L 0.778;97 S 0.767;305 E 0.533;332 S 0.839;387 L 0.912;
TEX14	positive	0.00708201	0.031362	59 M 0.540;64 - 0.604;68 - 0.587;71 - 0.562;93 P 0.590;488 T 0.501;650 W 0.506;690 H 0.602;708 K 0.548;737 D 0.816;813 E 0.660;819 E 0.795;894 D 0.555;909 I 0.555;911 K 0.545;918 S 0.509;948 C 0.838;1050 K 0.514;1057 T 0.573;1071 G 0.760;1081 E 0.584;1101 K 0.802;1197 Q 0.509;1199 S 0.516;1400 T 0.538;1650 V 0.580;
SNX25	positive	0	0	9 - 0.893;10 - 0.888;11 - 0.562;12 - 0.957*;13 - 0.567;14 - 0.946;15 - 0.954*;16 - 0.574;17 - 0.773;18 - 0.674;19 - 0.853;21 - 0.551;25 - 0.947;26 - 0.509;28 - 0.814;29 - 0.646;30 - 0.672;32 - 0.947;35 - 0.947;37 - 0.523;38 - 0.902;39 - 0.525;40 - 0.554;41 - 0.563;42 - 0.932;44 - 0.677;45 - 0.559;46 - 0.944;47 - 0.674;49 - 0.512;50 - 0.842;51 - 0.943;52 - 0.943;53 - 0.708;54 - 0.728;55 - 0.728;57…
STOML1	positive	0.00934039	0.0402027	51 P 0.751;57 N 0.697;103 N 0.519;292 N 0.985*;293 A 0.875;320 T 0.675;321 S 0.663;388 I 0.564;
CMTM7	positive	4.7e-07	3.66e-06	13 - 0.552;16 - 0.620;18 - 0.668;19 - 0.742;21 - 0.767;24 - 0.825;25 - 0.629;28 - 0.885;29 - 0.759;30 - 0.798;31 - 0.540;33 - 0.745;34 - 0.532;35 - 0.856;36 - 0.785;37 M 0.759;39 R 0.951*;40 E 0.625;41 V 0.728;42 L 0.680;43 S 0.911;44 S 0.704;46 H 0.999**;47 L 0.666;48 Y 0.759;49 P 0.999**;51 F 0.892;52 A 0.951*;53 - 0.764;54 - 0.890;55 - 0.523;86 E 0.649;97 T 0.700;189 A 0.903;191 V 0.756;
COPS8	positive	1.14e-07	9.44e-07	12 G 0.921;14 E 0.938;15 H 0.891;16 P 0.934;17 G 0.940;21 G 0.744;23 R 0.847;28 Y 0.603;29 F 0.751;30 M 0.896;33 K 0.969*;34 V 0.614;35 A 0.568;36 S 0.939;37 K 0.986*;38 A 0.568;39 P 0.634;40 K 0.609;41 R 0.861;42 Q 0.810;44 H 0.984*;81 L 0.969*;82 S 0.736;83 R 0.981*;84 S 0.682;85 A 0.974*;183 A 0.987*;184 A 0.969*;185 I 0.649;188 A 0.994**;189 V 0.684;190 T 0.983*;191 T 0.983*;192 L 0.996**;193…
LOC101796591	positive	0	0	60 Y 1.000**;62 T 0.912;63 R 0.989*;70 D 1.000**;71 R 0.824;72 S 0.902;74 K 1.000**;75 I 0.999**;76 F 0.850;77 D 1.000**;78 V 0.908;79 R 0.997**;80 N 1.000**;81 G 0.946;82 G 0.954*;83 Q 0.994**;84 I 1.000**;85 L 0.798;87 A 0.998**;88 D 0.843;95 P 0.904;97 W 0.929;99 V 0.998**;100 A 0.997**;101 W 0.986*;102 A 0.860;
ANTXR2	positive	4.6e-06	3.18e-05	5 - 0.741;6 - 0.729;14 - 0.747;24 - 0.758;39 M 0.691;40 W 0.649;45 F 0.593;106 F 0.820;109 F 0.798;110 Y 0.957*;114 F 0.876;145 E 0.628;148 A 0.983*;153 S 0.940;184 E 0.967*;290 R 0.524;561 R 0.916;564 N 0.717;565 F 0.894;566 T 0.924;568 V 0.893;570 S 0.977*;
SUSD1	positive	0	0	2 L 0.917;3 W 0.906;5 A 0.952*;7 V 0.839;9 L 0.992**;10 G 0.777;11 L 0.976*;12 P 0.883;13 L 0.755;14 L 0.962*;15 P 0.983*;18 C 0.756;19 S 0.886;20 H 0.968*;21 T 0.997**;22 V 0.589;23 W 0.987*;29 V 0.814;31 P 0.567;32 V 0.948;33 P 0.849;34 L 0.891;36 G 0.505;37 L 0.795;38 P 0.869;39 P 0.868;41 P 0.679;43 D 0.981*;44 R 0.930;45 P 0.906;46 S 0.984*;47 P 0.937;48 F 0.529;49 G 0.935;50 L 0.918;51 P 0.…
ARRDC3	positive	4.37e-07	3.41e-06	11 I 0.841;12 S 0.968*;13 F 0.543;14 D 0.972*;15 C 0.995**;16 L 0.886;17 N 0.829;18 D 0.975*;19 S 0.993**;21 V 0.866;57 V 0.972*;58 R 0.983*;59 W 0.971*;63 R 0.846;64 N 0.991**;65 A 0.821;67 S 0.991**;69 T 0.801;70 A 0.982*;71 Y 0.778;72 T 0.518;73 Q 0.982*;75 Y 0.601;85 K 0.556;86 D 0.526;87 I 0.899;89 I 0.960*;90 G 0.982*;92 E 0.980*;94 D 0.823;111 E 0.995**;119 P 0.988*;121 T 0.999**;122 P 0.6…
COIL	positive	4.66e-15	8.22e-14	97 S 0.525;99 E 0.741;100 T 0.542;101 D 0.515;103 G 0.977*;108 S 0.552;109 R 0.995**;110 Q 0.954*;111 V 0.998**;112 K 0.963*;113 K 0.969*;114 R 0.826;115 H 0.680;116 R 0.861;117 Q 0.576;118 K 0.887;119 L 0.837;120 E 0.981*;132 H 0.883;137 K 0.935;139 N 0.924;141 H 0.994**;142 N 0.870;144 E 0.945;145 Y 0.668;146 A 0.593;148 C 0.876;293 A 0.531;331 S 0.842;604 L 0.555;
EDN1	positive	0.00150044	0.00744985	11 - 0.876;12 - 0.731;13 - 0.575;21 - 0.634;92 - 0.982*;93 - 0.817;96 - 0.979*;97 - 0.959*;98 - 0.749;99 - 0.650;100 - 0.980*;101 - 0.736;102 - 0.659;103 - 0.570;104 - 0.794;105 - 0.944;106 - 0.681;108 - 0.954*;109 - 0.747;110 - 0.889;112 - 0.787;113 - 0.984*;114 - 0.750;115 - 0.690;116 - 0.976*;117 - 0.692;118 - 0.714;119 - 0.988*;120 - 0.951*;121 - 0.700;122 - 0.771;123 - 0.555;124 - 0.957*;125…
LOC101805384	positive	9.72e-05	0.000573529	43 A 0.718;44 Q 0.536;46 I 0.766;49 A 0.896;51 Q 0.705;52 S 0.717;54 P 0.608;59 Q 0.581;60 T 0.648;61 S 0.884;65 G 0.524;197 C 0.947;226 S 0.852;450 M 0.987*;453 T 0.593;617 N 0.741;657 T 0.500;696 L 0.822;697 A 0.941;698 S 0.801;701 K 0.617;702 G 0.795;854 Q 0.503;887 A 0.599;
U2AF1	positive	1.64e-14	2.74e-13	193 K 0.725;194 H 0.989*;195 R 0.845;196 S 0.987*;197 R 0.993**;198 S 0.988*;199 R 0.986*;200 S 0.990*;201 R 0.998**;203 R 0.969*;205 S 0.990**;206 R 0.992**;208 R 0.991**;230 R 0.932;234 G 0.996**;235 G 0.934;236 G 0.988*;237 G 0.904;263 R 0.969*;280 R 0.999**;281 D 0.995**;282 R 0.998**;284 R 0.976*;285 S 0.922;299 R 0.761;301 R 0.931;302 E 0.999**;303 R 0.995**;304 S 0.990**;305 G 0.998**;306 …
SINHCAF	positive	0.00331877	0.0155412	38 - 0.925;39 - 0.883;40 - 0.730;195 T 0.631;
APBB3	positive	0	0	16 A 0.525;18 D 0.987*;19 C 0.924;21 L 0.867;22 A 0.824;23 E 0.766;25 F 0.569;26 P 0.601;27 H 0.959*;28 L 0.887;31 S 0.568;32 F 0.569;34 L 0.998**;122 A 0.958*;128 R 0.942;130 S 0.552;154 L 0.859;160 P 0.522;209 N 0.826;249 V 0.898;387 R 0.813;398 S 0.966*;416 S 0.735;502 M 0.776;546 A 0.536;588 N 0.928;614 * 0.966*;616 V 0.895;621 P 0.560;622 Q 0.807;623 P 0.716;627 P 0.876;630 M 0.974*;632 R 0.…
PSTPIP1	positive	0	0	2 F 0.730;3 T 0.978*;4 N 0.996**;7 H 0.970*;10 S 1.000**;11 F 0.999**;12 H 1.000**;14 Q 0.998**;297 T 0.598;338 T 0.749;
NISCH	positive	5.55e-16	1.05e-14	89 M 0.676;90 L 0.717;91 D 0.656;92 E 0.807;93 E 0.906;94 Y 0.987*;95 N 0.998**;97 I 0.995**;99 S 0.946;113 - 0.860;114 P 0.950*;186 V 0.960*;840 D 0.577;924 C 0.905;1089 S 0.538;1477 P 0.688;1478 K 0.706;1482 P 0.922;1488 N 0.798;1503 D 0.906;1504 T 0.874;1506 W 0.891;
SRSF5	positive	0	0	66 - 0.927;67 - 0.907;68 - 0.747;70 - 0.923;72 M 0.804;73 A 0.502;80 M 0.992**;81 C 0.991**;82 R 0.998**;83 R 0.943;84 L 0.983*;85 P 0.996**;86 A 0.988*;87 A 0.885;88 G 0.879;89 W 0.978*;90 A 0.984*;91 E 0.904;92 L 0.980*;93 G 0.986*;94 G 0.951*;95 C 0.971*;96 V 0.973*;97 A 0.980*;98 A 1.000**;99 R 1.000**;100 E 1.000**;101 K 1.000**;102 D 0.998**;103 V 0.982*;104 E 0.982*;106 F 0.985*;107 F 1.00…
VAPB	positive	1.67e-09	1.67e-08	7 - 0.790;8 - 0.841;16 - 0.867;17 - 0.683;20 - 0.878;21 - 0.948;22 M 0.998**;23 A 0.938;24 V 0.791;26 R 0.628;222 K 0.635;243 I 0.734;
DEUP1	positive	2.76e-07	2.21e-06	30 - 0.738;31 - 0.684;33 - 0.664;38 - 0.528;52 V 0.989*;56 M 0.525;59 S 0.833;591 L 0.817;695 C 0.564;747 P 0.578;751 K 0.877;
RAB12	positive	0	0	1 - 0.533;2 - 0.533;3 - 0.533;4 - 0.533;5 - 0.533;6 - 0.533;7 - 0.533;8 - 0.537;9 - 0.533;10 - 0.533;11 - 0.533;12 - 0.533;13 - 0.533;14 - 0.533;15 - 0.533;16 - 0.533;17 - 0.533;18 - 0.533;19 M 0.982*;20 L 0.738;21 L 0.985*;23 C 0.954*;24 F 0.975*;25 H 0.992**;26 P 0.987*;27 S 0.989*;28 V 0.979*;30 V 0.934;31 W 0.976*;32 K 0.991**;33 P 0.987*;34 V 0.938;35 T 0.988*;36 T 0.937;38 L 0.941;39 A 0.98…
PRMT9	positive	0.00947075	0.0407414	16 Q 0.522;325 G 0.525;370 V 0.538;537 E 0.530;856 S 0.629;
OGFR	positive	4.89e-05	0.000297988	9 - 0.606;22 M 0.679;27 V 0.614;40 - 0.697;42 - 0.641;50 - 0.504;63 - 0.916;65 - 0.728;66 - 0.772;82 L 0.660;83 T 0.561;91 P 0.730;92 P 0.572;94 C 0.764;95 V 0.503;371 P 0.936;396 G 0.680;542 A 0.654;594 T 0.883;655 M 0.543;698 T 0.619;
LRRFIP2	positive	0.00674182	0.0299743	95 - 0.586;97 - 0.928;109 - 0.833;112 - 0.806;114 - 0.739;116 - 0.572;281 E 0.775;638 V 0.762;
ANGPTL2	positive	0.0048116	0.021941	2 T 0.890;245 L 0.735;266 T 0.926;268 T 0.932;269 D 0.596;270 K 0.985*;271 P 0.984*;
CTNS	positive	0.0038942	0.0180843	23 - 0.514;24 - 0.683;27 - 0.637;30 - 0.901;219 A 0.702;381 R 0.736;
CLDN18	positive	0	0	3 T 0.972*;5 V 0.862;8 V 0.996**;12 I 0.820;15 S 0.856;18 V 0.862;19 A 0.922;21 C 0.973*;23 V 0.869;26 A 0.999**;29 M 1.000**;37 D 0.753;45 Q 0.971*;51 R 0.845;52 S 0.939;65 P 0.996**;
LOC101799791	positive	1.59e-08	1.45e-07	20 - 0.547;21 - 0.624;24 - 0.958*;28 - 0.713;42 - 0.579;44 - 0.992**;97 - 0.647;294 S 0.841;326 I 0.836;449 C 0.800;567 H 0.784;575 L 0.921;
PARP9	positive	1.41e-06	1.04e-05	27 - 0.839;28 - 0.798;29 - 0.803;30 - 0.866;33 - 0.563;39 - 0.664;40 - 0.652;87 R 0.554;128 D 0.568;130 A 0.819;187 S 0.693;249 V 0.534;302 V 0.741;305 T 0.760;338 Y 0.777;378 L 0.654;385 P 0.627;391 A 0.717;393 L 0.594;411 Q 0.512;426 Y 0.591;430 M 0.873;464 Y 0.611;479 S 0.642;481 L 0.930;495 K 0.596;542 T 0.569;665 L 0.681;711 G 0.561;749 K 0.504;828 P 0.750;831 A 0.572;
TDRD7	positive	0.00907666	0.0391753	76 R 0.663;121 S 0.766;137 K 0.851;143 T 0.945;156 K 0.817;203 S 0.559;308 Y 0.573;448 L 0.612;478 Q 0.580;864 I 0.547;
TOPAZ1	positive	0	0	73 - 0.944;74 - 0.690;75 - 0.744;76 - 0.779;78 - 0.668;79 - 0.899;80 - 0.993**;81 - 0.977*;83 - 0.932;84 - 0.613;85 - 0.898;86 - 0.519;87 - 0.689;88 - 0.602;89 - 0.987*;90 - 0.960*;91 - 0.856;92 - 0.978*;96 - 0.986*;97 - 0.883;98 - 0.954*;99 - 0.963*;100 - 0.943;165 M 0.607;169 T 0.665;170 L 0.993**;171 W 0.998**;172 G 0.764;173 E 0.944;174 A 0.870;175 I 0.781;177 R 0.953*;178 G 0.530;180 E 0.826…
TMEM248	positive	0.00104737	0.00536719	103 A 0.874;310 A 0.993**;313 E 0.970*;314 A 0.957*;
AFAP1L1	positive	0.00101087	0.00519713	16 - 0.737;17 - 0.706;18 - 0.731;20 - 0.749;21 - 0.894;22 - 0.755;23 - 0.913;24 - 0.864;25 - 0.876;26 - 0.873;27 - 0.705;28 - 0.751;29 - 0.553;32 - 0.859;35 - 0.864;36 - 0.767;37 - 0.929;39 - 0.854;41 - 0.550;43 - 0.796;45 - 0.851;49 - 0.927;50 - 0.547;52 - 0.624;58 - 0.665;60 - 0.814;98 S 0.935;100 A 0.758;102 C 0.854;106 P 0.758;111 A 0.728;122 W 0.620;123 R 0.942;127 S 0.744;129 P 0.608;133 S …
LOC101798108	positive	0.00104557	0.00536148	22 - 0.518;24 - 0.552;26 - 0.599;27 - 0.580;32 - 0.697;33 - 0.713;35 - 0.582;36 - 0.579;37 - 0.539;40 - 0.708;42 - 0.505;43 - 0.564;47 - 0.691;51 - 0.950*;52 - 0.824;53 - 0.863;54 - 0.724;56 - 0.946;57 - 0.758;60 - 0.941;61 - 0.757;63 - 0.950*;64 - 0.602;65 - 0.981*;66 - 0.587;67 - 0.931;69 - 0.826;71 - 0.620;75 - 0.745;78 - 0.762;94 S 0.981*;103 E 0.656;119 V 0.639;124 Y 0.658;138 V 0.745;140 H …
LOC101789532	positive	1.16e-07	9.63e-07	114 P 0.880;123 R 0.764;130 N 0.590;134 S 0.578;141 K 0.992**;155 S 0.851;157 E 0.522;166 K 0.600;194 D 0.841;197 M 0.707;204 I 0.541;274 M 0.828;284 Y 0.858;315 E 0.766;341 W 0.642;356 E 0.901;357 G 0.810;358 H 0.842;359 K 0.905;360 H 0.678;363 S 0.790;365 S 0.755;368 R 0.698;371 G 0.858;373 R 0.812;374 T 0.627;375 G 0.600;376 T 0.742;378 E 0.780;381 C 0.856;382 A 0.899;383 G 0.520;385 V 0.615;3…
KIF24	positive	1.33e-05	8.72e-05	176 C 0.603;178 T 0.519;180 S 0.650;181 D 0.530;184 A 0.872;185 P 0.859;186 L 0.634;188 G 0.779;190 S 0.871;191 E 0.834;193 P 0.848;199 T 0.580;200 H 0.659;202 S 0.646;203 G 0.772;205 N 0.647;206 Y 0.575;207 G 0.828;209 P 0.661;228 I 0.598;282 Y 0.624;284 D 0.862;286 V 0.653;700 V 0.596;984 L 0.555;1003 V 0.622;1071 P 0.585;1081 P 0.564;1093 H 0.552;1216 C 0.882;1357 G 0.568;
XIAP	positive	0.00517417	0.0234848	59 D 0.515;118 S 0.784;122 A 0.919;124 S 0.929;133 S 0.605;134 K 0.781;244 C 0.718;368 L 0.739;
MTREX	positive	6.83e-06	4.61e-05	9 - 0.971*;11 - 0.980*;12 - 0.989*;13 - 0.986*;15 - 0.994**;16 - 0.948;18 - 0.702;19 - 0.526;20 - 0.526;21 - 0.991**;23 - 0.513;78 - 0.930;99 - 0.960*;101 - 0.673;134 H 0.859;178 I 0.835;181 H 0.845;186 R 0.838;
LOC101799912	positive	1.68e-07	1.37e-06	35 A 0.597;37 P 0.840;38 T 0.726;40 P 0.608;41 C 0.896;42 L 0.593;44 I 0.558;46 L 0.653;51 L 0.864;380 R 0.542;413 P 0.600;427 S 0.809;440 M 0.944;492 R 0.962*;
MFSD13A	positive	2.22e-16	4.34e-15	20 H 0.885;164 K 0.726;189 A 0.768;231 A 0.802;236 W 0.874;238 Q 0.654;239 E 0.682;241 T 0.998**;243 K 0.999**;250 E 0.999**;256 L 0.610;274 S 0.999**;368 D 0.551;380 N 0.989*;381 R 0.907;382 V 0.994**;383 F 0.694;384 T 0.756;385 E 0.994**;386 G 0.978*;387 T 0.999**;388 C 0.996**;389 K 0.995**;390 L 0.919;391 L 0.630;392 N 0.993**;393 L 0.974*;394 V 0.882;395 V 0.749;396 T 0.998**;397 D 0.738;398…
SAP130	positive	0.00255344	0.0121908	15 H 0.537;19 D 0.791;32 K 0.703;34 R 0.788;706 R 0.798;1027 H 0.947;1028 R 0.863;1030 N 0.913;1031 E 0.914;1032 L 0.910;1046 Q 0.849;1047 I 0.928;1048 N 0.915;1056 K 0.977*;1076 K 0.987*;1079 K 0.914;1084 E 0.920;
NUBP1	positive	0	0	2 - 0.927;3 - 0.893;5 - 0.813;6 - 0.845;7 - 0.695;8 - 0.885;9 - 0.840;11 - 0.610;12 - 0.909;13 - 0.868;14 - 0.737;15 - 0.574;18 - 0.843;19 - 0.844;20 - 0.607;21 - 0.915;22 - 0.693;23 - 0.885;24 - 0.637;26 - 0.716;28 - 0.671;29 - 0.832;30 - 0.533;31 - 0.634;32 - 0.935;35 - 0.906;36 - 0.561;39 - 0.896;41 - 0.813;42 - 0.852;43 - 0.913;44 - 0.848;45 - 0.886;46 - 0.865;47 - 0.885;48 - 0.553;49 - 0.837…
GALK1	positive	1.06e-07	8.85e-07	57 S 0.544;58 Y 0.598;61 K 0.505;64 R 0.854;65 C 0.656;71 S 0.866;73 G 0.843;75 Q 0.730;77 V 0.997**;80 T 0.512;82 S 0.981*;93 N 0.706;98 A 0.872;100 A 0.584;111 P 0.775;113 P 0.993**;114 P 0.989*;164 N 0.988*;165 R 0.537;166 N 0.999**;167 C 0.985*;168 R 0.963*;169 L 0.979*;170 T 0.951*;171 A 0.991**;172 S 0.986*;175 L 0.877;176 S 0.988*;177 A 0.991**;178 P 0.719;190 I 0.577;210 T 0.674;224 L 0.7…
CEP83	positive	0.00560413	0.0252751	99 M 0.748;553 H 0.717;597 Q 0.708;599 V 0.784;600 S 0.751;601 Y 0.902;603 E 0.915;634 N 0.796;656 Q 0.771;699 C 0.534;706 K 0.521;718 S 0.757;
C7H11orf16	positive	8.41e-06	5.63e-05	110 H 0.754;223 V 0.678;236 I 0.698;266 V 0.527;369 S 0.502;420 A 0.562;427 S 0.529;429 L 0.580;436 P 0.946;456 H 0.909;543 S 0.753;572 Q 0.975*;583 P 0.877;655 - 0.753;657 - 0.662;658 - 0.549;663 - 0.659;
ATR	positive	1.69e-08	1.54e-07	25 F 0.760;26 M 0.779;27 S 0.762;29 R 0.676;36 V 0.682;37 G 0.501;38 T 0.506;39 W 0.854;42 C 0.814;70 - 0.655;72 F 0.736;73 L 0.935;74 S 0.834;223 L 0.752;250 L 0.721;286 I 0.796;545 P 0.728;559 M 0.658;635 I 0.776;704 R 0.623;742 S 0.802;763 Q 0.766;835 C 0.757;1677 L 0.808;1902 I 0.776;
CD2AP	positive	5.08e-10	5.43e-09	94 - 0.953*;95 - 0.918;98 M 0.989*;99 L 0.713;110 S 0.912;165 K 0.758;318 N 0.934;364 S 0.683;367 S 0.652;395 T 0.665;554 A 0.538;634 C 0.694;643 G 0.822;646 H 0.943;658 I 0.930;
IMPDH2	positive	3.55e-15	6.38e-14	48 - 0.954*;49 - 0.861;50 - 0.919;51 - 0.666;52 - 0.690;54 - 0.956*;62 - 0.789;63 - 0.601;224 K 0.916;263 G 0.968*;264 A 0.987*;379 C 0.872;380 G 0.997**;381 R 0.840;383 Q 0.935;384 A 0.999**;385 T 0.918;386 A 0.910;387 V 0.999**;409 T 0.999**;410 V 0.992**;412 H 0.998**;413 I 0.999**;414 A 0.998**;416 A 0.922;426 M 0.998**;427 G 0.999**;428 S 0.865;430 L 0.987*;431 A 0.862;432 A 0.999**;433 T 0.…
RPL31	positive	4.02e-06	2.81e-05	86 N 0.735;88 P 0.879;89 Y 1.000**;90 R 0.997**;91 I 0.853;96 R 0.766;97 V 0.997**;98 R 0.997**;99 L 0.668;100 S 0.999**;102 K 0.982*;116 L 0.958*;117 V 0.999**;118 T 0.723;119 Y 0.996**;120 V 0.919;121 P 0.917;123 T 1.000**;124 T 0.730;134 K 0.843;136 L 0.879;137 Q 1.000**;139 V 0.833;140 N 0.995**;142 D 0.962*;143 E 0.994**;144 N 0.738;
UBE2F	positive	0	0	30 T 0.906;123 T 0.792;151 V 0.874;152 W 0.997**;154 L 0.922;155 N 0.825;156 S 0.995**;157 L 0.968*;158 F 0.769;159 T 0.891;160 D 0.992**;161 L 0.998**;162 L 0.990*;163 N 0.991**;164 F 0.962*;165 D 0.994**;166 D 0.722;167 P 0.906;168 L 0.847;169 N 0.999**;170 I 0.772;171 E 0.971*;172 A 0.997**;173 A 0.986*;174 E 0.998**;175 H 0.946;176 H 0.996**;177 L 0.989*;178 R 0.917;205 L 1.000**;206 L 0.999*…
FAM3C	positive	1.29e-14	2.17e-13	2 M 1.000**;3 R 1.000**;5 A 1.000**;6 G 0.999**;7 A 0.999**;8 A 1.000**;9 K 0.976*;10 L 0.998**;12 V 0.995**;13 V 0.967*;14 V 0.729;16 I 0.996**;17 F 1.000**;18 L 1.000**;19 L 0.968*;20 T 0.968*;25 Y 0.971*;26 V 0.967*;27 I 0.999**;28 S 0.999**;29 Q 0.999**;30 V 0.976*;31 F 0.969*;32 E 0.999**;33 I 0.956*;34 K 0.969*;35 M 1.000**;36 D 0.994**;37 A 0.999**;38 N 0.974*;39 L 0.971*;40 G 1.000**;41 H…
KIAA0586	positive	0.00447653	0.0205327	14 L 0.545;63 Q 0.738;73 E 0.768;76 C 0.719;113 L 0.529;207 G 0.666;289 S 0.589;374 Q 0.662;663 Q 0.677;731 G 0.641;928 N 0.590;1137 T 0.673;1205 R 0.637;1221 T 0.569;1234 A 0.565;1269 R 0.573;1349 M 0.886;1462 R 0.637;1475 P 0.559;1519 S 0.607;
ABCB9	positive	0.00469982	0.0214814	129 - 0.861;305 A 0.785;306 I 0.862;642 R 0.858;821 A 0.801;834 P 0.941;838 K 0.796;842 C 0.860;845 S 0.947;846 T 0.505;847 S 0.878;848 S 0.826;849 A 0.880;851 L 0.934;860 T 0.630;861 R 0.940;
KMT2A	positive	0.00356342	0.0166074	978 T 0.745;1275 V 0.751;2266 S 0.783;2281 L 0.843;2287 T 0.872;2533 G 0.563;3418 Q 0.506;3467 T 0.718;3686 K 0.891;
CHIC2	positive	0	0	1 - 0.595;2 - 0.595;3 - 0.595;4 - 0.981*;5 - 0.947;6 - 0.990*;7 - 0.995**;9 - 0.989*;10 - 0.964*;11 - 0.996**;12 - 0.989*;13 - 0.994**;15 - 0.957*;16 - 0.953*;17 - 0.989*;18 - 0.994**;19 - 0.966*;20 - 0.949;21 - 0.983*;22 - 0.991**;23 - 0.959*;24 - 0.961*;25 - 0.877;26 - 0.990*;27 - 0.959*;28 - 0.989*;29 - 0.995**;30 - 0.996**;31 - 0.994**;32 - 0.954*;33 - 0.982*;34 - 0.990*;35 - 0.966*;36 - 0.98…
BAZ1A	positive	0	0	2 M 0.912;3 P 1.000**;4 L 0.999**;5 L 1.000**;6 H 1.000**;7 R 0.996**;8 K 0.592;9 P 0.801;10 F 0.983*;11 V 0.989*;13 E 0.841;14 K 1.000**;15 P 1.000**;16 P 0.987*;18 D 0.995**;19 - 0.984*;20 - 0.953*;21 - 0.899;22 - 0.928;23 - 0.978*;24 - 0.897;25 - 0.829;26 - 0.982*;27 - 0.948;28 - 0.987*;29 - 0.983*;30 - 0.804;31 - 0.871;32 - 0.874;33 - 0.972*;34 - 0.912;35 - 0.983*;36 - 0.919;37 - 0.990**;38 -…
PAPLN	positive	0	0	17 E 0.884;19 S 0.554;20 L 0.993**;21 A 0.662;24 Q 0.576;26 D 0.973*;28 D 0.734;29 L 0.987*;30 K 0.946;31 E 0.961*;32 R 1.000**;33 K 1.000**;34 Y 0.983*;35 V 0.998**;36 E 0.701;37 A 0.890;38 A 1.000**;39 V 0.971*;40 T 0.990**;41 W 0.995**;42 A 0.835;45 L 0.999**;48 - 0.914;775 S 0.517;882 G 0.693;981 - 0.578;1097 I 0.825;1172 T 0.712;1280 L 0.629;
SRSF11	positive	0	0	100 M 0.999**;101 I 0.994**;102 N 0.997**;103 I 0.940;104 N 0.997**;105 R 0.997**;107 Q 0.999**;108 A 0.998**;109 L 0.997**;110 Y 0.998**;112 S 0.890;113 Q 1.000**;114 H 0.991**;115 K 0.997**;116 Y 0.997**;117 F 0.928;118 Q 0.930;119 Q 0.930;120 T 0.998**;121 Q 0.910;122 V 0.946;123 V 0.983*;124 F 0.938;125 Q 0.856;126 G 0.766;128 I 0.997**;129 F 0.998**;130 W 0.926;131 V 0.998**;132 Y 0.998**;13…
DTD2	positive	0	0	2 N 0.683;5 K 0.864;6 Y 0.984*;7 R 0.859;8 K 0.993**;9 N 1.000**;22 G 0.770;23 I 0.993**;25 C 0.995**;26 A 0.578;27 L 0.744;28 A 0.909;29 S 0.990**;30 E 0.990**;31 H 0.889;32 S 0.840;33 E 0.797;34 E 0.936;35 K 0.982*;36 R 0.955*;37 I 0.776;38 I 0.958*;39 H 0.933;41 C 0.997**;42 R 0.990**;43 P 0.930;44 E 0.967*;45 R 0.977*;46 F 0.964*;47 S 0.538;49 C 0.982*;51 F 0.616;53 F 0.571;54 C 0.794;55 L 0.…
TRIP4	positive	0.00181446	0.00885724	17 Q 0.934;18 Q 0.923;20 K 0.952*;24 T 0.613;38 P 0.585;39 P 0.588;41 L 0.577;42 S 0.688;43 S 0.568;44 C 0.716;129 F 0.874;143 L 0.520;393 M 0.850;394 S 0.886;424 H 0.809;497 L 0.517;532 M 0.815;
MPHOSPH10	positive	1.44e-11	1.8e-10	6 W 0.576;28 - 0.676;30 G 0.780;31 T 0.782;33 A 0.974*;34 R 0.953*;154 D 0.708;186 N 0.553;336 A 0.756;347 M 0.652;354 K 0.544;395 N 0.563;
DLAT	positive	1.09e-05	7.19e-05	28 - 0.706;34 - 0.738;37 - 0.727;49 - 0.781;51 - 0.730;53 - 0.846;54 - 0.759;55 - 0.647;56 - 0.735;61 - 0.716;62 - 0.763;68 - 0.519;313 V 0.863;333 A 0.858;
LOC101798238	positive	0	0	16 - 0.661;21 - 0.581;26 - 0.549;28 - 0.661;30 - 0.634;31 - 0.616;32 - 0.587;34 - 0.544;35 - 0.637;36 - 0.693;37 - 0.664;39 - 0.619;42 - 0.619;44 - 0.627;45 - 0.542;46 - 0.675;47 - 0.658;48 - 0.615;50 - 0.671;52 - 0.694;53 - 0.620;55 - 0.530;56 - 0.505;60 - 0.541;63 - 0.558;80 - 0.566;84 E 0.533;85 P 0.615;88 - 0.633;89 - 0.511;121 L 0.746;122 R 0.527;124 E 0.818;125 E 0.691;129 E 0.955*;132 R 0.…
ARID3C	positive	0	0	32 M 0.898;33 A 0.864;34 P 0.963*;35 N 0.970*;36 Q 0.983*;38 F 0.970*;39 T 0.826;41 C 0.997**;42 L 0.577;45 G 0.699;46 L 0.969*;47 Q 0.944;48 P 0.556;49 R 0.554;50 L 0.856;51 S 0.926;52 P 0.985*;53 A 0.638;54 R 0.862;55 V 0.893;57 S 0.869;58 S 0.854;60 A 0.995**;61 E 0.980*;62 Q 0.991**;63 G 0.962*;64 W 0.993**;65 G 0.989*;66 T 0.949;67 Q 0.979*;68 H 0.947;69 A 0.999**;70 A 0.998**;71 V 0.786;72 …
TMPRSS3	positive	1.27e-14	2.13e-13	22 I 0.778;33 H 0.815;78 L 0.892;158 E 0.534;472 - 0.853;473 - 0.861;474 - 0.682;475 - 0.624;476 - 0.723;479 - 0.818;481 - 0.773;483 - 0.690;484 - 0.901;485 - 0.679;487 - 0.839;488 - 0.786;490 - 0.871;491 - 0.891;492 - 0.750;493 - 0.781;494 - 0.847;495 - 0.828;501 - 0.794;503 - 0.541;504 - 0.847;505 - 0.748;506 - 0.894;507 - 0.883;509 - 0.765;510 - 0.877;511 - 0.654;512 - 0.758;
TMX3	positive	0	0	2 G 0.953*;3 M 0.978*;4 E 0.991**;5 T 0.992**;6 I 0.984*;7 G 0.630;8 T 0.881;9 E 0.909;10 E 0.984*;11 R 0.983*;35 L 0.959*;36 Q 0.549;37 C 0.975*;38 C 0.936;39 Y 0.612;40 C 0.663;41 G 0.883;42 Q 0.874;43 T 0.590;44 L 0.704;45 P 0.620;46 L 0.934;47 E 0.984*;48 E 0.949;49 G 0.862;50 D 0.983*;51 P 0.885;52 V 0.864;53 I 0.998**;54 L 0.984*;55 E 0.881;56 E 0.868;57 A 0.977*;58 A 0.993**;59 V 0.977*;60…
ETFA	positive	0	0	94 P 0.966*;95 D 0.959*;97 L 0.924;98 S 0.993**;99 G 0.991**;102 A 0.703;105 E 0.986*;107 D 0.929;108 G 0.963*;109 E 0.884;110 S 0.988*;111 F 0.978*;112 A 0.801;115 E 0.851;116 A 0.626;117 A 0.875;119 A 0.513;120 A 0.557;121 S 0.872;122 R 0.944;123 E 0.951*;124 R 0.891;125 L 0.866;126 L 0.848;127 R 0.944;128 A 0.955*;130 A 0.567;131 L 0.866;132 Q 0.703;133 A 0.923;135 R 0.950*;136 E 0.926;138 S 0…
LOC101790225	positive	4.22e-05	0.000260298	61 - 0.896;74 - 0.533;77 - 0.518;92 N 0.788;132 L 0.687;298 I 0.607;
CD109	positive	0	0	41 C 0.622;44 S 0.534;62 V 0.533;71 S 0.573;73 Q 0.606;88 E 0.586;97 K 0.740;109 A 0.910;112 V 0.713;114 M 0.574;122 V 0.880;126 I 0.691;129 P 0.784;134 S 0.668;135 W 0.992**;136 D 0.979*;153 L 0.988*;155 W 0.768;157 A 0.584;163 W 0.749;169 S 0.724;205 M 0.537;445 A 0.515;486 S 0.565;901 I 0.527;1041 G 0.682;1420 V 0.534;
TTC8	positive	1.65e-10	1.85e-09	22 - 0.848;23 - 0.776;25 - 0.907;26 - 0.935;27 - 0.899;28 - 0.937;29 - 0.594;30 - 0.868;31 - 0.946;32 - 0.942;33 - 0.976*;34 - 0.977*;35 - 0.993**;36 - 0.544;38 - 0.880;39 - 0.974*;40 - 0.903;41 - 0.980*;42 - 0.568;43 - 0.968*;44 - 0.948;45 - 0.952*;46 - 0.958*;47 - 0.935;48 - 0.948;49 - 0.629;50 - 0.542;51 - 0.873;52 - 0.606;54 - 0.946;55 - 0.985*;56 - 0.860;57 - 0.725;58 - 0.966*;59 - 0.865;60 …
AASDHPPT	positive	1.04e-09	1.07e-08	2 M 0.873;4 P 0.766;5 L 0.916;6 K 0.818;7 S 0.853;10 R 0.791;11 P 0.516;12 L 0.845;16 P 0.551;17 S 0.928;18 S 0.915;19 R 0.911;20 F 0.755;21 D 0.912;22 A 0.764;23 S 0.593;27 G 0.758;28 S 0.995**;30 Y 0.956*;31 R 0.899;33 A 0.805;34 L 0.822;36 Q 0.995**;38 - 0.937;39 L 0.759;48 I 0.616;49 Q 0.807;50 M 0.959*;52 K 0.694;53 L 0.997**;54 L 0.922;55 T 0.802;91 N 0.694;161 R 0.543;267 R 0.519;273 N 0.9…
LRCH1	positive	1.77e-05	0.000113762	6 - 0.585;35 - 0.626;47 - 0.610;63 - 0.628;93 - 0.887;103 - 0.557;506 D 0.578;515 R 0.627;539 S 0.650;541 S 0.755;605 - 0.734;728 E 0.792;729 K 0.864;732 L 0.901;739 E 0.949;740 K 0.840;774 V 0.974*;775 K 0.973*;776 V 0.807;777 S 0.910;779 T 0.931;781 Q 0.891;784 L 0.761;788 T 0.980*;789 V 0.982*;790 K 0.951*;791 Q 0.866;794 F 0.974*;
NME7	positive	0	0	8 - 0.508;9 - 0.548;10 - 0.523;12 - 0.611;14 - 0.573;16 - 0.590;17 - 0.662;20 - 0.596;22 - 0.555;24 - 0.639;28 - 0.657;29 - 0.605;32 - 0.688;33 - 0.548;35 - 0.512;37 - 0.585;38 - 0.639;39 - 0.595;41 - 0.539;42 - 0.505;44 - 0.581;48 - 0.636;49 - 0.590;51 - 0.723;52 - 0.901;53 - 0.951*;57 - 0.942;58 - 0.916;59 M 0.989*;60 A 0.940;61 N 0.899;62 V 0.906;63 - 0.978*;64 - 0.974*;65 - 0.743;66 - 0.532;6…
MATN3	positive	6.49e-13	9.34e-12	2 P 0.862;3 P 0.964*;4 R 0.977*;5 L 0.982*;6 V 0.950*;7 L 0.719;8 R 0.831;9 A 0.866;10 V 0.835;12 E 0.927;23 P 0.565;24 E 0.626;25 D 0.990**;29 R 0.950;30 A 0.827;31 Q 0.842;32 V 0.784;33 P 0.504;36 F 0.995**;37 S 0.997**;40 K 0.884;47 L 0.686;48 I 0.784;49 L 0.855;50 H 0.542;52 F 0.702;53 S 0.715;54 P 0.595;55 N 0.744;58 - 0.717;59 - 0.797;68 A 0.661;143 I 0.904;345 P 0.775;408 Q 0.632;438 H 0.6…
ATP5MC3	positive	0	0	1 - 0.606;2 - 0.606;3 - 0.606;4 - 0.606;5 - 0.606;6 - 0.606;7 M 0.703;8 T 0.517;9 L 0.923;10 E 0.853;11 G 0.718;12 W 0.947;13 M 0.755;14 P 0.693;15 K 0.796;16 D 0.745;17 M 0.994**;18 C 0.979*;19 R 0.947;20 P 0.965*;21 L 0.753;22 V 0.866;23 K 0.719;24 E 0.853;25 N 0.868;26 S 0.983*;27 F 0.983*;28 I 0.874;29 R 0.729;30 A 0.965*;31 L 0.935;32 L 0.932;33 D 0.793;34 L 0.849;35 K 0.607;36 A 0.811;37 F …
LOC101795142	positive	6.16e-06	4.19e-05	10 V 0.502;14 P 0.631;16 C 0.638;19 C 0.511;35 Y 0.944;37 A 0.893;45 A 0.684;66 T 0.814;69 P 0.720;171 G 0.925;188 G 0.589;189 G 0.887;253 S 0.937;290 L 0.656;406 G 0.813;
LOC113839598	positive	3.67e-09	3.55e-08	155 I 0.652;218 T 0.606;255 A 0.650;256 T 0.913;296 V 0.566;423 T 0.657;495 A 0.685;500 L 0.908;513 S 0.574;635 R 0.769;692 S 0.810;693 S 0.920;695 S 0.797;697 D 0.779;867 S 0.811;868 E 0.806;869 S 0.853;874 Q 0.751;875 S 0.918;914 K 0.717;915 K 0.957*;918 L 0.541;921 P 0.746;922 V 0.738;926 V 0.973*;965 R 0.801;991 S 0.976*;993 Q 0.926;
RFC5	positive	4.23e-06	2.95e-05	9 G 0.780;10 F 0.680;11 A 0.762;12 P 0.771;16 R 0.833;17 E 0.601;19 L 0.656;21 A 0.561;23 R 0.908;26 S 0.994**;27 G 0.982*;29 E 0.517;32 R 0.600;44 W 0.888;46 R 0.640;48 T 0.665;49 E 0.527;50 A 0.681;51 A 0.610;56 K 0.818;59 R 0.515;89 K 0.821;244 T 0.748;301 G 0.923;302 E 0.661;303 G 0.999**;308 Q 0.949;309 A 0.998**;310 R 0.702;313 S 0.997**;314 V 0.995**;315 K 0.746;316 P 0.847;317 S 1.000**;3…
SDE2	positive	4.39e-10	4.72e-09	2 M 0.563;3 P 0.786;4 S 0.927;5 F 0.986*;6 - 0.975*;8 L 0.876;9 P 0.501;10 P 0.922;11 P 0.762;12 V 0.669;31 L 0.932;36 Q 0.968*;37 T 0.756;38 A 0.987*;41 F 0.708;42 F 0.993**;52 C 0.921;53 S 0.892;54 R 0.947;55 A 0.583;57 D 0.863;59 P 0.993**;60 R 0.562;62 W 0.721;63 R 0.854;64 E 0.792;65 - 0.525;67 Y 0.533;69 N 0.836;70 G 0.750;71 E 0.870;85 E 0.843;86 N 0.815;111 A 0.883;243 E 0.509;265 P 0.793…
VDR	positive	3.41e-10	3.7e-09	46 F 0.505;61 Q 0.895;69 T 0.639;205 M 0.826;237 H 0.501;258 A 0.561;261 K 0.711;265 T 0.785;275 A 0.922;279 P 0.720;281 V 0.795;285 P 0.720;287 S 0.808;290 E 0.676;310 E 0.772;312 G 0.661;315 A 0.962*;317 L 0.801;318 N 0.607;319 L 0.662;321 E 0.982*;323 T 0.802;401 G 0.952*;402 N 0.995**;404 C 0.792;429 I 0.934;431 Q 0.995**;432 R 0.999**;433 V 0.865;434 R 1.000**;436 C 0.999**;460 L 0.799;461 F…
NEK1	positive	6.64e-10	6.98e-09	79 P 0.833;80 T 0.942;82 Q 0.752;83 E 0.521;84 H 0.944;85 R 0.638;87 R 0.945;88 V 0.927;89 R 0.562;91 S 0.790;107 V 0.668;108 G 0.825;110 P 0.771;111 R 0.922;112 I 0.945;113 A 0.845;117 I 0.601;119 P 0.746;121 S 0.931;357 P 0.544;457 F 0.757;647 S 0.526;740 P 0.883;813 L 0.572;828 L 0.875;914 S 0.660;951 T 0.698;967 Y 0.549;1031 V 0.601;1295 A 0.778;
PUS1	positive	1.11e-16	2.27e-15	9 - 0.527;12 - 0.609;14 - 0.667;15 - 0.602;19 - 0.638;20 - 0.611;21 - 0.598;22 - 0.638;27 - 0.618;29 - 0.617;32 - 0.635;33 - 0.558;35 - 0.562;43 - 0.527;45 - 0.519;49 - 0.527;51 - 0.555;53 - 0.588;55 - 0.581;58 - 0.650;59 - 0.524;60 - 0.894;65 - 0.862;66 - 0.917;74 - 0.970*;78 - 0.991**;83 - 0.637;85 - 0.701;87 - 0.617;88 - 0.562;89 - 0.690;90 - 0.559;91 - 0.535;93 - 0.647;94 - 0.962*;95 - 0.921;…
ALS2	positive	1.31e-05	8.63e-05	36 P 0.736;47 A 0.580;67 K 0.511;78 C 0.518;137 I 0.540;267 Q 0.544;282 G 0.514;285 V 0.503;301 H 0.540;302 M 0.884;354 S 0.574;356 E 0.754;359 M 0.916;377 S 0.502;382 T 0.527;650 C 0.562;678 V 0.544;795 M 0.761;877 H 0.539;906 P 0.934;921 G 0.543;956 S 0.572;1042 P 0.530;1063 I 0.547;1067 A 0.501;1230 T 0.916;1232 S 0.955*;1233 G 0.916;1234 K 0.516;1235 G 0.942;1236 T 0.515;1238 T 0.887;1239 L 0…
RGS12	positive	0.000153814	0.000882402	323 F 0.517;490 S 0.529;1034 L 0.924;1035 V 0.737;1036 P 0.972*;1037 I 0.826;1038 N 0.958*;1051 V 0.665;1053 E 0.780;1056 R 0.977*;1058 V 0.939;1060 A 0.946;1063 G 0.958*;1064 L 0.922;1067 N 0.943;1068 E 0.975*;1069 L 0.510;1070 V 0.750;1071 A 0.954*;1072 R 0.967*;1397 R 0.729;1415 T 0.871;1421 V 0.820;
TMEM175	positive	0.000652378	0.00344458	13 - 0.908;16 - 0.854;17 - 0.907;18 - 0.922;94 V 0.985*;97 A 0.963*;99 A 0.958*;108 V 0.672;217 F 0.959*;247 V 0.541;251 - 0.754;
SMC5	positive	8.28e-14	1.29e-12	2 R 0.663;3 T 0.978*;4 L 0.648;5 S 0.657;9 - 0.775;10 - 0.864;16 - 0.861;22 - 0.748;27 - 0.835;108 S 0.743;111 T 0.748;113 I 0.736;118 T 0.769;385 G 0.996**;410 S 0.985*;670 F 0.603;676 Y 0.840;695 G 0.598;696 N 0.601;703 S 0.919;731 S 0.988*;789 V 0.699;797 R 0.953*;869 S 0.694;1030 Y 0.579;1057 - 0.642;
ING4	positive	9.68e-10	9.99e-09	31 H 0.953*;32 E 0.831;33 S 0.741;35 F 0.951*;36 S 0.996**;40 P 0.998**;41 P 0.753;85 V 0.943;198 H 0.914;249 V 0.999**;289 G 0.999**;290 L 0.952*;291 D 0.904;311 H 0.999**;312 D 0.953*;313 S 0.999**;314 S 0.949;358 I 0.994**;359 Q 0.999**;360 V 0.998**;361 A 1.000**;363 N 0.998**;364 F 1.000**;365 P 1.000**;370 G 0.948;372 L 0.951*;373 R 0.999**;374 V 0.999**;375 H 0.917;376 C 1.000**;377 L 1.00…
SLC35D2	positive	0	0	27 - 0.870;28 - 0.971*;29 - 0.983*;30 - 0.919;31 - 0.625;33 - 0.552;34 - 0.957*;35 - 0.842;37 - 0.848;38 - 0.990*;41 - 0.868;42 - 0.998**;44 - 0.801;45 - 0.941;46 - 0.821;50 - 0.696;52 - 0.639;53 - 0.773;54 - 0.932;56 - 0.678;57 - 0.721;58 - 0.569;71 - 0.595;72 - 0.933;76 - 0.998**;81 - 0.786;84 - 0.525;87 - 0.622;88 - 0.862;109 - 0.644;130 - 0.974*;131 - 0.925;142 - 0.926;143 - 0.826;145 - 0.952…
SLC22A3	positive	0.00225679	0.0108606	71 R 0.633;232 D 0.714;532 H 0.824;538 K 0.624;539 K 0.505;540 R 0.900;545 T 0.620;546 S 0.931;
CREB1	positive	3.42e-11	4.11e-10	95 L 0.579;96 I 0.970*;97 Y 0.559;98 S 0.586;99 G 0.939;100 T 0.931;101 G 0.960*;102 K 0.519;318 V 0.545;
IRS2	positive	0	0	55 T 0.609;57 L 0.768;58 N 0.728;59 N 0.592;61 * 0.540;63 L 0.583;66 L 0.731;71 P 0.517;72 P 0.966*;74 G 0.976*;75 P 0.986*;76 N 0.975*;77 L 0.943;78 N 0.942;79 N 0.731;80 N 0.983*;81 N 0.749;82 N 0.932;83 N 0.683;84 N 0.979*;85 Q 0.517;86 G 0.709;88 R 0.838;89 K 0.691;90 C 0.984*;91 G 0.990**;114 E 0.771;115 E 0.648;116 A 0.969*;117 A 0.736;118 G 0.964*;119 A 0.809;120 R 0.726;122 E 0.988*;123 Y…
GATA6	positive	0.000205271	0.00115975	150 P 0.523;154 A 0.630;159 A 0.627;161 R 0.663;163 S 0.574;165 Q 0.610;166 G 0.553;172 M 0.572;173 G 0.656;175 H 0.780;180 R 0.638;184 V 0.919;188 P 0.579;189 N 0.613;345 * 0.683;348 I 0.987*;349 R 0.963*;350 K 0.994**;355 F 0.663;356 S 0.948;359 R 0.759;406 G 0.957*;422 A 0.630;441 P 0.668;
HMCES	positive	0.0115322	0.0486993	41 S 0.518;225 D 0.956*;228 K 0.694;229 D 0.716;230 V 0.967*;233 I 0.878;235 H 0.950*;
UBE3C	positive	0.0117763	0.0496764	12 M 0.538;15 F 0.851;16 E 0.627;17 G 0.814;35 P 0.607;37 V 0.865;43 S 0.826;
SLC22A23	positive	0.00210747	0.0101922	39 - 0.691;42 - 0.703;52 - 0.749;134 N 0.900;136 S 0.859;139 D 0.734;141 L 0.852;143 P 0.819;145 P 0.513;147 L 0.923;149 T 0.868;151 A 0.682;152 G 0.790;348 H 0.856;
MAPKAP1	positive	1.47e-10	1.67e-09	65 I 0.950;453 V 0.866;454 R 0.995**;455 Q 0.907;456 V 0.975*;458 S 0.995**;459 S 0.983*;460 P 0.996**;462 Q 0.965*;469 P 0.996**;470 V 0.982*;482 S 0.514;484 A 0.994**;485 V 0.864;487 T 0.965*;488 S 0.971*;
FGL2	positive	0.00776913	0.0341728	23 V 0.785;131 L 0.770;227 N 0.902;417 V 0.663;
ZC3H6	positive	0.000840269	0.00435726	3 F 0.916;5 S 0.919;6 L 0.540;7 F 0.929;8 S 0.929;10 P 0.917;13 P 0.931;36 D 0.974*;38 N 0.907;42 S 0.940;43 D 0.891;45 Q 0.971*;46 H 0.965*;47 A 0.664;49 D 0.891;50 E 0.916;554 A 0.879;882 T 0.802;1206 S 0.713;1249 S 0.589;
CFAP54	positive	0	0	7 M 0.691;8 T 0.525;9 Q 0.555;10 A 0.762;11 C 0.833;12 Q 0.549;15 Y 0.641;16 T 0.738;17 P 0.997**;20 F 0.971*;21 P 0.951*;25 S 0.815;35 I 0.796;36 L 0.966*;39 T 0.696;40 E 0.712;41 S 0.699;47 L 0.703;49 V 0.642;50 S 0.813;52 G 0.782;54 L 0.916;55 T 0.858;56 K 0.704;57 H 0.983*;58 S 0.843;59 S 0.927;62 S 0.645;66 V 0.594;67 H 0.987*;68 L 0.862;70 Q 0.860;71 P 0.806;77 Q 0.895;82 A 0.955*;83 E 0.55…
LOC101794145	positive	7.97e-12	1.01e-10	24 - 0.848;26 - 0.983*;27 - 0.942;28 - 0.955*;29 - 0.910;30 - 0.756;31 - 0.753;32 - 0.970*;33 - 0.868;34 - 0.872;35 - 0.967*;36 - 0.784;37 - 0.615;38 - 0.941;39 - 0.742;40 - 0.974*;41 - 0.959*;43 - 0.689;44 - 0.754;45 - 0.855;46 - 0.731;47 - 0.971*;48 - 0.764;49 - 0.973*;50 - 0.994**;51 - 0.968*;52 - 0.941;53 - 0.989*;54 - 0.968*;56 - 0.992**;57 - 0.768;58 - 0.970*;59 - 0.983*;60 - 0.739;61 - 0.9…
CD36	positive	0.00874404	0.0379701	81 T 0.728;151 T 0.836;167 S 0.583;207 Y 0.932;293 A 0.629;354 H 0.777;364 K 0.618;
LOC101794959	positive	1.67e-06	1.22e-05	8 Q 0.643;451 N 0.618;476 V 0.682;531 L 0.706;542 L 0.573;559 Q 0.625;612 M 0.699;629 L 0.635;630 M 0.946;633 S 0.875;635 I 0.802;644 K 0.954*;647 Q 0.913;648 K 0.600;649 K 0.752;651 S 0.744;657 Q 0.708;663 R 0.816;665 K 0.748;669 R 0.909;670 Q 0.923;715 R 0.741;
PLA2G15	positive	0	0	6 D 0.918;7 H 0.872;8 F 0.618;10 A 0.925;11 D 0.875;12 L 0.982*;13 S 0.616;14 L 0.575;15 F 0.953*;16 T 0.867;17 A 0.956*;18 T 0.857;19 K 0.911;20 W 0.991**;21 I 0.945;22 T 0.842;23 E 0.993**;25 T 0.711;27 G 0.926;28 K 0.790;29 T 0.701;31 L 0.954*;32 L 0.903;34 D 0.502;35 T 0.864;36 A 0.929;37 A 0.576;38 E 0.804;39 Y 0.964*;40 Q 0.852;41 L 0.947;42 R 0.943;43 L 0.897;44 I 0.978*;45 K 0.794;46 K 0.…
CCDC69	positive	2.89e-15	5.19e-14	9 A 0.710;12 S 0.967*;13 P 0.534;14 C 0.773;16 G 0.577;17 C 0.888;18 K 0.554;20 R 0.785;36 L 0.695;37 Q 0.801;38 A 0.788;39 A 0.822;40 C 0.777;41 I 0.649;42 H 0.792;44 C 0.645;45 V 0.703;46 P 0.777;48 A 0.552;50 T 0.760;51 I 0.684;52 S 0.619;53 S 0.822;54 Y 0.869;55 F 0.770;56 S 0.768;57 I 0.819;59 A 0.682;60 W 0.700;61 H 0.644;64 R 0.723;65 P 0.799;66 P 0.622;67 I 0.730;70 S 0.692;73 Q 0.862;74 …
SKP2	positive	1e-12	1.4e-11	4 - 0.738;5 - 0.714;7 - 0.915;8 - 0.743;9 - 0.876;10 - 0.656;11 - 0.877;12 - 0.721;13 - 0.554;14 - 0.787;15 - 0.828;20 - 0.886;26 - 0.880;27 - 0.779;29 - 0.859;88 W 0.586;90 F 0.590;91 F 0.505;93 C 0.527;95 S 0.959*;96 R 0.930;97 K 0.724;98 H 0.852;100 Q 0.972*;101 E 0.904;102 I 0.582;103 P 0.536;114 T 0.620;138 K 0.583;159 R 0.700;317 I 0.861;327 M 0.534;374 V 0.626;428 I 0.850;515 S 0.918;516 S…
HAUS6	positive	2.33e-14	3.85e-13	39 - 0.532;43 - 0.644;77 - 0.551;84 N 0.946;96 T 0.548;101 S 0.920;114 T 0.913;115 D 0.944;116 K 0.530;118 A 0.686;137 C 0.721;139 N 0.558;143 Q 0.621;196 Y 0.632;306 D 0.549;319 T 0.597;371 S 0.574;372 - 0.601;381 Q 0.513;414 W 0.701;430 T 0.807;436 E 0.645;445 P 0.681;459 S 0.899;461 F 0.987*;467 P 0.849;470 V 0.910;474 F 0.893;475 E 0.717;476 S 0.644;477 I 0.766;478 C 0.885;479 D 0.830;483 E 0…
TEX11	positive	2.89e-09	2.82e-08	11 - 0.749;17 - 0.506;20 - 0.625;21 - 0.724;26 - 0.749;31 - 0.553;33 - 0.715;34 - 0.506;35 - 0.512;42 - 0.739;82 V 0.950*;83 L 0.619;92 V 0.742;258 V 0.508;775 P 0.920;801 T 0.548;802 R 0.559;803 D 0.557;805 S 0.766;807 E 0.718;810 T 0.787;814 V 0.780;816 I 0.523;818 A 0.992**;819 H 0.560;820 S 0.639;1100 V 0.594;
XRN2	positive	1.41e-06	1.04e-05	7 Y 0.818;9 Q 0.803;11 H 0.995**;13 N 0.611;14 S 0.856;18 E 0.658;26 Q 0.800;37 Q 0.768;39 F 0.807;40 S 0.754;528 H 0.967*;529 C 0.940;538 S 0.526;539 M 0.614;542 S 0.931;543 C 0.821;592 D 0.515;867 S 0.718;
NUP188	positive	2.22e-16	4.34e-15	61 - 0.976*;62 - 0.937;64 - 0.957*;65 - 0.889;66 - 0.974*;67 - 0.758;68 - 0.949;70 - 0.611;71 - 0.965*;72 - 0.965*;73 - 0.999**;74 - 0.965*;75 - 0.906;76 - 0.991**;77 - 0.923;78 - 0.656;81 - 0.749;85 M 0.970*;830 R 0.594;878 S 0.503;1172 M 0.805;1423 A 0.926;
TBC1D31	positive	0	0	41 A 0.515;42 C 0.880;43 F 0.769;45 L 0.692;48 T 0.981*;49 L 0.914;52 S 0.515;53 D 0.792;54 P 0.986*;166 V 0.968*;169 M 0.976*;170 D 0.802;174 F 0.844;176 H 0.990*;318 R 0.503;992 T 0.607;1059 C 0.781;1197 E 0.514;1223 W 0.681;
SYNM	positive	0	0	27 - 0.557;41 - 0.611;83 M 0.879;84 S 0.763;85 I 0.766;87 Y 0.709;88 S 0.738;90 S 0.914;93 P 0.805;95 L 0.771;98 G 0.682;100 A 0.734;101 A 0.792;112 Y 0.728;113 C 0.928;114 E 0.877;115 L 0.839;116 L 0.976*;118 R 0.920;120 A 0.835;123 P 0.589;126 E 0.575;129 I 0.839;130 L 0.617;178 P 0.672;201 Q 0.824;209 V 0.519;233 T 0.894;235 A 0.848;236 K 0.821;239 A 0.605;240 E 0.968*;242 E 0.661;251 E 0.893;…
SLC38A7	positive	0	0	40 G 0.842;77 M 0.781;241 T 0.847;258 C 0.987*;259 H 0.998**;260 V 0.739;261 S 0.992**;278 S 0.999**;279 V 0.958*;280 P 0.998**;281 V 0.944;282 F 0.893;283 N 0.990*;284 S 0.994**;287 M 0.869;288 K 0.963*;289 Q 0.978*;291 E 0.722;297 A 0.994**;311 T 0.999**;313 T 0.845;315 V 0.999**;316 C 0.999**;317 G 0.899;320 T 0.857;322 G 0.998**;323 T 0.998**;324 S 0.964*;325 V 0.997**;326 D 0.983*;327 Q 0.91…
TMEM186	positive	0.000168044	0.000960517	27 F 0.716;60 N 0.520;62 Y 0.560;63 L 0.569;64 R 0.627;65 T 0.958*;71 E 0.866;75 S 0.673;174 T 0.860;
RNF32	positive	3.47e-13	5.11e-12	12 P 0.504;17 G 0.632;18 H 0.548;33 Q 0.575;38 H 0.532;70 V 0.538;75 V 0.635;130 W 0.680;229 V 0.657;254 N 0.770;262 I 0.574;266 G 0.649;269 S 0.513;285 L 0.506;291 L 0.774;303 Q 0.563;304 V 0.955*;309 H 0.827;310 F 0.555;311 G 0.992**;312 K 0.999**;313 R 1.000**;314 Y 0.974*;316 T 0.959*;317 V 0.979*;318 L 0.587;319 F 0.640;320 V 0.991**;321 L 0.840;322 C 1.000**;323 H 0.905;324 S 0.962*;325 V 0…
NF1	positive	0	0	22 M 0.724;24 E 0.745;25 E 0.732;26 T 0.799;27 Q 0.765;28 T 0.790;30 L 0.706;35 H 0.835;39 L 0.993**;40 P 0.912;41 R 0.979*;47 S 0.794;81 L 0.818;84 T 0.972*;85 N 0.737;87 L 0.936;88 L 0.962*;89 S 0.793;91 Q 0.748;92 R 0.848;93 V 0.863;94 P 0.939;96 H 0.553;97 I 0.973*;473 I 0.745;474 C 0.966*;479 Q 0.995**;481 S 0.870;482 P 0.809;486 H 0.943;490 V 0.992**;493 L 0.623;494 H 0.963*;495 R 0.976*;49…
GAREM1	positive	5.47e-13	7.91e-12	27 F 0.702;28 S 0.758;29 S 0.846;31 G 0.661;32 D 0.922;33 W 0.901;34 N 0.889;35 L 0.609;36 E 0.881;38 Q 0.892;40 A 0.587;41 A 0.586;43 R 0.792;44 S 0.844;45 K 0.946;46 Q 0.926;47 G 0.604;49 R 0.567;50 T 0.920;64 K 0.653;65 G 0.838;66 E 0.831;67 D 0.924;73 T 0.579;74 K 0.913;76 I 0.824;77 A 0.532;124 L 0.624;127 A 0.778;129 S 0.865;130 C 0.740;152 P 0.604;153 G 0.572;154 M 0.563;156 Q 0.787;160 N …
FAM19A4	positive	0	0	44 V 0.821;147 N 1.000**;148 T 0.995**;149 V 1.000**;150 A 1.000**;151 K 1.000**;152 N 1.000**;153 K 0.989*;154 P 1.000**;156 G 1.000**;157 H 1.000**;158 Y 1.000**;159 W 0.999**;160 N 1.000**;161 N 0.504;162 G 0.706;163 M 0.855;165 N 0.616;166 H 0.944;171 L 0.788;172 H 0.730;174 D 0.976*;175 P 0.967*;177 L 0.772;
DHX37	positive	2.55e-05	0.000160852	17 - 0.668;19 - 0.723;20 - 0.857;24 - 0.610;34 - 0.757;39 L 0.810;63 K 0.842;126 V 0.631;142 A 0.737;162 G 0.625;167 P 0.925;172 H 0.990*;174 S 0.856;1075 S 0.685;1149 A 0.787;
PCNT	positive	0	0	110 Y 0.934;115 V 0.508;116 R 0.865;121 T 0.743;124 C 0.584;130 L 0.570;133 F 0.611;141 P 0.733;146 S 0.979*;224 G 0.691;228 L 0.725;231 W 0.718;293 H 0.594;376 R 0.593;624 C 0.903;669 K 0.532;681 E 0.812;683 Q 0.538;869 R 0.810;871 L 0.656;872 E 0.852;874 C 0.836;875 V 0.798;945 S 0.664;960 R 0.628;1113 A 0.506;1169 S 0.598;1541 V 0.743;1560 S 0.964*;1561 L 0.954*;1564 F 0.825;1697 S 0.724;1898 …
RBP7	positive	0.00998293	0.0426633	49 S 0.970*;50 F 0.542;121 H 0.899;
SNX8	positive	3.37e-06	2.37e-05	31 - 0.825;34 - 0.523;35 - 0.996**;37 - 0.617;38 - 0.907;39 - 0.695;436 M 0.717;438 K 0.994**;442 S 0.715;444 T 0.948;446 Q 0.923;447 N 0.966*;456 L 0.929;458 S 0.969*;459 R 0.828;461 V 0.655;
LETM1	positive	0.00266283	0.0126667	485 L 0.721;660 D 0.711;
DLEC1	positive	7.16e-11	8.35e-10	10 L 0.730;11 G 0.582;13 R 0.645;18 P 0.790;20 L 0.920;22 E 0.664;26 S 0.511;32 - 0.677;35 - 0.799;38 - 0.592;43 - 0.801;53 A 0.506;54 K 0.784;55 G 0.718;59 L 0.887;63 S 0.909;70 I 0.881;84 V 0.767;228 V 0.502;413 T 0.945;868 Q 0.566;1237 H 0.698;1290 T 0.559;1419 A 0.716;1690 S 0.845;1710 K 0.601;1712 W 0.998**;
SYT16	positive	0.000211763	0.00119298	76 R 0.894;182 L 0.703;285 T 0.978*;361 H 0.729;498 S 0.807;499 G 0.558;501 S 0.862;503 L 0.899;
CERK	positive	4.08e-07	3.2e-06	3 - 0.857;42 K 0.974*;45 D 0.747;47 - 0.729;116 I 0.731;127 K 0.557;
TPR	positive	0.000549648	0.00292983	291 G 0.566;292 I 0.849;293 L 0.863;295 R 0.906;300 T 0.665;305 N 0.653;306 N 0.932;307 Q 0.869;341 R 0.921;343 I 0.597;344 S 0.617;346 L 0.873;347 K 0.840;348 K 0.855;352 S 0.836;356 Q 0.871;357 R 0.903;396 N 0.916;397 Q 0.908;796 M 0.888;1117 A 0.847;
CEP57	positive	5e-07	3.88e-06	3 - 0.646;6 - 0.551;7 - 0.618;8 - 0.776;10 - 0.977*;13 M 0.816;31 L 0.538;290 L 0.972*;342 N 0.729;438 Q 0.636;
IFFO1	positive	4.31e-13	6.27e-12	28 - 0.937;29 - 0.967*;31 - 0.640;33 - 0.660;34 - 0.958*;35 - 0.976*;37 - 0.535;41 - 0.939;42 - 0.943;43 - 0.530;45 - 0.724;48 - 0.857;49 - 0.578;50 - 0.649;52 - 0.943;53 - 0.791;55 - 0.522;56 - 0.865;57 - 0.505;60 - 0.623;63 - 0.925;64 - 0.970*;66 - 0.764;67 - 0.626;71 - 0.524;72 - 0.552;77 - 0.562;78 - 0.613;81 - 0.860;83 - 0.607;84 - 0.640;85 - 0.742;87 - 0.940;88 - 0.518;98 - 0.551;100 - 0.98…
ZW10	positive	0.000340996	0.00187644	4 - 0.501;45 M 0.669;46 I 0.636;48 K 0.946;49 K 0.790;50 Y 0.636;52 E 0.865;57 M 0.967*;58 Q 0.851;74 S 0.797;435 S 0.780;461 N 0.543;504 T 0.668;
RFX4	positive	0	0	22 A 0.907;25 E 0.970*;26 Q 0.739;27 P 0.956*;29 R 0.511;30 E 0.730;31 K 0.968*;34 K 0.952*;35 A 0.992**;36 P 0.990*;37 S 0.688;38 V 0.709;39 E 0.991**;40 N 0.967*;41 C 0.685;43 A 0.979*;61 K 0.955*;63 Q 0.994**;64 L 0.829;65 C 0.990*;66 C 1.000**;69 F 0.699;634 S 0.507;
SGCD	positive	3.6e-13	5.29e-12	15 T 0.935;16 M 0.994**;17 F 0.709;18 V 0.633;19 T 0.973*;28 P 0.827;244 R 0.955*;252 I 0.993**;253 T 0.986*;254 L 0.991**;255 N 0.929;256 S 0.958*;257 A 0.995**;258 K 0.916;259 I 1.000**;260 K 0.998**;261 L 0.998**;262 P 1.000**;263 N 0.908;264 L 0.998**;265 P 0.956*;266 Q 0.944;267 G 0.928;268 S 0.950*;269 S 1.000**;270 S 0.998**;271 S 0.962*;273 G 0.993**;274 S 1.000**;275 R 1.000**;276 Q 0.96…
BOLL	positive	0	0	23 - 0.841;24 - 0.952*;25 - 0.904;26 - 0.946;27 - 0.738;28 - 0.686;29 - 0.965*;30 - 0.927;31 - 0.522;32 - 0.801;33 - 0.944;34 - 0.854;35 - 0.885;36 - 0.830;40 - 0.821;42 - 0.937;43 - 0.928;44 - 0.943;45 - 0.973*;46 - 0.933;48 - 0.923;50 - 0.916;52 - 0.883;54 - 0.927;56 - 0.973*;59 - 0.730;60 - 0.681;61 - 0.957*;62 - 0.651;63 - 0.990**;64 - 0.959*;65 - 0.990*;67 - 0.529;76 L 0.666;79 S 0.606;92 T …
SAMD12	positive	0	0	45 - 0.574;47 - 0.535;49 - 0.530;52 - 0.566;54 - 0.569;57 - 0.615;59 - 0.601;60 - 0.555;61 - 0.658;62 - 0.551;63 - 0.833;66 - 0.766;67 - 0.930;68 - 0.949;69 - 0.618;70 - 0.732;73 M 0.760;75 F 0.995**;76 P 0.861;77 G 0.988*;78 Q 0.596;79 A 0.762;80 R 0.765;82 Y 0.977*;83 Q 0.876;85 G 0.958*;86 R 0.998**;87 L 1.000**;88 G 0.977*;89 A 0.564;132 P 0.514;254 - 0.698;255 - 0.931;256 - 0.854;258 - 0.542…
MYBBP1A	positive	1.5e-06	1.1e-05	503 N 0.658;763 K 0.814;1209 Y 0.651;1217 L 0.665;1237 - 0.570;1294 - 0.765;1345 L 0.554;1353 P 0.673;1357 C 0.653;
GATB	positive	0	0	3 - 0.832;5 - 0.552;6 - 0.829;7 - 0.585;8 - 0.505;10 - 0.510;11 - 0.804;16 - 0.587;21 - 0.605;41 - 0.601;42 M 0.961*;43 A 0.873;45 A 0.535;46 A 0.854;51 R 0.886;52 G 0.819;53 C 0.883;54 T 0.985*;55 L 0.999**;56 T 0.957*;57 I 0.930;58 F 0.931;60 F 0.678;61 S 1.000**;62 F 0.998**;63 F 0.851;357 A 0.843;445 L 0.901;478 L 0.924;505 K 0.982*;
BTF3L4	positive	9.72e-08	8.16e-07	12 K 0.723;13 C 0.992**;14 S 0.998**;16 I 0.952*;18 S 0.993**;19 I 0.984*;20 A 0.990**;21 D 0.984*;22 C 0.994**;23 H 0.759;24 L 0.854;25 L 0.985*;27 L 0.997**;28 F 0.998**;29 Q 0.787;
CEPT1	positive	1.03e-08	9.6e-08	343 I 0.761;398 K 0.912;464 V 0.741;465 G 0.961*;466 S 0.943;468 S 0.956*;469 V 0.861;470 C 0.940;471 Q 0.598;472 Q 0.940;473 S 0.748;474 L 0.821;475 Q 0.988*;478 C 0.944;479 A 0.991**;481 S 0.527;482 Q 0.990*;483 M 0.991**;490 P 0.716;491 L 0.924;492 A 0.987*;493 E 0.992**;494 A 0.505;495 S 0.968*;496 - 0.976*;
TAB2	positive	4.44e-16	8.48e-15	7 M 0.925;8 A 0.936;9 Q 0.996**;10 G 0.993**;11 S 0.585;12 Q 0.890;13 Q 0.933;16 I 0.534;17 Q 0.961*;18 V 0.928;19 L 0.917;20 H 0.993**;21 D 0.549;23 R 0.993**;24 Q 0.978*;25 K 0.998**;26 F 0.979*;28 E 0.630;29 V 0.984*;30 P 0.995**;31 E 0.963*;32 G 0.992**;35 S 0.994**;37 C 0.976*;38 M 0.989*;42 Q 0.963*;69 G 0.910;264 W 0.743;272 T 0.603;361 S 0.525;362 A 0.931;504 N 0.588;
FAM193A	positive	0.000830032	0.00430703	74 - 0.563;93 - 0.509;331 L 0.871;404 F 0.871;406 V 0.930;408 L 0.658;1343 G 0.690;1471 M 0.862;
LOC101792434	positive	0.000644471	0.00340512	11 - 0.873;13 - 0.517;14 - 0.860;18 - 0.800;19 - 0.538;20 - 0.644;21 - 0.522;24 - 0.931;26 - 0.739;46 - 0.881;51 - 0.510;53 - 0.594;54 - 0.979*;55 - 0.890;56 - 0.511;276 N 0.674;
TBC1D7	positive	3.38e-13	4.99e-12	157 C 0.913;169 S 0.909;194 A 0.858;227 V 0.772;258 K 0.858;266 I 0.765;267 P 1.000**;268 Q 0.883;269 D 0.984*;270 N 0.921;271 T 0.998**;272 D 0.982*;273 A 0.999**;274 I 0.998**;275 V 0.877;276 S 0.995**;277 K 0.999**;278 A 1.000**;279 V 0.995**;280 D 0.772;281 L 0.991**;283 R 0.922;292 H 0.876;294 G 0.965*;295 T 0.998**;296 P 0.998**;297 A 0.997**;298 H 0.999**;299 S 0.999**;300 V 0.964*;
PDE7A	positive	1.51e-05	9.79e-05	13 M 0.887;14 S 0.859;16 I 0.618;17 V 0.851;20 S 0.894;21 I 0.519;22 L 0.850;23 K 0.904;24 K 0.505;25 K 0.510;30 H 0.620;31 N 0.604;32 Q 0.824;33 G 0.699;34 E 0.626;35 R 0.962*;37 L 0.632;45 T 0.684;46 N 0.530;47 E 0.941;48 N 0.937;50 L 0.958*;51 L 0.508;53 F 0.505;58 E 0.556;59 N 0.611;60 F 0.971*;62 L 0.948;63 H 0.940;64 T 0.965*;65 Y 0.985*;66 A 0.953*;67 S 0.755;77 T 0.619;106 S 0.750;108 S 0…
IL31RA	positive	8.39e-09	7.92e-08	20 - 0.527;23 - 0.786;28 - 0.734;29 - 0.594;30 - 0.781;35 - 0.815;37 - 0.674;38 - 0.563;42 - 0.553;45 - 0.725;47 - 0.728;48 - 0.753;51 - 0.562;52 - 0.752;53 - 0.790;86 S 0.515;115 H 0.630;116 L 0.703;214 - 0.717;234 - 0.504;236 - 0.868;247 K 0.716;248 H 0.523;370 D 0.541;372 T 0.535;373 E 0.562;381 I 0.565;426 H 0.508;431 V 0.568;450 - 0.789;451 - 0.971*;453 - 0.649;454 - 0.744;455 - 0.772;457 - …
SDCCAG8	positive	4.77e-15	8.39e-14	9 R 0.546;11 R 0.517;12 V 0.541;14 H 0.619;15 C 0.719;20 S 0.690;21 S 0.931;23 R 0.779;25 R 0.852;27 L 0.695;28 R 0.904;29 S 0.512;42 S 0.971*;43 P 0.902;46 G 0.846;264 A 0.756;479 A 0.617;599 A 0.646;602 Q 0.588;620 M 0.743;621 E 0.628;624 H 0.581;625 E 0.553;782 E 0.750;
ODF2L	positive	0.00436192	0.0200895	32 P 0.537;64 Q 0.514;185 T 0.602;204 T 0.579;212 T 0.519;277 R 0.554;346 W 0.740;384 H 0.696;603 - 0.615;636 - 0.719;652 A 0.820;661 C 0.844;765 M 0.522;776 C 0.886;
CNOT11	positive	0	0	2 - 0.631;3 - 0.958*;4 - 0.930;5 - 0.940;6 - 0.685;7 - 0.949;10 - 0.941;11 - 0.957*;41 - 0.952*;55 L 0.774;57 Q 0.540;58 A 0.983*;59 L 0.990**;60 R 0.989*;61 Q 0.996**;62 A 0.803;63 S 0.629;64 P 0.999**;65 H 0.955*;66 T 0.907;67 Y 0.712;69 N 0.907;70 D 0.679;71 F 0.906;72 L 0.987*;74 S 0.972*;75 L 0.902;76 Q 0.868;77 S 0.654;78 S 0.978*;80 L 0.992**;81 P 0.984*;82 P 0.998**;83 K 0.986*;84 - 0.939…
MRPS7	positive	2.81e-06	2e-05	12 - 0.531;19 - 0.697;20 - 0.695;22 - 0.683;23 - 0.746;32 - 0.961*;85 - 0.799;148 V 0.616;
HNRNPU	positive	3.33e-16	6.5e-15	69 A 0.939;71 S 0.884;81 - 0.650;84 - 0.727;85 D 0.652;88 A 0.872;89 A 0.956*;90 S 0.551;91 T 0.714;96 D 0.916;98 E 0.924;101 E 0.949;102 A 0.930;103 A 0.891;177 - 0.987*;178 - 0.956*;181 - 0.910;184 - 0.905;186 - 0.643;187 - 0.909;188 - 0.905;190 - 0.795;192 - 0.972*;194 - 0.817;195 - 0.973*;196 - 0.690;198 - 0.983*;200 - 0.877;202 - 0.791;203 - 0.983*;204 - 0.933;205 - 0.976*;206 - 0.690;207 - …
GAP43	positive	6.37e-10	6.72e-09	3 K 0.773;5 S 0.701;7 A 0.932;8 A 0.910;10 E 0.956*;11 S 0.979*;13 G 0.703;14 L 0.850;15 E 0.883;17 P 0.885;19 I 0.955*;22 P 0.835;23 V 0.963*;25 P 0.732;26 A 0.837;27 G 0.934;44 P 0.877;115 G 0.752;147 A 0.508;174 L 0.628;182 A 0.522;
LOC101790525	positive	0.00397719	0.0184588	54 - 0.717;55 - 0.888;74 - 0.882;97 - 0.508;128 - 0.559;130 - 0.515;162 - 0.558;175 - 0.580;178 - 0.542;182 - 0.604;184 - 0.901;185 - 0.588;187 - 0.620;191 R 0.646;192 F 0.622;194 D 0.804;197 L 0.877;213 R 0.932;217 N 0.843;220 Q 0.535;225 N 0.748;237 H 0.502;244 R 0.504;245 L 0.838;256 Q 0.535;281 A 0.789;299 L 0.810;304 E 0.510;365 L 0.508;368 V 0.555;377 W 0.859;385 A 0.789;
N4BP1	positive	0.000342804	0.00188506	228 Q 0.504;466 H 0.507;533 A 0.621;567 L 0.732;573 S 0.631;
GFRA1	positive	9.25e-09	8.7e-08	2 M 0.992**;3 F 0.632;5 T 0.866;10 I 0.999**;11 L 0.562;13 F 0.750;14 V 0.874;15 L 0.977*;16 P 0.958*;17 L 0.875;30 P 0.524;
C1H22orf23	positive	1.52e-10	1.72e-09	16 M 0.962*;20 E 0.783;21 G 0.989*;22 R 0.527;23 R 0.963*;24 S 0.735;27 A 0.774;29 A 0.615;30 K 0.918;32 A 0.612;33 H 0.833;34 F 0.945;35 W 0.578;36 H 0.637;38 P 0.834;39 G 0.569;40 T 0.836;41 A 0.981*;42 Q 0.841;43 Y 0.988*;44 S 0.776;45 R 0.693;46 E 0.827;47 T 0.591;61 L 0.672;62 K 0.885;80 D 0.875;99 H 0.951*;103 A 0.937;105 T 0.635;106 A 0.990**;108 S 0.713;118 L 0.538;119 P 0.968*;120 A 0.86…
CTNNAL1	positive	1.07e-08	1e-07	24 R 0.552;26 S 0.975*;29 Q 0.669;664 K 0.906;665 H 0.870;678 Y 0.990*;683 K 0.944;684 P 0.859;685 V 0.531;686 R 0.942;688 D 0.869;690 E 0.967*;693 A 0.892;694 K 0.975*;695 I 0.852;696 A 0.703;697 K 0.886;699 G 0.612;703 H 0.944;705 L 0.720;706 T 0.969*;709 V 0.557;714 E 0.882;721 E 0.890;723 Q 0.815;728 V 0.972*;729 Q 0.888;730 Y 0.961*;731 V 0.548;732 Q 0.886;733 G 0.934;734 M 0.983*;736 S 0.94…
PENK	positive	7.8e-05	0.00046369	80 N 0.956*;83 Q 0.815;92 S 0.687;93 L 0.664;97 H 0.796;98 L 0.551;99 G 0.757;100 L 0.841;101 K 0.760;102 N 0.930;104 L 0.949;111 Q 0.836;112 S 0.809;113 E 0.863;114 A 0.614;240 R 0.988*;251 V 0.608;307 S 0.614;
MTAP	positive	0.0014673	0.00729918	154 A 0.571;155 L 0.604;156 R 0.649;157 R 0.649;158 H 0.610;159 T 0.558;176 Q 0.835;179 R 0.929;182 P 0.702;223 A 0.539;266 D 0.692;320 I 0.721;381 V 0.593;469 Q 0.804;
SHOC2	positive	0.000214749	0.00120806	488 L 0.970*;492 T 0.931;493 W 0.951*;497 V 0.935;498 E 0.892;500 N 0.972*;502 A 0.559;503 T 0.972*;505 Q 0.700;508 K 0.878;514 S 0.950*;515 G 0.952*;517 V 0.658;518 S 0.926;
GRXCR1	positive	0.000937188	0.0048374	57 G 0.709;150 N 0.625;151 P 0.934;152 S 0.982*;154 D 0.507;161 I 0.818;261 L 0.969*;
DUSP27	positive	3.55e-08	3.13e-07	21 F 0.552;22 L 0.510;28 K 0.693;35 G 0.618;36 L 0.535;41 S 0.551;43 R 0.659;46 P 0.669;406 M 0.888;443 T 0.740;499 S 0.585;843 L 0.997**;884 V 0.950;
ALCAM	positive	6.9e-13	9.87e-12	4 - 0.967*;5 - 0.967*;6 - 0.817;7 - 0.581;8 - 0.955*;10 - 0.948;11 - 0.955*;12 - 0.950;13 - 0.943;15 - 0.742;16 - 0.743;17 - 0.559;18 - 0.985*;20 - 0.943;186 V 0.511;205 F 0.578;231 Y 0.644;556 V 0.506;561 T 0.993**;567 S 0.988*;569 H 0.996**;571 D 0.928;572 K 0.656;575 G 0.984*;577 I 0.863;578 E 0.989*;579 E 0.959*;580 N 0.964*;614 E 0.975*;615 N 0.614;616 N 0.669;617 H 0.517;620 E 0.996**;621 A…
WAC	positive	0	0	83 T 0.902;307 E 0.992**;333 T 0.837;334 S 0.954*;336 P 0.952*;337 A 0.974*;338 S 1.000**;339 S 0.909;340 A 0.944;342 T 0.998**;346 S 0.957*;347 P 0.955*;350 Q 0.999**;351 S 0.999**;352 P 0.944;353 I 0.988*;355 P 0.958*;372 A 0.999**;373 T 0.999**;375 Q 0.912;377 N 1.000**;378 N 0.998**;379 S 0.955*;380 S 0.998**;386 I 0.953*;387 N 1.000**;389 V 1.000**;390 L 0.963*;391 T 0.907;392 A 0.974*;393 A…
NT5E	positive	3.85e-06	2.7e-05	24 - 0.646;90 - 0.654;276 A 0.821;480 A 0.598;535 S 0.802;
GNPAT	positive	2.54e-12	3.37e-11	5 - 0.691;6 - 0.609;16 - 0.944;21 - 0.583;67 - 0.616;70 - 0.864;71 - 0.785;72 - 0.826;75 - 0.905;76 M 0.996**;127 S 0.704;506 H 0.692;
LOC101799338	positive	0	0	46 R 0.846;49 Q 0.775;50 I 0.938;51 G 0.605;52 L 0.919;63 S 0.732;64 T 0.812;66 Q 0.704;71 A 0.563;74 R 0.605;75 C 0.676;78 L 0.899;80 S 0.671;81 T 0.730;83 R 0.573;91 H 0.527;93 G 0.771;94 I 0.566;95 S 0.738;159 L 0.785;354 M 0.902;515 T 0.580;534 F 0.953*;681 E 0.616;710 L 0.647;711 L 0.920;713 R 0.518;728 Y 0.759;790 I 0.563;961 A 0.507;1021 R 0.661;1057 K 0.972*;1172 H 0.843;
AHRR	positive	0.000363213	0.00198751	30 P 0.855;33 C 0.937;37 G 0.929;40 R 0.780;41 R 0.942;42 K 0.954*;46 K 0.760;47 Q 0.642;210 - 0.818;301 M 0.673;427 T 0.712;485 T 0.733;735 I 0.784;763 H 0.763;
SMOX	positive	0.000910389	0.00470528	446 Q 0.895;478 S 0.935;536 F 0.972*;538 K 0.977*;539 W 0.800;540 R 0.851;542 E 0.896;
NOC3L	positive	0	0	3 V 0.544;5 A 0.667;7 L 0.563;8 D 0.928;10 N 0.999**;11 P 0.794;13 P 0.999**;16 I 0.916;20 E 0.977*;21 R 0.591;26 F 0.529;27 I 0.721;32 K 0.991**;34 E 0.916;35 I 0.687;36 A 0.987*;37 I 0.815;42 H 0.622;45 I 0.641;48 W 0.898;56 I 0.502;57 S 0.806;613 I 0.643;649 G 0.818;655 G 0.956*;771 A 0.774;
ALDH5A1	positive	1.82e-10	2.03e-09	59 - 0.731;60 - 0.530;62 - 0.565;65 - 0.578;69 - 0.560;70 - 0.599;76 - 0.548;83 - 0.593;90 - 0.581;98 - 0.717;102 - 0.530;108 - 0.538;113 - 0.551;120 - 0.538;145 I 0.829;153 K 0.670;166 S 0.649;197 T 0.582;211 S 0.649;264 A 0.666;277 T 0.849;300 A 0.600;378 E 0.951*;484 V 0.988*;485 I 0.977*;486 R 0.629;487 S 0.992**;489 C 0.976*;490 L 0.703;491 L 0.868;492 C 0.631;493 H 0.991**;495 R 0.974*;496 …
JPH1	positive	6.36e-05	0.000382816	127 P 0.866;129 R 0.932;133 T 0.959*;135 S 0.676;136 N 0.922;145 E 0.950;367 P 0.644;605 S 0.833;797 H 0.790;
PASK	positive	7.46e-05	0.000444103	28 A 0.618;31 P 0.879;33 H 0.524;40 L 0.750;49 A 0.759;62 S 0.634;83 S 0.771;673 A 0.605;679 S 0.912;776 R 0.572;793 T 0.502;836 G 0.501;837 V 0.623;1038 I 0.512;1039 R 0.588;1040 S 0.689;1042 P 0.759;1046 N 0.859;1048 R 0.527;1308 T 0.835;1341 S 0.520;1343 G 0.626;
DNAJC3	positive	1.11e-16	2.27e-15	2 - 0.923;3 - 0.563;4 M 0.903;5 Y 0.915;6 L 0.684;7 C 0.855;9 L 0.831;10 R 0.834;11 R 0.705;12 R 0.886;13 W 0.873;15 A 0.886;17 G 0.938;18 R 0.626;19 E 0.590;20 Q 0.959*;21 R 0.974*;22 Q 0.857;23 E 0.978*;24 D 0.903;25 R 0.973*;26 D 0.960*;27 S 0.927;28 P 0.687;29 Q 0.996**;30 T 0.884;31 L 0.515;49 V 0.907;50 H 0.562;52 A 0.743;53 Q 0.954*;54 L 0.953*;55 Q 0.794;56 P 0.588;57 G 0.876;58 S 0.649;5…
SDAD1	positive	7.47e-06	5.03e-05	2 M 0.844;4 R 0.593;5 S 0.810;6 P 0.763;7 L 0.564;8 S 0.870;10 A 0.707;11 F 0.671;12 S 0.820;85 A 0.606;86 A 0.862;87 L 0.846;88 G 0.794;89 D 0.849;90 V 0.849;92 A 0.565;93 R 0.899;94 G 0.516;95 S 0.577;98 G 0.724;153 E 0.721;297 D 0.771;310 G 0.586;557 Q 0.805;562 G 0.825;620 F 0.937;621 K 0.746;622 C 0.824;628 - 0.898;634 - 0.581;643 - 0.620;646 P 0.914;649 M 0.921;650 F 0.963*;651 V 0.937;652 …
LOC101804235	positive	0.00796429	0.0349723	131 I 0.674;412 I 0.581;427 Q 0.941;429 M 0.566;432 L 0.786;436 S 0.725;440 - 0.871;444 K 0.933;445 K 0.521;
FAM76B	positive	2.29e-14	3.78e-13	11 M 0.611;12 F 0.618;13 W 0.579;14 L 0.630;15 L 0.683;17 L 0.654;18 S 0.672;21 G 0.616;23 L 0.662;25 K 0.596;26 Y 0.668;28 K 0.519;29 E 0.960*;31 I 0.955*;34 T 0.949;63 S 0.987*;173 V 0.899;
GPC1	positive	3.55e-14	5.74e-13	5 - 0.733;6 - 0.700;7 - 0.796;8 - 0.705;9 - 0.675;10 - 0.833;11 - 0.837;12 - 0.550;13 - 0.813;14 - 0.775;17 - 0.808;18 - 0.811;19 - 0.783;21 - 0.580;22 - 0.790;24 - 0.634;25 - 0.753;26 - 0.603;27 - 0.989*;28 - 0.526;30 - 0.591;31 - 0.791;32 - 0.646;44 - 0.739;45 - 0.718;47 - 0.703;49 - 0.603;50 - 0.623;51 - 0.579;53 - 0.634;54 - 0.516;55 - 0.690;57 - 0.719;60 - 0.732;149 V 0.873;321 I 0.657;328 I…
UFSP2	positive	1.63e-09	1.64e-08	3 - 0.558;5 - 0.856;7 - 0.767;8 - 0.736;10 - 0.735;14 - 0.840;15 - 0.988*;293 G 0.973*;
ZNF536	positive	0.000351153	0.00192556	1173 T 0.673;1260 A 0.881;1350 H 0.896;1352 P 0.945;1415 A 0.896;1416 E 0.902;1419 E 0.959*;1420 E 0.894;
ATG3	positive	1.53e-13	2.33e-12	12 - 0.835;14 - 0.811;15 - 0.724;16 - 0.731;18 - 0.890;19 - 0.820;21 - 0.829;24 - 0.871;26 - 0.546;29 - 0.786;30 - 0.812;32 - 0.837;33 - 0.735;34 - 0.506;35 - 0.810;37 R 0.550;38 K 0.529;40 K 0.948;41 T 0.913;42 V 0.615;43 S 0.606;44 I 0.687;48 D 0.635;166 I 0.574;192 S 0.756;193 Y 0.717;340 L 0.735;341 L 0.718;342 I 0.839;343 F 0.844;344 L 0.998**;345 K 0.931;346 F 0.990**;353 T 0.994**;354 I 0.…
RCN1	positive	0	0	4 - 0.930;5 - 0.607;11 - 0.686;12 - 0.576;16 - 0.957*;18 - 0.910;20 - 0.801;21 - 0.605;22 - 0.883;23 - 0.857;24 M 0.946;25 P 0.838;27 S 0.992**;28 F 0.667;29 Y 0.934;31 - 0.560;32 - 0.714;33 - 0.777;34 - 0.875;35 - 0.578;36 - 0.712;37 - 0.581;38 - 0.520;39 - 0.558;40 - 0.776;43 - 0.856;44 - 0.656;45 - 0.609;46 - 0.850;47 - 0.725;48 - 0.673;49 - 0.605;51 - 0.682;52 - 0.880;53 - 0.675;54 - 0.824;55…
CTSZ	positive	7.54e-14	1.18e-12	34 - 0.608;35 - 0.562;36 - 0.622;37 - 0.821;40 - 0.545;42 - 0.875;44 - 0.760;45 - 0.536;46 - 0.509;47 - 0.547;48 - 0.587;54 V 0.520;55 E 0.999**;58 V 1.000**;59 Q 0.618;61 R 0.945;63 D 0.970*;64 D 0.564;65 V 0.845;66 P 0.955*;67 G 0.908;68 R 0.937;69 R 0.753;70 K 0.978*;71 P 0.869;72 A 0.724;73 S 0.950;75 A 0.927;76 R 0.959*;77 S 0.982*;78 R 0.918;79 V 0.880;108 P 0.742;109 Q 0.960*;110 K 0.960*;…
NME8	positive	1.3e-05	8.52e-05	92 I 0.698;117 D 0.672;148 V 0.577;164 E 0.590;166 V 0.575;252 T 0.754;258 W 0.799;260 E 0.817;262 S 0.889;266 E 0.951*;267 N 0.813;270 D 0.940;273 E 0.870;275 K 0.525;279 D 0.555;280 R 0.708;285 L 0.721;298 D 0.711;381 V 0.571;431 F 0.560;434 T 0.524;563 Q 0.797;599 I 0.887;600 D 0.764;
RNFT2	positive	2.01e-06	1.46e-05	84 S 0.681;85 S 0.991**;86 A 0.988*;87 G 0.986*;88 G 0.992**;89 G 0.997**;90 E 0.990*;91 V 0.659;178 L 0.975*;181 V 0.623;
ARSB	positive	1.17e-05	7.76e-05	8 - 0.756;9 - 0.782;13 - 0.771;17 - 0.811;19 - 0.585;20 - 0.859;21 - 0.771;22 - 0.771;23 - 0.816;27 - 0.812;259 - 0.710;261 - 0.953*;264 - 0.964*;267 - 0.911;269 - 0.891;278 - 0.861;279 - 0.913;280 - 0.937;282 - 0.604;284 L 0.824;285 S 0.627;443 H 0.760;
CCDC83	positive	0.00431837	0.0199241	215 A 0.855;238 C 0.903;421 I 0.747;
HMGCR	positive	0.000123252	0.000717594	41 - 0.722;299 - 0.584;305 - 0.965*;373 - 0.613;393 - 0.679;398 - 0.745;403 - 0.624;404 - 0.609;405 - 0.629;410 - 0.957*;412 - 0.892;435 - 0.744;441 - 0.965*;444 - 0.966*;471 - 0.653;476 K 0.526;477 G 0.964*;478 A 0.589;479 K 0.974*;483 D 0.960*;484 A 0.949;485 E 0.588;486 V 0.944;487 I 0.957*;492 N 0.956*;494 K 0.979*;499 Y 0.663;502 E 0.980*;503 T 0.964*;507 T 0.963*;508 Q 0.629;509 E 0.982*;51…
SLC22A18	positive	1.27e-05	8.39e-05	9 C 0.981*;10 E 0.943;11 V 0.794;17 V 0.745;22 S 0.630;50 L 0.562;51 T 0.752;64 C 0.909;66 G 0.764;69 P 0.695;71 R 0.864;84 K 0.767;248 R 0.551;331 S 0.810;417 L 0.928;425 S 0.640;454 G 0.883;
CFAP74	positive	2.22e-16	4.34e-15	83 E 0.767;86 E 0.905;88 S 0.568;91 S 0.573;92 E 0.730;93 E 0.646;94 Q 0.789;95 K 0.800;96 T 0.628;101 F 0.701;102 L 0.947;104 Q 0.893;105 E 0.710;108 E 0.515;110 K 0.757;111 A 0.632;120 H 0.993**;127 K 0.875;130 K 0.793;132 E 0.556;133 E 0.794;134 S 0.585;135 - 0.740;139 G 0.910;141 M 0.564;142 G 0.971*;143 N 0.620;172 P 0.629;178 D 0.537;181 H 0.997**;204 E 0.876;290 N 0.613;315 W 0.640;440 Q 0…
TIMM17A	positive	1.85e-07	1.5e-06	18 G 0.936;19 G 0.886;20 A 0.992**;21 F 0.972*;22 T 0.778;23 M 0.999**;24 G 0.968*;25 A 0.998**;26 I 0.959*;27 G 0.999**;28 G 0.999**;29 G 0.993**;30 I 1.000**;32 Q 0.999**;33 A 0.998**;34 I 0.914;35 K 1.000**;36 G 0.995**;38 R 0.996**;39 N 0.986*;148 F 0.809;158 S 0.991**;161 G 0.567;
PAWR	positive	3.1e-07	2.47e-06	16 - 0.508;17 - 0.513;19 - 0.532;20 - 0.508;26 - 0.500;28 - 0.504;34 - 0.546;35 - 0.504;37 - 0.500;40 - 0.504;42 - 0.501;48 - 0.502;58 - 0.505;60 - 0.501;64 - 0.641;73 V 0.568;74 Q 0.769;75 K 0.888;76 T 0.728;77 K 0.813;78 I 0.575;79 P 0.718;80 F 0.695;82 V 0.530;83 K 0.800;86 P 0.883;88 - 0.502;90 - 0.506;92 - 0.519;133 - 0.502;139 - 0.518;140 - 0.741;141 - 0.513;142 - 0.502;151 - 0.502;161 - 0.…
CREB3L2	positive	0	0	12 - 0.760;13 - 0.940;14 - 0.903;15 - 0.679;16 - 0.895;17 - 0.843;18 - 0.923;19 - 0.523;20 - 0.881;21 - 0.776;22 - 0.913;23 - 0.940;24 - 0.679;26 - 0.933;27 - 0.885;28 - 0.769;29 - 0.811;30 - 0.673;31 - 0.975*;32 - 0.945;34 - 0.632;35 - 0.665;41 - 0.918;42 - 0.981*;44 - 0.890;45 - 0.975*;46 - 0.755;47 - 0.635;49 T 0.770;50 - 0.955*;52 - 0.679;55 - 0.666;56 - 0.739;57 - 0.684;58 - 0.759;59 - 0.607…
CFAP100	positive	0.000427233	0.00231356	56 C 0.532;74 C 0.529;88 L 0.547;90 L 0.552;522 L 0.805;528 Q 0.643;531 L 0.722;536 E 0.708;
NPL	positive	0.000225472	0.00126293	46 L 0.765;49 I 0.506;51 F 0.598;57 R 0.686;59 I 0.609;61 P 0.706;101 S 0.745;180 R 0.669;310 N 0.569;
C1H12orf4	positive	1.05e-11	1.32e-10	21 A 0.993**;114 N 0.920;539 T 0.525;543 N 0.939;549 T 0.970*;550 E 0.969*;551 E 0.863;552 G 0.986*;554 E 0.962*;555 S 0.987*;558 H 0.883;559 F 0.860;560 K 0.993**;561 K 0.989*;562 Q 0.965*;563 C 0.962*;564 L 0.986*;566 S 0.643;567 G 0.992**;568 V 0.910;569 A 0.964*;
MALRD1	positive	0.00440577	0.0202557	14 A 0.630;24 P 0.547;45 Q 0.514;329 R 0.729;1150 F 0.722;1182 P 0.516;1184 C 0.542;1189 W 0.512;1190 N 0.685;1196 T 0.585;1198 G 0.574;1199 S 0.546;1618 T 0.653;
TMPRSS13	positive	0.00531025	0.024005	98 T 0.859;99 G 0.618;100 R 0.579;101 P 0.838;102 A 0.573;103 P 0.625;104 A 0.883;105 R 0.890;106 Q 0.509;114 V 0.562;115 S 0.645;129 P 0.751;139 V 0.769;165 A 0.557;171 Q 0.960*;189 C 0.937;237 C 0.764;238 A 0.989*;309 F 0.750;346 S 0.985*;382 S 0.607;404 A 0.502;424 H 0.515;428 L 0.582;433 S 0.757;441 E 0.724;442 Q 0.584;481 K 0.996**;486 - 0.902;490 A 0.963*;493 A 0.988*;494 Q 0.738;495 E 0.98…
GPR119	positive	5.19e-05	0.000315737	143 S 0.770;148 S 0.636;150 R 0.641;254 V 0.594;269 G 0.689;
EFCAB7	positive	0.00182052	0.00887574	43 R 0.587;229 S 0.809;230 D 0.562;231 S 0.862;233 V 0.522;234 L 0.828;235 L 0.589;236 F 0.868;246 A 0.536;374 F 0.592;514 A 0.576;
NPTX2	positive	0.00164866	0.0081188	12 - 0.777;13 - 0.627;15 - 0.527;16 - 0.638;39 - 0.676;48 - 0.773;50 - 0.608;108 - 0.647;110 - 0.626;112 - 0.624;149 W 0.513;156 E 0.531;174 G 0.929;177 L 0.956*;178 I 0.570;179 P 0.950;184 K 0.533;
TERB2	positive	6.85e-05	0.000410084	58 - 0.959*;59 - 0.698;61 - 0.886;62 - 0.513;63 - 0.709;65 - 0.703;67 - 0.815;68 - 0.924;70 - 0.884;140 C 0.772;150 S 0.568;265 M 0.827;279 A 0.601;
TMPO	positive	0.000255736	0.00142632	28 S 0.786;65 Y 0.563;73 K 0.816;74 - 0.664;76 Q 0.904;77 S 0.821;78 C 0.901;80 L 0.603;81 F 0.921;82 C 0.761;83 F 0.817;84 V 0.642;93 - 0.690;94 - 0.552;96 - 0.658;97 - 0.624;98 - 0.620;108 T 0.627;141 A 0.950*;172 Q 0.768;233 G 0.553;249 V 0.662;455 D 0.610;
EXOG	positive	8.13e-11	9.45e-10	14 - 0.678;15 - 0.622;16 - 0.566;17 - 0.597;18 - 0.608;20 C 0.977*;21 A 0.619;22 A 0.640;24 G 0.981*;26 D 0.818;27 S 0.864;28 N 0.525;29 L 0.943;31 V 0.879;33 F 0.859;35 T 0.983*;37 - 0.813;38 - 0.782;42 P 0.754;43 F 0.964*;44 P 0.959*;45 L 0.914;46 W 0.631;47 V 0.769;48 A 0.982*;49 S 0.915;52 F 0.871;53 F 0.836;55 L 0.983*;64 - 0.637;66 - 0.662;67 - 0.584;68 - 0.915;74 - 0.807;75 - 0.505;76 - 0.…
AIFM1	positive	1.44e-14	2.42e-13	28 - 0.557;29 - 0.865;34 - 0.728;36 - 0.855;39 - 0.782;43 - 0.723;44 - 0.727;46 - 0.878;50 - 0.871;62 - 0.581;63 - 0.686;69 - 0.656;76 - 0.684;78 - 0.678;83 - 0.967*;84 - 0.595;113 F 0.608;198 E 0.812;201 T 0.792;202 S 0.857;472 M 0.504;
NETO1	positive	3.54e-05	0.000219933	9 S 0.805;26 G 0.975*;520 A 0.982*;522 L 0.620;524 D 0.927;526 E 0.979*;527 H 0.871;528 A 0.916;529 T 0.938;530 M 0.982*;533 E 0.843;536 D 0.983*;
MYLK3	positive	0.00817556	0.0357795	5 N 0.645;90 L 0.644;211 E 0.698;224 T 0.584;239 T 0.718;304 H 0.685;333 T 0.663;391 E 0.650;440 S 0.660;446 S 0.641;457 V 0.859;492 N 0.738;558 V 0.634;
PATL2	positive	1.67e-05	0.000107551	102 S 0.520;165 E 0.739;180 D 0.518;374 G 0.824;469 L 0.585;556 M 0.704;736 H 0.602;
C13H3orf14	positive	5.79e-12	7.43e-11	1 - 0.531;2 - 0.531;3 - 0.531;4 - 0.531;5 - 0.531;6 - 0.531;7 - 0.531;8 - 0.531;9 - 0.531;10 - 0.531;11 - 0.531;12 - 0.531;13 - 0.531;14 - 0.531;15 - 0.531;16 - 0.531;17 - 0.531;18 - 0.531;19 - 0.531;20 - 0.531;21 - 0.531;22 - 0.531;23 - 0.531;83 - 0.912;85 - 0.570;86 - 0.851;87 - 0.974*;88 - 0.715;89 - 0.866;90 - 0.614;91 - 0.875;93 - 0.940;95 - 0.933;96 - 0.951*;98 - 0.847;99 - 0.888;100 - 0.89…
PUM3	positive	3.61e-05	0.000223269	9 F 0.908;11 G 0.901;29 R 0.912;45 S 0.599;61 P 0.620;64 I 0.502;79 S 0.576;80 V 0.607;91 K 0.871;170 H 0.888;289 V 0.873;292 V 0.873;293 Q 0.897;294 D 0.937;295 I 0.936;297 C 0.926;299 R 0.852;300 Y 0.887;301 C 0.946;353 A 0.715;358 R 0.831;360 E 0.913;361 M 0.742;362 I 0.653;363 E 0.931;364 A 0.921;365 I 0.872;367 E 0.554;368 A 0.524;371 Y 0.610;372 L 0.645;373 A 0.690;374 H 0.892;375 T 0.800;3…
LIMS1	positive	0.000677348	0.00356439	351 N 0.762;358 L 0.696;364 H 0.888;369 M 0.887;371 D 0.969*;375 R 0.752;378 A 0.968*;381 E 0.707;382 R 0.966*;383 E 0.972*;384 A 0.916;385 K 0.886;386 D 0.665;
MEMO1	positive	5.57e-07	4.26e-06	80 M 0.894;82 D 0.569;96 V 0.854;97 Q 0.842;98 P 0.653;99 M 0.844;101 I 0.828;102 N 0.572;103 K 0.878;104 W 0.622;106 L 0.868;107 I 0.583;118 L 0.929;119 P 0.992**;121 K 0.992**;122 F 0.972*;124 F 0.849;135 L 0.600;136 G 0.993**;137 L 0.540;139 I 0.990**;141 C 0.994**;142 P 0.997**;143 F 0.984*;144 P 0.997**;145 D 0.521;146 V 0.995**;148 F 0.995**;149 P 0.997**;150 V 0.665;151 W 0.980*;153 F 0.63…
NEGR1	positive	3.46e-10	3.73e-09	45 A 0.578;46 L 0.849;49 F 0.515;55 L 0.511;56 R 0.991**;57 E 0.746;58 L 0.503;59 I 0.875;60 S 0.963*;61 F 0.872;62 K 0.720;63 E 0.613;64 L 0.781;65 - 0.552;66 - 0.799;67 - 0.820;76 A 0.747;79 Y 0.971*;80 T 0.741;81 V 0.531;85 L 0.634;86 Q 0.983*;87 F 0.687;88 H 0.906;90 N 0.709;91 L 0.575;94 H 0.529;99 S 0.521;101 S 0.598;102 - 0.598;103 - 0.544;110 F 0.765;114 - 0.586;119 - 0.585;217 I 0.595;24…
SGO1	positive	1.58e-05	0.000102501	14 S 0.634;102 K 0.912;108 R 0.776;113 R 0.798;129 L 0.525;191 E 0.816;199 P 0.792;207 C 0.781;214 E 0.689;218 T 0.538;235 H 0.817;245 N 0.758;246 L 0.815;252 R 0.977*;256 G 0.843;258 M 0.837;280 T 0.650;285 H 0.826;294 E 0.571;312 V 0.772;336 R 0.560;365 R 0.929;381 S 0.518;432 T 0.532;433 G 0.507;451 I 0.850;474 V 0.594;479 A 0.674;568 V 0.837;602 V 0.596;
LOC101805444	positive	2.99e-10	3.26e-09	17 - 0.515;19 V 0.651;21 Q 0.732;22 V 0.575;23 I 0.592;25 A 0.662;26 F 0.823;27 G 0.942;28 T 0.774;29 T 0.654;32 Y 0.963*;34 I 0.691;36 A 0.992**;37 G 0.996**;39 S 0.979*;40 A 0.930;41 S 0.978*;43 Y 0.540;44 I 0.697;45 R 0.837;48 V 0.899;49 I 0.893;51 Y 0.967*;52 W 0.870;56 R 0.975*;57 L 0.815;58 N 0.996**;59 T 0.971*;60 A 0.886;61 M 0.719;80 L 0.837;106 S 0.815;208 V 0.638;210 P 0.564;213 R 0.58…
CREG2	positive	3.42e-07	2.7e-06	1 - 0.509;2 - 0.509;3 - 0.509;4 - 0.509;5 - 0.509;6 - 0.509;7 - 0.509;8 - 0.509;9 - 0.509;10 - 0.509;11 - 0.509;12 - 0.509;13 - 0.509;14 - 0.509;15 - 0.509;16 - 0.509;17 - 0.509;18 - 0.509;19 - 0.509;20 - 0.509;21 - 0.509;22 - 0.509;23 - 0.509;24 - 0.509;25 - 0.509;26 - 0.509;27 - 0.509;28 - 0.509;29 - 0.509;30 - 0.509;31 - 0.509;32 - 0.509;33 - 0.509;34 - 0.509;35 - 0.509;36 - 0.509;37 - 0.509;3…
ZDHHC15	positive	1.38e-12	1.89e-11	3 P 0.989*;4 S 0.659;6 W 0.903;10 R 0.627;11 S 0.966*;12 L 0.950*;14 G 0.524;15 R 0.677;26 P 0.918;27 P 0.932;28 Q 0.625;29 R 0.683;31 S 0.720;34 Q 0.911;36 R 0.764;37 S 0.645;38 E 0.992**;39 G 0.769;41 G 0.971*;42 Q 0.501;43 S 0.614;44 R 0.903;45 A 0.990*;46 G 0.734;47 L 0.933;48 D 0.708;49 E 0.888;50 R 0.953*;66 - 0.911;69 - 0.795;70 - 0.779;72 - 0.706;76 - 0.546;78 - 0.658;79 - 0.657;80 - 0.52…
PLAA	positive	7.19e-14	1.13e-12	8 V 0.635;16 V 0.533;26 T 0.638;93 H 0.884;94 N 0.983*;95 I 0.989*;137 T 0.805;151 L 0.549;297 I 0.717;298 I 0.563;339 D 0.565;349 D 0.565;433 Y 0.575;434 K 0.951*;435 L 0.785;436 P 0.816;437 Y 0.989*;438 N 0.980*;441 D 0.975*;443 P 0.986*;444 W 0.989*;445 L 0.891;446 T 0.965*;447 A 0.988*;448 Y 0.976*;449 N 0.953*;450 F 0.769;451 L 0.933;453 K 0.998**;454 N 0.975*;455 D 0.697;456 L 0.719;457 N 0…
ANXA10	positive	0.00326067	0.0152875	56 E 0.894;57 A 0.923;60 F 0.913;61 A 0.968*;62 D 0.738;125 I 0.817;143 L 0.509;311 N 0.890;326 W 0.562;327 M 0.972*;
ZNF280D	positive	0	0	2 A 0.957*;3 E 0.963*;5 F 0.876;6 M 0.922;13 E 0.988*;14 E 0.511;15 L 0.934;17 P 0.987*;18 W 0.991**;20 K 0.931;21 R 0.984*;23 K 0.940;25 V 0.555;26 E 0.877;27 E 0.881;28 - 0.934;31 D 0.889;34 E 0.984*;35 P 0.907;36 I 0.952*;38 V 0.650;39 G 0.980*;40 E 0.923;41 I 0.963*;42 S 0.764;43 S 0.950*;44 S 0.639;45 K 0.978*;46 P 0.935;48 S 0.991**;236 L 0.578;341 M 0.870;504 M 0.587;641 A 0.719;695 T 0.78…
TBL3	positive	1.32e-09	1.33e-08	37 A 0.801;38 A 0.508;43 S 0.647;92 M 0.516;97 K 0.526;108 K 0.514;109 F 0.681;117 K 0.882;650 V 0.554;
BBS9	positive	4.06e-14	6.53e-13	62 G 0.887;464 A 0.769;510 V 0.718;516 T 0.555;669 R 0.741;850 T 0.912;862 I 0.522;896 - 0.564;898 - 0.645;900 - 0.774;902 - 0.534;911 - 0.674;924 - 0.715;925 G 0.561;926 F 0.518;928 E 0.930;937 P 0.984*;
ABCB10	positive	1.11e-15	2.07e-14	2 - 0.513;17 - 0.767;28 - 0.923;38 - 0.531;46 - 0.922;55 - 0.518;58 - 0.516;59 - 0.885;60 - 0.507;65 - 0.504;67 - 0.945;68 - 0.944;69 - 0.532;70 - 0.916;71 - 0.878;73 - 0.569;76 - 0.950;77 - 0.943;81 - 0.918;82 - 0.701;84 - 0.885;87 - 0.952*;89 - 0.955*;91 - 0.502;92 - 0.571;93 - 0.873;97 - 0.511;98 - 0.589;103 - 0.947;198 L 0.594;275 L 0.616;322 E 0.519;370 S 0.903;433 D 0.542;
YME1L1	positive	1.21e-11	1.52e-10	59 - 0.897;65 - 0.974*;67 - 0.983*;74 M 0.818;78 E 0.802;79 L 0.938;142 K 0.818;148 F 0.557;
RINT1	positive	2.7e-08	2.42e-07	113 S 0.987*;221 H 0.578;244 M 0.939;314 P 0.970*;317 Y 0.961*;318 L 0.961*;320 Q 0.972*;324 W 0.947;325 I 0.848;326 G 0.992**;327 N 0.979*;329 A 0.573;335 F 0.565;338 D 0.967*;339 K 0.985*;340 I 0.937;341 Q 0.958*;342 P 0.568;343 I 0.651;344 L 0.866;345 D 0.976*;346 K 0.969*;347 A 0.949;348 G 0.972*;349 S 0.980*;350 S 0.890;351 V 0.651;353 A 0.980*;354 A 0.971*;392 L 0.620;406 S 0.642;560 T 0.62…
C18H9orf78	positive	0.000154986	0.000887825	11 F 0.560;28 - 0.730;157 Y 0.833;158 E 0.989*;159 L 0.972*;161 E 0.901;166 S 0.586;167 S 0.973*;168 A 0.976*;169 K 0.987*;170 K 0.962*;171 T 0.536;172 E 0.944;174 M 0.992**;175 L 0.681;176 S 0.930;177 N 0.992**;178 Q 0.959*;182 G 0.753;185 E 0.529;
EFHC2	positive	0	0	9 - 0.922;10 - 0.919;13 - 0.774;15 - 0.744;18 - 0.903;19 - 0.810;20 - 0.796;21 - 0.514;22 - 0.909;24 - 0.603;25 - 0.898;26 - 0.917;28 - 0.784;30 - 0.754;31 - 0.779;33 - 0.812;36 - 0.818;37 - 0.775;39 - 0.621;40 - 0.569;42 - 0.750;43 - 0.833;46 - 0.810;47 - 0.922;50 - 0.933;52 - 0.786;54 - 0.510;55 - 0.906;57 - 0.908;58 - 0.922;59 - 0.677;60 - 0.914;62 - 0.868;63 - 0.671;65 - 0.724;66 - 0.909;67 -…
NFE2L2	positive	0.000214354	0.00120671	28 - 0.522;39 - 0.507;42 - 0.784;46 - 0.734;171 S 0.564;192 I 0.877;282 S 0.543;306 S 0.569;329 I 0.755;351 T 0.693;
GGH	positive	0.000737453	0.00385218	42 - 0.728;44 - 0.633;47 - 0.722;53 - 0.720;127 - 0.584;128 - 0.607;136 - 0.596;137 - 0.720;142 - 0.616;149 - 0.861;151 - 0.536;167 K 0.534;279 F 0.593;414 T 0.713;
TMEM120A	positive	2.06e-05	0.000131135	4 - 0.817;71 - 0.740;73 - 0.976*;74 - 0.982*;76 - 0.603;105 - 0.796;106 - 0.833;109 - 0.738;112 - 0.799;113 - 0.980*;120 - 0.953*;122 - 0.965*;124 - 0.991**;125 M 0.957*;126 E 0.773;128 Y 0.693;131 K 0.987*;132 K 0.969*;186 N 0.940;372 I 0.762;376 H 0.726;
ZBTB40	positive	4.93e-09	4.73e-08	152 P 0.813;163 P 0.750;172 P 0.742;174 E 0.915;178 E 0.933;179 A 0.764;181 V 0.636;182 S 0.613;189 T 0.504;198 D 0.799;199 I 0.931;202 S 0.738;204 S 0.519;207 F 0.983*;209 E 0.954*;212 S 0.559;214 H 0.675;228 E 0.757;239 R 0.575;240 G 0.984*;245 L 0.785;359 Q 0.546;400 L 0.546;404 A 0.982*;405 W 0.944;406 T 0.923;408 T 0.939;437 L 0.542;439 I 0.561;442 F 0.901;443 S 0.914;446 S 0.959*;466 K 0.96…
LOC113842652	positive	3.36e-11	4.06e-10	23 - 0.650;41 - 0.531;42 - 0.597;45 - 0.762;51 - 0.890;55 - 0.846;82 - 0.725;84 - 0.729;95 - 0.836;102 - 0.559;168 M 0.646;169 V 0.844;203 T 0.788;345 M 0.530;413 N 0.980*;422 M 0.997**;424 R 0.924;425 H 0.957*;426 H 0.998**;427 Y 0.995**;428 E 0.999**;429 T 0.697;430 F 0.989*;431 E 0.998**;432 K 0.832;433 F 0.843;435 N 0.997**;436 D 0.993**;437 T 0.987*;438 F 0.972*;439 L 0.765;440 L 0.973*;449 …
IL7R	positive	0.000199208	0.00112711	7 T 0.795;9 T 0.760;10 V 0.671;11 L 0.782;13 I 0.706;14 F 0.837;16 L 0.595;18 L 0.718;19 H 0.941;20 T 0.524;22 F 0.603;24 E 0.939;27 S 0.750;29 C 0.856;30 T 0.761;32 A 0.852;35 D 0.567;129 S 0.793;396 S 0.898;408 T 0.529;414 S 0.573;435 N 0.503;
EIF2B3	positive	0.000113646	0.000664633	260 S 0.516;440 V 0.956*;441 N 0.845;442 E 0.972*;444 I 0.907;445 V 0.958*;446 G 0.538;447 T 0.895;449 Q 0.969*;450 L 0.775;451 M 0.863;452 E 0.963*;
DCP2	positive	0.00021555	0.0012117	64 - 0.745;84 - 0.748;143 S 0.964*;144 Q 0.518;158 C 0.533;257 G 0.524;284 S 0.565;288 W 0.586;294 L 0.539;311 V 0.808;312 C 0.820;313 Y 0.792;315 F 0.550;332 M 0.909;333 L 0.840;334 S 0.905;336 L 0.613;337 F 0.875;338 K 0.805;339 I 0.875;340 D 0.952*;342 L 0.905;343 A 0.954*;344 H 0.529;347 T 0.939;357 - 0.773;360 L 0.672;361 E 0.952*;363 K 0.813;366 V 0.749;367 S 0.596;372 - 0.733;375 T 0.952*;…
CDKAL1	positive	0	0	50 L 0.736;209 Q 0.903;287 E 0.620;362 A 0.648;598 E 0.997**;602 A 0.534;603 P 0.791;608 N 0.849;609 W 0.952*;610 K 0.590;611 A 0.945;614 S 0.623;631 A 0.987*;632 E 0.908;635 V 0.998**;639 K 0.994**;640 T 0.859;642 F 0.511;643 S 0.956*;645 R 0.878;646 M 0.557;647 A 0.593;650 L 0.547;651 L 0.918;669 - 0.814;671 G 0.834;672 L 0.559;673 K 0.995**;679 S 0.863;681 A 0.992**;682 L 0.928;683 L 0.577;684…
RNASEL	positive	0.00181983	0.0088779	55 E 0.726;230 S 0.671;234 R 0.864;336 A 0.542;338 D 0.525;350 F 0.510;501 C 0.653;548 R 0.528;588 E 0.609;618 N 0.808;699 L 0.659;716 T 0.713;
LOC101800685	positive	1.73e-09	1.72e-08	90 L 0.826;107 T 0.834;166 L 0.938;167 S 0.998**;168 E 0.998**;169 T 0.997**;170 T 0.992**;171 A 0.998**;172 E 0.997**;174 H 0.999**;176 M 1.000**;177 E 1.000**;179 E 1.000**;180 L 0.998**;181 E 0.981*;184 K 0.821;185 N 0.983*;187 S 0.972*;188 R 0.597;189 R 0.999**;190 R 0.858;191 K 0.964*;
TRMT10C	positive	0.00853575	0.0371068	81 L 0.661;83 T 0.639;217 I 0.884;372 C 0.962*;395 A 0.691;
PJA2	positive	3.15e-08	2.8e-07	54 R 0.595;65 H 0.510;129 G 0.686;130 L 0.857;132 L 0.716;134 L 0.904;135 E 0.603;161 - 0.904;173 C 0.779;174 I 0.830;176 L 0.977*;177 Y 0.753;179 - 0.791;180 - 0.798;205 - 0.902;213 - 0.862;281 - 0.615;295 Y 0.814;297 C 0.819;299 L 0.911;300 R 0.929;305 L 0.951*;334 - 0.806;341 - 0.524;357 - 0.507;368 - 0.559;369 - 0.504;371 - 0.713;381 - 0.777;408 - 0.795;422 - 0.570;448 G 0.942;449 A 0.993**;4…
TDRD15	positive	0.00249325	0.0119252	554 H 0.585;831 V 0.512;945 L 0.502;1011 E 0.617;1120 K 0.830;1327 R 0.766;1364 A 0.802;1368 L 0.588;1399 V 0.586;1664 L 0.503;2033 G 0.630;
RIBC2	positive	0.000225604	0.00126277	95 P 0.554;99 R 0.837;101 P 0.636;102 L 0.567;117 A 0.895;118 R 0.567;120 R 0.907;122 G 0.779;125 K 0.927;126 K 0.616;127 P 0.863;130 A 0.828;132 L 0.668;133 R 0.655;134 G 0.789;309 V 0.751;312 D 0.637;382 H 0.733;
ALPK3	positive	7.33e-15	1.27e-13	3 - 0.532;67 M 0.543;69 L 0.861;73 K 0.512;74 C 0.796;420 R 0.751;421 E 0.792;453 K 0.848;457 K 0.766;461 K 0.578;464 R 0.542;474 E 0.627;479 R 0.765;492 L 0.799;495 M 0.573;496 S 0.788;498 D 0.530;500 L 0.735;501 Q 0.733;502 R 0.689;505 R 0.904;506 L 0.545;507 T 0.747;517 T 0.738;533 S 0.679;539 E 0.783;544 P 0.604;547 P 0.631;550 N 0.620;563 L 0.766;566 E 0.864;568 T 0.528;569 A 0.777;577 S 0.7…
NPM1	positive	0	0	14 M 0.983*;16 V 0.871;17 R 0.950*;19 P 0.526;20 Q 0.840;22 L 0.877;23 L 0.537;24 E 0.774;25 I 0.957*;26 T 0.925;27 I 0.965*;28 S 0.828;29 A 0.704;30 D 0.816;31 Y 0.986*;32 I 0.585;35 K 0.991**;37 Q 0.748;39 S 0.969*;44 N 0.998**;47 E 0.646;48 D 0.882;49 A 0.985*;50 A 0.722;51 L 0.818;52 A 0.940;53 D 0.994**;54 T 0.968*;55 A 0.913;56 S 0.962*;57 S 0.924;59 Q 0.866;60 R 0.815;61 S 0.904;63 P 0.947…
MOK	positive	0	0	27 M 0.825;28 K 0.939;29 L 0.900;30 L 0.908;32 E 0.958*;34 S 0.946;35 R 0.654;36 I 0.804;37 E 0.852;38 S 0.995**;39 I 0.828;40 G 0.994**;41 T 0.918;42 K 0.579;43 N 0.994**;44 K 0.956*;45 G 0.966*;46 K 0.823;47 G 0.858;48 E 0.993**;49 D 0.995**;50 N 0.841;52 G 0.527;53 E 0.920;55 S 0.922;58 W 0.952*;59 D 0.875;60 C 0.974*;61 V 0.983*;62 Y 0.783;63 K 0.945;64 K 0.988*;65 L 0.552;66 Y 0.924;67 V 0.9…
GPN2	positive	0.000373604	0.00204294	4 N 0.580;6 Q 0.946;36 M 0.573;44 V 0.797;59 A 1.000**;60 P 0.949;87 V 0.994**;89 C 0.996**;91 S 0.963*;92 L 0.802;93 S 1.000**;94 T 0.999**;96 L 1.000**;97 H 0.663;98 V 0.950;99 E 0.951*;103 H 0.952*;104 V 0.974*;105 N 0.998**;106 V 0.984*;107 L 0.955*;108 S 0.952*;109 K 1.000**;111 D 0.917;112 L 1.000**;113 I 0.997**;115 Q 1.000**;123 L 0.773;125 Y 0.999**;126 Y 1.000**;127 T 1.000**;129 V 0.99…
TBC1D30	positive	0	0	2 V 0.918;3 S 0.924;5 R 0.767;7 S 0.981*;8 F 0.644;9 T 0.944;10 S 0.973*;11 S 0.586;12 F 0.797;58 W 0.658;59 T 0.543;60 L 0.764;61 S 0.800;63 Q 0.800;64 W 0.676;65 M 0.761;66 L 0.763;68 L 0.763;69 V 0.541;75 L 0.509;76 K 0.818;77 T 0.715;78 I 0.543;79 K 0.796;80 Q 0.644;81 E 0.819;82 L 0.764;83 N 0.663;84 Y 0.717;85 R 0.699;86 I 0.786;87 S 0.763;89 Q 0.800;90 S 0.746;91 A 0.712;92 K 0.829;93 L 0.…
MAPT	positive	2.22e-06	1.6e-05	121 - 0.577;149 - 0.571;180 - 0.510;195 - 0.573;196 - 0.513;212 - 0.599;219 - 0.538;220 - 0.545;226 - 0.518;229 - 0.926;243 - 0.522;258 - 0.569;261 - 0.581;293 - 0.744;305 - 0.569;306 - 0.616;332 - 0.869;335 - 0.567;361 - 0.536;362 - 0.820;367 - 0.811;404 - 0.595;410 - 0.616;682 - 0.599;710 K 0.846;715 S 0.770;717 Q 0.873;723 K 0.862;727 K 0.810;729 I 0.736;734 S 0.968*;737 I 0.603;738 V 0.960*;7…
LOC101794093	positive	0	0	2 G 0.704;5 A 0.807;9 F 0.992**;10 S 0.777;11 A 0.751;13 K 0.615;14 M 0.840;16 R 0.958*;17 R 0.909;18 K 0.947;21 R 0.710;22 L 1.000**;27 H 0.922;30 - 0.789;31 - 0.801;33 - 0.853;34 - 0.902;35 - 0.805;36 - 0.821;37 - 0.587;38 - 0.745;40 - 0.586;41 - 0.903;53 - 0.865;54 - 0.907;55 L 0.974*;56 E 0.955*;58 E 0.875;59 V 0.837;60 G 0.858;61 G 0.922;63 T 0.979*;64 E 0.988*;65 A 0.911;66 A 0.954*;67 L 0.…
CMAS	positive	2.05e-06	1.48e-05	7 F 0.590;10 R 0.730;15 L 0.835;17 A 0.928;18 C 0.707;21 W 0.905;22 P 0.843;23 G 0.976*;25 A 0.562;29 Y 0.611;31 S 0.547;33 H 0.985*;34 A 0.566;36 G 0.985*;38 S 0.591;41 R 0.578;45 S 0.547;46 Q 0.547;137 Q 0.905;
SUMF2	positive	0.00883389	0.0383177	7 F 0.945;10 C 0.947;16 H 0.544;18 L 0.679;20 A 0.579;21 F 0.768;24 E 0.781;27 M 0.632;30 L 0.578;58 S 0.510;150 Q 0.649;
C3H2orf50	positive	0.000447739	0.00242125	2 - 0.617;4 - 0.693;5 - 0.684;6 - 0.629;10 - 0.540;13 - 0.532;17 - 0.623;103 P 0.523;132 G 0.888;
MBD5	positive	3.44e-12	4.48e-11	2 V 0.740;5 D 0.758;6 F 0.987*;9 G 0.793;12 P 0.921;13 S 0.720;14 P 0.928;15 K 0.866;16 K 0.878;17 Y 0.968*;19 R 0.920;21 S 0.973*;22 C 0.935;29 M 0.733;32 R 0.835;33 E 0.906;39 R 0.820;44 S 0.970*;45 N 0.972*;46 C 0.980*;49 L 0.729;50 S 0.970*;779 R 0.585;838 P 0.899;1064 A 0.663;
SERTAD4	positive	7.24e-14	1.14e-12	11 M 0.804;12 Q 0.811;13 S 0.642;14 K 0.811;15 F 0.503;17 R 0.768;18 Y 0.904;20 C 0.960*;21 L 0.515;25 S 0.547;26 H 0.872;28 E 0.696;29 R 0.730;30 Q 0.860;31 P 0.682;32 L 0.973*;35 D 0.879;37 I 0.751;38 S 0.892;42 H 0.859;50 G 0.514;72 K 0.992**;76 R 0.737;77 G 0.696;79 R 0.706;82 Q 0.903;83 R 0.814;84 N 0.707;85 F 0.756;86 Q 0.910;87 L 0.676;88 Q 0.804;89 I 0.893;90 G 0.601;92 P 0.675;96 T 0.850…
UTP3	positive	0.000266502	0.00148426	27 - 0.594;29 - 0.778;30 - 0.973*;43 - 0.742;145 S 0.769;170 - 0.772;398 S 0.526;431 N 0.933;
TSNAX	positive	4.36e-10	4.69e-09	33 - 0.885;34 - 0.871;35 - 0.694;36 - 0.887;38 - 0.930;40 - 0.849;43 - 0.922;65 - 0.924;66 - 0.914;69 - 0.935;71 - 0.805;73 - 0.878;74 - 0.574;76 - 0.903;77 - 0.918;78 - 0.942;113 - 0.599;116 - 0.528;117 - 0.682;135 S 0.531;175 P 0.553;371 T 0.527;
DEGS2	positive	1.53e-06	1.12e-05	110 V 0.537;168 L 0.689;209 I 0.555;275 M 0.536;276 V 0.927;277 K 0.998**;296 K 0.982*;297 I 0.697;301 Y 0.532;302 Y 0.981*;303 D 0.715;304 N 0.578;305 L 0.942;306 P 0.981*;308 H 0.979*;310 S 0.999**;311 W 0.997**;312 I 0.563;313 R 0.849;314 V 0.727;321 F 0.986*;322 V 0.991**;323 F 0.634;324 D 0.960*;325 D 0.953*;327 I 0.982*;328 G 0.933;330 Y 0.716;332 R 0.977*;334 K 0.998**;385 K 0.980*;386 L 0…
CRTC1	positive	0.0111507	0.0472153	44 Q 0.764;47 K 0.948;64 S 0.537;66 P 0.519;67 N 0.950*;73 N 0.980*;74 S 0.958*;76 M 0.737;77 D 0.964*;
SPAG17	positive	6.87e-08	5.86e-07	176 - 0.942;187 - 0.746;191 - 0.615;199 - 0.594;203 - 0.688;232 - 0.589;351 K 0.540;793 T 0.848;820 F 0.603;1046 T 0.750;1059 M 0.664;1427 S 0.578;1441 V 0.857;1512 K 0.583;1581 S 0.812;1622 T 0.749;1773 C 0.899;2105 S 0.751;2106 F 0.881;2107 P 0.607;2108 N 0.987*;2110 E 0.890;2346 Q 0.568;2485 I 0.859;
TRAPPC12	positive	6.72e-05	0.000402948	22 I 0.977*;169 N 0.749;215 V 0.623;452 S 0.927;456 W 0.916;457 R 0.703;458 A 0.888;478 G 0.941;479 L 0.793;481 T 0.819;483 H 0.799;484 T 0.537;485 T 0.865;486 D 0.624;487 S 0.758;488 L 0.952*;489 Q 0.852;
CCDC30	positive	2.27e-10	2.5e-09	216 D 0.920;220 H 0.727;221 I 0.751;224 T 0.708;226 E 0.684;239 N 0.676;293 L 0.845;320 N 0.575;353 A 0.559;394 V 0.536;395 A 0.943;397 C 0.522;398 S 0.805;576 - 0.560;584 - 0.848;587 - 0.940;636 F 0.792;818 V 0.773;1448 A 0.816;1466 R 0.740;1513 S 0.865;1516 T 0.556;1518 K 0.624;1520 T 0.502;1522 D 0.784;1524 K 0.565;1605 A 0.941;1607 S 0.565;1610 S 0.788;1612 F 0.855;1628 S 0.927;1633 S 0.869;1…
GABRR3	positive	0.00495779	0.0225551	2 V 0.860;6 K 0.948;9 F 0.536;17 V 0.521;22 F 0.526;27 Y 0.541;29 L 0.566;34 Q 0.546;58 R 0.883;60 L 0.880;62 S 0.955*;64 Q 0.509;65 L 0.847;67 R 0.763;410 R 0.510;
C11H16orf70	positive	9.68e-06	6.44e-05	143 W 0.953*;149 T 0.991**;152 P 0.978*;153 K 0.880;155 E 0.991**;
WDR20	positive	0	0	2 L 0.996**;3 L 0.968*;4 S 0.964*;5 K 0.955*;6 M 0.955*;7 A 0.960*;9 E 1.000**;10 G 1.000**;11 G 1.000**;13 K 1.000**;14 E 1.000**;15 M 0.957*;16 N 1.000**;18 I 0.998**;19 K 1.000**;21 Q 0.965*;22 F 1.000**;23 T 0.966*;24 T 0.967*;32 R 0.964*;33 E 1.000**;34 G 1.000**;36 Y 1.000**;37 K 0.999**;39 L 0.964*;40 S 1.000**;41 H 1.000**;42 S 0.962*;43 E 0.964*;44 Y 1.000**;45 S 1.000**;46 R 0.999**;47 …
LOC101801865	positive	0.00382638	0.0178011	37 - 0.502;40 - 0.521;130 N 0.750;135 I 0.689;141 V 0.532;158 L 0.639;183 P 0.580;216 D 0.889;263 S 0.682;270 - 0.566;317 V 0.562;383 Y 0.557;387 Q 0.603;
ST6GALNAC6	positive	1.7e-10	1.89e-09	38 - 0.911;68 T 0.670;94 Q 0.922;111 A 0.659;186 F 0.826;205 E 1.000**;206 K 0.999**;207 S 0.666;208 R 1.000**;209 S 0.983*;210 W 0.990*;211 L 0.991**;212 S 1.000**;213 T 0.812;214 G 0.999**;216 F 1.000**;217 T 1.000**;218 M 0.862;219 V 0.620;220 I 0.970*;221 A 0.999**;222 V 1.000**;223 E 0.759;225 C 0.978*;226 D 0.992**;228 V 0.998**;229 H 1.000**;230 V 0.998**;231 Y 1.000**;233 M 0.989*;234 V 0…
TUBD1	positive	0.000546205	0.00291346	85 R 0.505;426 M 0.944;427 V 0.865;431 E 0.563;432 D 0.743;434 S 0.893;435 H 0.833;436 T 0.912;437 L 0.871;440 M 0.801;441 S 0.762;442 L 0.939;445 N 0.639;447 S 0.909;448 G 0.624;449 R 0.737;451 R 0.806;452 N 0.842;454 T 0.921;
COL9A1	positive	0.00237752	0.0114136	262 S 0.762;263 Q 0.647;264 T 0.799;515 D 0.712;666 R 0.926;730 G 0.814;739 P 0.761;741 S 0.772;751 E 0.895;752 G 0.755;919 W 0.750;
CSTF2	positive	2.88e-05	0.00018028	27 - 0.632;32 - 0.656;64 - 0.502;129 M 0.848;131 P 0.887;132 H 0.930;133 N 0.861;134 M 0.842;138 L 0.905;158 S 0.859;160 S 0.924;161 W 0.823;166 A 0.910;167 H 0.889;168 T 0.863;170 F 0.890;171 P 0.911;172 R 0.595;174 S 0.868;179 T 0.689;195 F 0.913;196 T 0.970*;197 C 0.913;221 F 0.906;222 S 0.928;223 F 0.524;226 A 0.874;227 C 0.919;238 - 0.654;
SRP14	positive	4.51e-14	7.2e-13	56 - 0.582;58 M 0.971*;59 L 0.994**;60 A 0.985*;61 E 0.976*;62 E 0.952*;63 F 0.621;64 S 0.949;65 K 0.881;66 G 0.573;67 R 0.966*;68 R 0.977*;69 N 0.867;70 R 0.975*;71 Q 0.881;72 A 0.981*;73 S 0.727;74 Q 0.979*;75 P 0.900;76 A 0.775;77 T 1.000**;78 F 0.945;79 S 0.999**;81 S 0.541;83 T 0.509;84 K 0.782;85 V 0.808;87 Q 0.624;88 C 0.974*;89 L 0.808;90 D 0.969*;92 R 0.880;93 A 0.864;96 E 0.682;98 N 0.8…
MRGBP	positive	3.66e-13	5.37e-12	27 - 0.925;28 - 0.928;29 - 0.949;30 - 0.818;31 - 0.920;32 - 0.732;33 - 0.618;36 - 0.931;37 - 0.931;38 - 0.915;39 - 0.959*;40 - 0.543;42 - 0.947;44 - 0.946;45 - 0.676;46 - 0.867;47 - 0.924;49 - 0.757;50 - 0.609;51 - 0.625;52 - 0.920;53 - 0.627;54 - 0.953*;55 - 0.932;56 - 0.881;57 - 0.952*;58 - 0.629;59 - 0.900;60 - 0.920;61 - 0.749;63 - 0.953*;64 - 0.867;65 - 0.622;67 - 0.656;68 - 0.827;69 - 0.888…
RNF17	positive	0.000226361	0.0012661	135 S 0.596;195 R 0.591;325 Y 0.838;419 Y 0.584;421 L 0.831;428 M 0.506;436 F 0.774;474 I 0.521;641 P 0.517;914 A 0.702;1144 M 0.729;1255 I 0.870;1528 N 0.778;
BLOC1S6	positive	1.05e-11	1.32e-10	2 D 0.874;3 T 0.923;4 V 0.836;5 T 0.843;6 Y 0.943;7 W 0.744;8 H 0.896;9 Y 0.924;10 V 0.547;11 T 0.686;12 V 0.874;13 P 0.876;14 T 0.857;15 T 0.702;17 N 0.624;18 L 0.597;23 D 0.727;24 R 0.894;25 V 0.612;26 Y 0.950*;27 A 0.575;28 F 0.916;29 F 0.925;31 R 0.790;32 V 0.578;33 S 0.918;35 T 0.593;36 K 0.916;37 R 0.816;38 T 0.871;39 H 0.762;41 M 0.811;43 W 0.921;44 T 0.743;49 R 0.894;50 C 0.576;51 Q 0.837…
SDHAF4	positive	7.84e-07	5.95e-06	3 N 0.941;4 E 0.995**;5 Y 0.946;6 A 0.954*;8 - 0.568;9 D 0.604;15 G 0.828;16 L 0.608;17 V 0.674;18 V 0.798;19 D 0.602;20 V 0.728;22 T 0.648;27 R 0.652;30 Q 0.578;
ELP2	positive	4.24e-05	0.000260622	31 - 0.767;32 - 0.573;33 - 0.644;34 - 0.504;42 - 0.690;43 - 0.836;45 - 0.649;47 - 0.538;51 - 0.807;52 - 0.807;53 - 0.698;55 M 0.597;98 V 0.644;100 H 0.528;163 V 0.860;164 G 0.586;168 V 0.517;171 G 0.550;172 Q 0.559;173 R 0.811;645 S 0.608;945 L 0.572;958 G 0.843;
NIN	positive	2.15e-11	2.64e-10	3 P 0.938;5 S 0.933;7 S 0.859;11 L 0.848;12 P 0.641;13 A 0.825;14 H 0.899;16 K 0.898;17 A 0.881;18 C 0.912;19 P 0.941;20 A 0.837;22 M 0.862;23 P 0.543;25 R 0.599;28 Y 0.905;30 S 0.935;32 T 0.929;35 G 0.772;37 N 0.810;38 V 0.934;41 A 0.897;42 F 0.564;43 S 0.955*;45 F 0.730;46 C 0.881;49 A 0.830;50 R 0.732;51 T 0.893;56 - 0.645;69 N 0.832;71 S 0.764;72 L 0.751;73 A 0.827;74 P 0.911;76 G 0.831;78 F …
LOC101798415	positive	0.00185443	0.00902422	6 V 0.747;10 A 0.662;12 T 0.999**;13 S 0.681;14 R 0.999**;16 G 0.999**;17 I 0.920;18 T 0.973*;19 R 0.897;20 L 0.832;21 F 0.996**;22 A 0.669;28 V 0.855;67 L 0.821;99 Y 0.587;102 T 0.757;175 S 0.593;176 K 0.733;191 V 0.929;208 M 0.506;210 F 0.506;224 L 0.734;236 L 0.554;247 P 0.997**;253 W 0.960*;304 P 0.883;
LOC101791359	positive	5.21e-09	4.98e-08	37 - 0.924;41 S 0.968*;42 L 0.658;43 V 0.815;44 E 0.627;51 V 0.772;96 V 0.933;117 D 0.781;119 H 0.920;170 K 0.832;233 Y 0.864;309 L 0.884;358 I 0.868;458 E 0.766;463 S 0.692;465 P 0.536;468 S 0.726;469 A 0.943;472 I 0.633;473 G 0.983*;480 - 0.837;503 L 0.816;506 F 0.970*;507 E 0.866;508 E 0.560;
LOC101795568	positive	3.13e-11	3.8e-10	6 M 0.952*;7 V 0.937;58 - 0.503;68 - 0.929;69 - 0.957*;70 - 0.916;74 - 0.627;77 - 0.598;114 L 0.823;129 A 0.981*;130 G 0.992**;131 K 0.990*;132 T 0.940;133 T 0.969*;134 L 0.661;136 N 0.997**;138 I 0.738;140 T 0.993**;141 E 0.944;142 Q 0.556;143 H 0.970*;144 N 0.980*;145 K 0.564;146 R 0.986*;150 A 0.972*;151 V 0.511;153 L 0.741;154 N 0.972*;155 E 0.996**;156 F 0.567;157 G 0.993**;158 E 0.976*;288 …
SLX4IP	positive	9.64e-14	1.49e-12	3 - 0.910;6 - 0.764;7 - 0.556;8 - 0.925;10 - 0.515;11 - 0.757;14 - 0.722;16 - 0.975*;31 M 0.998**;32 A 0.963*;34 S 0.994**;37 V 0.724;266 P 0.828;356 N 0.909;382 D 0.575;432 R 0.734;471 P 0.728;474 P 0.531;
SLC25A30	positive	0.00141507	0.00704385	3 K 0.857;4 H 0.947;5 Y 0.792;6 A 0.613;8 E 0.884;15 Q 0.930;16 K 0.889;176 K 0.545;276 V 0.784;
FOXP1	positive	6.45e-13	9.29e-12	529 N 0.992**;531 V 0.959*;533 H 0.996**;536 S 0.998**;542 V 0.950*;546 N 0.795;547 V 0.944;548 K 0.999**;550 A 0.762;551 V 0.947;556 E 0.613;557 L 0.880;567 K 0.981*;568 R 0.783;571 Q 0.676;583 I 0.729;584 S 0.998**;585 G 0.987*;
NKD1	positive	3.04e-12	4.01e-11	3 Q 0.817;4 D 0.504;26 S 0.543;27 E 0.571;45 P 0.980*;46 R 0.952*;48 V 0.560;49 A 0.824;50 A 0.966*;51 R 0.771;52 K 0.574;53 L 0.995**;54 R 0.988*;57 A 0.922;59 - 0.873;67 L 1.000**;68 L 0.816;69 F 0.991**;70 L 0.877;71 L 0.925;404 I 0.627;
RSAD2	positive	0.00828432	0.0361948	2 - 0.564;7 - 0.743;31 - 0.501;36 - 0.759;45 - 0.738;58 - 0.777;61 - 0.792;62 - 0.743;63 - 0.597;66 - 0.634;67 - 0.513;80 M 0.975*;83 K 0.782;155 A 0.831;258 D 0.857;305 E 0.858;
PXN	positive	3.67e-10	3.95e-09	91 L 0.518;94 L 0.727;96 D 0.948;99 D 0.566;102 N 0.569;103 S 0.503;122 G 0.639;123 E 0.881;125 A 0.902;126 V 0.594;133 L 0.899;138 F 0.623;352 A 0.593;366 A 0.549;478 - 0.517;483 - 0.717;491 - 0.652;492 - 0.706;496 - 0.518;497 - 0.507;500 - 0.677;504 - 0.667;518 - 0.725;531 - 0.682;532 - 0.686;535 - 0.635;541 - 0.519;545 - 0.525;581 - 0.510;595 - 0.520;599 - 0.759;626 - 0.506;648 - 0.681;652 - 0…
MYRIP	positive	0.0114305	0.0482957	161 F 0.505;318 T 0.511;335 C 0.522;355 P 0.510;425 R 0.508;435 D 0.879;501 M 0.651;529 P 0.694;550 S 0.521;554 S 0.888;556 G 0.864;557 K 0.931;561 K 0.831;563 N 0.843;566 N 0.840;570 A 0.893;571 Q 0.580;588 H 0.853;601 S 0.537;607 A 0.750;642 G 0.738;646 H 0.648;688 A 0.544;742 L 0.723;775 S 0.870;897 F 0.513;922 M 0.693;
SLC15A4	positive	0.00133949	0.00672752	32 M 0.523;34 L 0.642;36 R 0.794;37 W 0.649;39 Y 0.930;43 N 0.819;51 H 0.949;55 A 0.850;59 Y 0.586;61 R 0.801;64 L 0.503;65 K 0.793;71 N 0.852;188 V 0.721;311 A 0.795;
LOC101791777	positive	0.00436603	0.0200966	48 P 0.535;55 Q 0.572;96 K 0.543;108 S 0.535;109 S 0.565;119 S 0.563;138 N 0.734;238 S 0.954*;251 K 0.602;265 Q 0.659;272 D 0.649;274 C 0.833;277 T 0.662;330 E 0.752;371 C 0.808;372 S 0.770;374 G 0.780;375 W 0.753;393 C 0.609;400 L 0.672;402 R 0.922;404 K 0.943;405 L 0.501;409 L 0.556;410 L 0.570;413 H 0.696;416 E 0.931;417 Y 0.902;418 L 0.890;420 R 0.949;422 W 0.514;423 G 0.788;429 D 0.600;434 K…
LOC101802423	positive	0.000425289	0.00230463	70 K 0.890;179 L 0.808;239 R 0.585;423 H 0.598;480 E 0.737;482 Y 0.878;501 V 0.722;504 S 0.817;507 S 0.728;526 S 0.817;530 G 0.706;533 D 0.735;539 N 0.670;542 Q 0.895;543 G 0.878;548 D 0.695;549 P 0.681;553 S 0.718;581 E 0.912;665 L 0.655;731 G 0.501;732 S 0.702;757 N 0.653;772 T 0.587;798 T 0.686;
EWSR1	positive	1.58e-05	0.000102456	19 - 0.677;20 - 0.577;21 - 0.514;26 - 0.556;52 M 0.534;73 - 0.584;75 D 0.707;76 Y 0.961*;77 S 0.933;80 S 0.885;81 Q 0.687;84 A 0.940;85 Q 0.927;86 Q 0.699;90 A 0.924;96 A 0.525;97 Q 0.981*;98 G 0.897;101 Q 0.930;102 T 0.942;103 T 0.927;104 - 0.547;229 Q 0.780;233 T 0.503;522 T 0.532;571 R 0.926;612 P 0.919;616 N 0.696;622 R 0.709;640 P 0.754;642 P 0.921;643 P 0.892;812 E 0.969*;1189 R 0.683;1191 …
LOC113844148	positive	6.96e-08	5.93e-07	26 - 0.933;27 - 0.951*;28 - 0.749;30 - 0.893;31 - 0.946;33 - 0.911;34 - 0.843;37 - 0.943;38 - 0.841;39 M 0.779;44 Q 0.620;45 S 0.950;47 S 0.967*;210 K 0.766;308 P 0.605;309 A 0.592;310 A 0.977*;312 S 0.979*;313 F 0.994**;314 K 0.584;315 H 0.974*;323 V 0.984*;324 S 0.984*;326 A 0.977*;342 C 0.934;453 S 0.926;524 H 0.929;525 H 0.758;528 V 0.941;530 S 0.923;568 E 0.875;572 A 0.738;573 Q 0.648;599 F …
ORC4	positive	2.08e-11	2.56e-10	105 - 0.817;124 - 0.945;292 I 0.938;294 E 0.961*;296 L 0.718;297 E 0.881;301 R 0.993**;303 K 0.987*;304 S 0.848;305 R 0.996**;307 S 0.977*;308 H 0.994**;310 Q 0.971*;313 L 0.994**;314 M 1.000**;315 N 0.988*;316 S 0.542;317 F 0.967*;318 D 0.974*;320 K 0.950;321 Q 0.995**;322 Y 0.967*;324 K 0.888;325 I 0.985*;328 E 0.879;329 Q 0.785;330 L 0.520;331 S 0.969*;359 H 0.649;367 Q 0.739;
RNF126	positive	1.82e-06	1.32e-05	40 K 0.643;44 K 0.992**;87 H 0.791;89 V 0.759;92 I 0.804;95 L 0.545;96 T 0.688;98 C 0.774;101 G 0.821;102 A 0.808;103 R 0.841;104 G 0.789;110 V 0.981*;458 C 0.966*;475 P 0.879;496 L 0.992**;497 P 0.989*;498 F 0.963*;500 Q 0.951*;501 P 0.970*;502 E 0.895;503 W 0.575;
DGKQ	positive	0.003179	0.0149493	42 - 0.853;55 - 0.835;259 A 0.796;260 Q 0.796;273 T 0.907;275 S 0.920;278 F 0.810;315 V 0.591;570 C 0.814;1094 G 0.729;1099 T 0.824;1101 R 0.908;1311 N 0.858;
MTIF2	positive	1.68e-08	1.53e-07	27 L 0.843;62 V 0.758;73 Q 0.840;124 R 0.668;145 N 0.672;330 I 0.763;496 K 0.840;543 D 0.837;568 G 0.903;569 S 0.966*;571 E 0.773;572 A 0.936;573 I 0.948;577 L 0.847;578 D 0.969*;579 S 0.939;580 Y 0.954*;586 C 0.629;587 K 0.974*;588 L 0.904;590 I 0.787;591 I 0.816;593 F 0.646;594 G 0.956*;595 M 0.637;597 D 0.657;598 I 0.917;599 S 0.941;601 T 0.768;604 S 0.971*;605 L 0.950;687 E 0.827;726 R 0.794;
SERGEF	positive	3.5e-08	3.1e-07	148 - 0.735;149 - 0.846;153 - 0.739;158 - 0.864;164 M 0.974*;175 - 0.549;288 C 0.616;509 I 0.725;536 C 0.786;587 S 0.998**;589 L 0.753;
LOC101797218	positive	0	0	24 - 0.618;25 - 0.936;26 - 0.758;27 - 0.990**;28 - 0.556;29 - 0.699;31 - 0.707;32 - 0.733;33 - 0.620;35 - 0.621;36 - 0.748;37 - 0.930;38 - 0.973*;40 - 0.988*;41 - 0.987*;42 - 0.959*;43 - 0.668;44 - 0.979*;45 - 0.970*;46 - 0.977*;47 - 0.988*;48 - 0.706;50 - 0.987*;52 - 0.984*;53 - 0.967*;54 - 0.955*;55 - 0.534;57 - 0.666;58 - 0.699;59 - 0.978*;60 - 0.909;61 - 0.721;62 - 0.559;63 - 0.961*;64 - 0.92…
LOC101791983	positive	9.89e-11	1.13e-09	44 V 0.901;65 M 0.927;74 M 0.895;318 L 0.994**;320 W 0.985*;321 H 0.987*;322 T 0.982*;323 R 0.965*;324 T 0.987*;325 E 0.985*;326 R 0.510;328 T 0.528;330 V 0.601;332 E 0.994**;334 K 0.979*;339 T 0.958*;340 D 0.993**;356 R 0.835;357 A 0.963*;358 E 0.953*;359 V 0.923;
UXS1	positive	5.47e-06	3.73e-05	101 C 0.914;103 L 0.930;104 Q 0.891;107 G 0.519;108 I 0.936;109 Q 0.964*;110 V 0.961*;113 A 0.513;114 G 0.955*;116 G 0.910;120 F 0.916;123 C 0.971*;125 L 0.568;129 E 0.823;131 T 0.890;132 K 0.512;133 E 0.738;301 P 0.679;360 R 0.959*;
LOC106015872	positive	0	0	43 - 0.918;48 M 0.856;49 R 0.590;50 V 0.957*;51 P 0.815;53 G 0.699;54 G 0.813;55 Q 0.611;56 M 0.972*;58 S 0.981*;59 Q 0.782;60 V 0.615;61 R 0.991**;63 C 0.873;64 S 0.887;65 - 0.512;101 Q 0.968*;102 G 0.964*;104 S 0.969*;106 N 0.936;107 S 0.904;108 L 0.605;110 S 0.663;111 F 0.907;112 A 0.552;113 G 0.648;114 T 0.926;116 A 0.649;117 G 0.853;118 T 0.852;119 P 0.987*;172 G 0.985*;173 V 0.957*;174 P 0.…
TCP11	positive	0.0014763	0.00733464	47 - 0.521;49 - 0.533;55 - 0.579;64 - 0.511;136 S 0.640;215 L 0.638;293 S 0.525;347 T 0.602;404 - 0.814;405 - 0.611;406 - 0.787;428 T 0.538;480 Q 0.850;
POLD3	positive	1.67e-05	0.00010789	3 - 0.648;4 - 0.587;7 - 0.587;10 - 0.579;13 - 0.538;14 - 0.664;15 - 0.719;17 - 0.514;105 - 0.762;245 T 0.746;267 Q 0.906;269 S 0.892;270 Q 0.906;271 Q 0.662;275 I 0.880;276 M 0.894;278 M 0.994**;281 A 0.873;283 S 0.960*;284 A 0.849;291 N 0.538;296 A 0.849;297 E 0.676;298 A 0.824;300 E 0.926;303 G 0.656;397 E 0.696;459 R 0.553;
LDLRAP1	positive	0	0	14 - 0.728;16 - 0.545;18 - 0.716;20 - 0.569;21 - 0.844;24 - 0.711;26 - 0.963*;28 - 0.672;31 - 0.761;34 - 0.530;35 - 0.528;84 - 0.814;85 - 0.903;86 - 0.738;132 V 0.619;136 R 0.536;185 V 0.591;244 P 0.665;272 G 0.580;309 L 0.564;338 H 0.879;339 S 0.919;341 V 0.544;342 V 0.536;345 P 0.928;346 P 0.948;347 V 0.997**;348 P 0.992**;351 S 0.920;355 T 0.841;357 L 0.678;360 S 0.850;361 W 0.654;363 H 0.901;…
TMPRSS9	positive	2.1e-12	2.81e-11	22 - 0.656;33 - 0.736;46 - 0.620;68 - 0.931;108 - 0.808;109 - 0.819;110 - 0.677;111 - 0.858;112 - 0.955*;113 - 0.925;132 - 0.770;187 - 0.555;220 - 0.521;306 S 0.558;308 A 0.510;314 A 0.944;524 T 0.616;608 E 0.987*;640 R 0.919;697 F 0.599;796 T 0.535;825 R 0.899;833 K 0.559;889 T 0.620;1008 I 0.897;1083 G 0.541;1084 D 0.546;1087 G 0.967*;1089 L 0.980*;1090 A 0.573;1093 E 0.980*;1099 G 0.971*;1101 …
SPI1	positive	0	0	42 D 0.899;102 A 0.574;111 - 0.827;113 - 0.981*;114 - 0.913;115 - 0.938;176 - 0.908;177 - 0.976*;178 - 0.898;179 - 0.794;180 - 0.947;181 - 0.933;182 - 0.952*;183 - 0.979*;184 - 0.759;185 - 0.976*;186 - 0.966*;187 - 0.930;188 - 0.950;190 - 0.968*;191 - 0.981*;192 - 0.962*;193 - 0.957*;194 - 0.944;195 - 0.979*;196 - 0.959*;197 - 0.981*;198 - 0.981*;199 - 0.981*;200 - 0.940;215 P 0.723;250 G 0.978*;…
LRRC70	positive	0.000301658	0.00167173	63 S 0.632;220 Y 0.687;343 C 0.844;347 Y 0.564;348 F 0.721;426 K 0.882;503 S 0.563;504 P 0.623;505 S 0.715;510 V 0.737;512 L 0.688;513 K 0.623;514 T 0.717;605 Q 0.975*;670 * 0.577;680 R 0.690;
CCDC91	positive	4.97e-06	3.4e-05	7 G 0.881;18 G 0.841;20 G 0.614;23 Q 0.838;25 T 0.835;26 S 0.872;27 P 0.826;28 A 0.964*;49 T 0.689;135 A 0.589;140 T 0.703;199 S 0.801;207 L 0.841;239 K 0.548;325 R 0.588;342 A 0.995**;350 Q 0.546;
MDM4	positive	4.74e-08	4.09e-07	52 S 0.678;53 S 0.547;64 C 0.931;101 H 0.950;109 V 0.923;110 R 0.936;111 Q 0.530;113 Y 0.939;114 D 0.862;117 Q 0.585;118 Q 0.981*;119 H 0.950*;120 M 0.822;121 V 0.949;122 Y 0.686;123 C 0.987*;125 G 0.983*;126 D 0.990*;127 Q 0.590;128 L 0.727;129 G 0.788;130 E 0.585;131 L 0.968*;132 L 0.902;133 G 0.977*;134 L 0.722;136 S 0.633;137 F 0.621;139 V 0.710;141 D 0.951*;142 P 0.680;143 S 0.673;144 P 0.95…
TRAIP	positive	0.000122667	0.000714718	351 Q 0.696;353 F 0.843;354 D 0.841;355 T 0.931;356 A 0.756;357 P 0.825;363 Q 0.898;456 Q 0.955*;457 L 0.798;459 M 0.844;753 A 0.727;758 T 0.745;795 E 0.681;799 I 0.708;812 A 0.801;
SLC1A1	positive	0	0	40 - 0.974*;41 - 0.853;44 - 0.996**;45 - 0.800;46 - 0.845;47 - 0.969*;188 V 0.592;221 V 0.729;302 Y 0.979*;303 M 0.973*;304 A 0.998**;305 T 0.774;307 L 0.670;308 S 0.972*;318 L 0.973*;319 P 0.716;414 I 0.939;415 S 0.995**;416 V 0.991**;417 T 0.994**;418 A 0.984*;419 T 0.994**;420 A 0.992**;421 A 0.772;422 S 0.996**;423 I 0.983*;425 A 0.990**;426 A 0.994**;427 G 0.949;428 V 0.988*;
SYCP3	positive	3.16e-08	2.8e-07	21 A 0.908;24 A 0.912;28 Q 0.871;31 R 0.865;81 A 0.504;90 K 0.910;93 R 0.943;94 L 0.977*;96 M 0.957*;98 T 0.976*;102 A 0.832;103 S 0.742;105 K 0.977*;106 T 0.747;107 S 0.979*;109 Q 0.982*;116 H 0.984*;117 V 0.977*;118 W 0.827;119 K 0.757;120 T 0.980*;122 Q 0.944;124 Q 0.908;175 A 0.942;216 N 0.628;246 I 0.708;248 F 0.622;249 I 0.773;250 K 0.967*;251 S 0.998**;252 Q 0.906;253 L 0.998**;254 N 0.996…
MIPEP	positive	1.93e-09	1.9e-08	10 - 0.564;11 - 0.645;12 - 0.676;25 - 0.533;27 - 0.903;28 - 0.517;30 - 0.946;31 - 0.978*;32 - 0.558;33 - 0.989*;40 - 0.887;43 - 0.560;56 - 0.560;349 Q 0.665;351 N 0.505;520 P 0.512;688 S 0.882;690 S 0.937;694 D 0.960*;695 R 0.877;696 F 0.935;697 L 0.923;699 T 0.724;701 R 0.925;703 H 0.737;704 Q 0.882;705 T 0.650;713 L 0.661;715 Q 0.664;718 S 0.966*;
TPD52	positive	0.000176339	0.00100353	3 - 0.946;4 - 0.942;5 - 0.957*;6 - 0.916;8 - 0.904;9 - 0.955*;10 - 0.829;11 - 0.882;12 - 0.737;14 - 0.730;15 - 0.765;16 - 0.954*;17 M 0.989*;19 L 0.963*;20 H 0.864;21 E 0.982*;22 D 0.982*;23 Y 0.786;24 K 0.869;27 F 0.766;29 F 0.821;30 N 0.987*;36 V 0.969*;39 N 0.992**;40 Y 0.775;57 L 0.786;58 Y 0.784;60 S 0.989*;61 P 0.983*;62 S 0.754;64 N 0.740;69 I 0.683;70 S 0.823;71 P 0.749;72 P 0.986*;73 G 0…
DTD1	positive	3.42e-09	3.33e-08	232 E 0.908;235 H 0.994**;236 R 0.779;237 D 0.991**;238 S 0.999**;242 D 0.990*;243 F 1.000**;245 L 0.999**;246 S 0.993**;247 L 0.996**;248 F 1.000**;249 A 0.823;250 M 0.780;251 G 0.893;253 V 0.993**;254 S 0.998**;255 E 0.994**;256 T 0.984*;257 F 0.999**;260 Y 0.845;261 V 0.908;263 S 0.996**;264 S 0.835;265 R 0.747;294 S 0.995**;295 Q 0.994**;297 T 0.850;298 P 0.930;299 Q 0.999**;300 R 0.960*;301 …
TTK	positive	0.00231431	0.0111306	186 T 0.530;196 K 0.731;231 D 0.905;310 S 0.699;360 T 0.686;750 L 0.664;752 C 0.707;754 L 0.540;757 M 0.929;762 T 0.633;763 P 0.803;765 Q 0.853;768 T 0.543;773 K 0.715;774 L 0.855;776 A 0.795;780 P 0.852;782 Y 0.717;799 E 0.870;816 D 0.618;832 L 0.652;
LOC101793952	positive	0.000381921	0.00208405	36 - 0.683;116 R 0.845;121 A 0.911;122 L 0.620;125 T 0.525;126 P 0.621;133 M 0.735;142 R 0.583;143 K 0.951*;154 I 0.729;174 L 0.702;200 E 0.573;203 K 0.968*;205 F 0.691;206 P 0.597;208 S 0.536;211 S 0.951*;214 V 0.707;219 R 0.518;221 I 0.542;229 A 0.952*;232 V 0.541;234 T 0.630;236 R 0.876;237 C 0.931;242 I 0.753;243 V 0.579;244 L 0.799;245 G 0.617;246 P 0.627;247 L 0.628;248 I 0.934;249 H 0.927;…
FRRS1	positive	9.26e-07	6.98e-06	15 - 0.771;24 - 0.670;25 - 0.587;105 K 0.734;385 N 0.796;506 P 0.605;
MASTL	positive	6.17e-07	4.7e-06	14 - 0.614;15 - 0.782;16 - 0.705;17 - 0.509;18 - 0.899;19 - 0.792;21 - 0.528;25 - 0.704;26 - 0.918;38 - 0.507;250 R 0.757;327 C 0.768;344 C 0.672;352 N 0.656;858 A 0.750;
OLAH	positive	9e-10	9.3e-09	2 E 0.518;6 A 0.543;8 S 0.989*;11 R 0.671;12 T 0.613;22 P 0.758;25 G 0.617;27 G 0.991**;28 A 0.995**;30 Q 0.989*;32 A 0.904;33 Q 0.995**;35 G 0.746;37 L 0.973*;39 G 0.956*;41 S 0.961*;45 H 0.935;47 V 0.907;50 P 0.573;57 K 0.944;61 A 0.658;62 Q 0.868;65 T 0.937;66 T 0.992**;77 K 0.682;78 D 0.531;94 Y 0.715;95 I 0.768;99 V 0.523;112 I 0.670;114 L 0.886;116 I 0.934;119 A 0.648;121 A 0.749;122 L 0.58…
CNTRL	positive	0	0	17 L 0.592;191 V 0.561;433 M 0.650;553 E 0.562;1206 V 0.936;1233 E 0.570;1737 I 0.636;1883 A 0.536;1905 T 0.521;2037 S 0.663;2121 T 0.519;2128 N 0.523;2212 D 0.508;2214 S 0.683;2243 F 0.725;2323 L 0.910;2391 - 0.579;2452 - 0.560;2453 - 0.524;2455 - 0.521;2459 S 0.674;2462 Q 0.687;2464 I 0.708;2584 - 0.664;2586 - 0.637;2587 - 0.632;2600 - 0.609;2601 - 0.626;
PCYT2	positive	0.000210246	0.00118528	121 I 0.852;401 T 0.961*;403 W 0.926;422 I 0.929;425 V 0.975*;426 R 0.959*;429 W 0.959*;431 S 0.986*;443 M 0.910;447 L 0.904;448 A 0.936;452 A 0.782;
STMP1	positive	5.03e-07	3.9e-06	4 A 0.948;5 R 0.963*;6 R 0.876;7 P 0.967*;8 R 0.935;9 G 0.956*;10 L 0.952*;11 Y 0.942;12 R 0.850;13 Q 0.892;14 P 0.911;15 P 0.963*;16 P 0.943;17 A 0.763;18 S 0.951*;19 R 0.963*;20 P 0.900;21 Q 0.978*;22 T 0.908;23 P 0.955*;24 F 0.958*;25 L 0.906;26 A 0.942;27 P 0.954*;28 L 0.948;29 G 0.993**;30 S 0.978*;31 G 0.970*;32 W 0.997**;33 A 0.735;34 S 0.987*;35 G 0.980*;36 A 0.786;58 L 0.784;77 N 0.860;
C2H5orf22	positive	6.05e-05	0.00036533	8 - 0.515;11 - 0.548;30 - 0.969*;31 - 0.829;32 - 0.951*;33 - 0.828;126 T 0.711;183 A 0.680;
EXD3	positive	7.58e-14	1.19e-12	555 S 0.691;619 L 0.765;688 Y 0.623;836 S 0.592;844 H 0.667;860 T 0.763;863 H 0.910;864 N 0.555;865 S 0.570;866 P 0.589;867 Q 0.517;868 P 0.600;869 I 0.999**;883 T 0.672;885 D 0.932;888 T 0.767;
SNTG2	positive	0	0	2 G 0.823;3 F 0.889;4 Q 0.972*;5 C 0.590;6 Y 0.891;8 A 0.968*;9 V 0.939;10 F 0.983*;11 H 0.951*;12 G 0.575;13 C 0.912;14 K 0.907;15 G 0.997**;16 K 1.000**;17 V 0.998**;18 K 0.992**;19 G 0.991**;20 A 0.871;21 G 1.000**;22 W 0.996**;23 E 0.991**;24 K 0.996**;25 G 0.997**;26 Q 0.889;29 D 0.988*;44 S 0.994**;45 S 0.989*;46 P 0.992**;47 A 0.851;48 P 0.980*;49 A 0.957*;50 T 0.977*;51 G 0.870;54 R 0.873…
TTC17	positive	0	0	159 - 0.890;162 - 0.791;163 - 0.898;165 - 0.934;167 - 0.680;169 - 0.730;170 - 0.969*;171 - 0.683;172 - 0.570;174 - 0.932;176 - 0.918;178 - 0.902;179 - 0.685;180 - 0.925;181 - 0.645;183 - 0.918;184 - 0.678;185 - 0.849;186 - 0.685;187 - 0.884;190 - 0.980*;191 - 0.918;192 - 0.589;193 - 0.918;194 - 0.525;195 - 0.918;249 Q 0.635;519 L 0.928;520 Q 0.948;521 R 0.970*;522 T 0.993**;523 L 0.982*;531 E 0.9…
ACSF2	positive	0.000319151	0.00176491	105 - 0.767;106 - 0.955*;107 - 0.962*;108 - 0.906;309 I 0.584;393 T 0.680;468 L 0.589;611 R 0.783;
PKP2	positive	0	0	37 - 0.830;38 - 0.901;39 - 0.879;41 - 0.773;42 - 0.915;43 - 0.712;48 - 0.516;49 - 0.752;50 - 0.873;51 - 0.905;56 - 0.931;60 - 0.841;61 - 0.840;63 - 0.820;64 - 0.614;65 - 0.576;66 - 0.903;68 - 0.828;69 - 0.828;71 - 0.876;74 - 0.922;78 - 0.915;80 - 0.909;81 - 0.604;82 - 0.761;86 - 0.584;87 - 0.890;88 - 0.905;90 - 0.934;91 - 0.862;92 - 0.922;106 - 0.766;110 - 0.601;111 - 0.837;112 - 0.746;139 - 0.76…
PRIMA1	positive	0	0	2 - 0.575;3 - 0.515;6 M 0.674;7 D 0.520;8 L 0.703;9 H 0.592;10 I 0.571;12 M 0.863;13 S 0.849;14 Q 0.879;16 Q 0.969*;17 I 0.873;19 E 0.925;20 I 0.812;21 T 0.830;22 A 0.719;23 E 0.552;24 N 0.591;25 N 0.951*;26 Y 0.839;28 Q 0.748;30 R 0.780;31 K 0.800;32 E 0.590;33 I 0.910;34 S 0.839;35 R 0.773;36 K 0.984*;37 T 0.920;38 E 0.867;39 L 0.904;41 V 0.600;60 T 0.992**;61 N 0.990**;62 K 0.882;138 T 0.930;
MCM3	positive	0.0095413	0.0409998	144 M 0.521;145 P 0.837;147 F 0.776;150 K 0.751;168 S 0.796;169 Q 0.884;171 Q 0.905;278 N 0.798;344 I 0.551;345 S 0.817;679 E 0.704;
KDELC2	positive	2.82e-07	2.25e-06	10 A 0.788;12 A 0.848;19 L 0.605;21 P 0.964*;22 V 0.917;23 N 0.926;24 L 0.776;27 I 0.772;38 E 0.966*;46 S 0.504;53 C 0.554;112 Q 0.764;155 I 0.956*;
SPRTN	positive	0.00778621	0.0342287	108 - 0.532;114 - 0.543;129 - 0.556;132 - 0.505;197 R 0.722;340 - 0.562;348 - 0.588;375 - 0.569;378 - 0.555;383 - 0.569;385 - 0.560;394 - 0.559;398 - 0.558;415 H 0.758;417 - 0.617;430 - 0.545;434 - 0.569;437 - 0.784;438 - 0.672;471 - 0.569;472 - 0.584;491 - 0.512;494 - 0.797;495 - 0.598;519 - 0.566;530 Q 0.791;534 S 0.848;535 Y 0.795;536 I 0.691;538 P 0.720;540 D 0.852;542 S 0.859;543 K 0.731;544…
ZP2	positive	4.33e-15	7.67e-14	60 P 0.796;65 S 0.641;66 F 0.803;68 Q 0.646;139 T 0.967*;140 E 0.884;172 A 0.807;402 T 0.986*;759 E 0.818;
IL4R	positive	3.44e-05	0.000213756	183 Y 0.578;191 Q 0.994**;223 S 0.651;233 I 0.594;235 S 0.633;333 V 0.559;363 T 0.621;493 V 0.599;555 T 0.765;579 P 0.727;623 R 0.618;716 - 0.576;760 S 0.546;774 T 0.588;786 T 0.515;806 L 0.548;988 F 0.827;1042 S 0.765;1045 F 0.612;1056 K 0.652;1070 S 0.646;1158 C 0.604;1161 P 0.516;1182 N 0.592;
CENPT	positive	4.58e-06	3.16e-05	54 - 0.757;63 - 0.672;64 - 0.695;84 - 0.731;85 - 0.530;86 - 0.599;90 - 0.907;101 - 0.504;359 Y 0.664;506 E 0.737;586 M 0.818;691 L 0.696;731 T 0.931;
TMEM206	positive	1.31e-05	8.59e-05	5 - 0.828;6 - 0.922;7 - 0.830;8 - 0.906;9 - 0.727;10 - 0.533;11 - 0.848;12 - 0.931;13 - 0.529;14 - 0.841;16 - 0.840;128 R 0.536;149 P 0.589;151 D 0.898;155 S 0.575;157 Q 0.955*;
LOC101796494	positive	0	0	6 - 0.764;7 - 0.609;8 - 0.522;9 - 0.699;10 - 0.766;11 - 0.763;12 - 0.565;13 - 0.541;16 - 0.679;18 - 0.631;19 - 0.770;20 - 0.606;21 - 0.679;23 - 0.749;25 - 0.680;26 - 0.745;27 - 0.714;29 - 0.503;31 - 0.739;32 - 0.583;33 - 0.553;34 - 0.678;35 - 0.661;37 - 0.661;42 - 0.724;43 - 0.519;47 - 0.718;48 - 0.660;50 - 0.724;53 - 0.847;55 - 0.610;56 - 0.825;57 - 0.602;58 - 0.668;59 - 0.915;61 - 0.976*;63 - 0…
SLCO3A1	positive	3.99e-08	3.47e-07	23 - 0.615;24 - 0.766;25 - 0.723;27 - 0.598;30 - 0.868;31 - 0.660;32 - 0.860;33 - 0.714;35 - 0.591;36 - 0.698;37 - 0.524;38 - 0.726;39 - 0.642;42 - 0.555;43 - 0.621;44 - 0.781;47 - 0.645;48 - 0.610;51 - 0.821;52 - 0.738;53 - 0.584;54 - 0.668;56 - 0.730;57 - 0.731;58 - 0.659;62 E 0.810;63 S 0.870;66 S 0.860;302 P 0.918;328 S 0.936;333 N 0.948;469 S 0.967*;472 D 0.982*;473 P 0.603;474 Y 0.953*;476 …
LOC101792718	positive	0	0	9 - 0.989*;10 - 0.799;11 - 0.661;13 - 0.507;15 - 0.961*;16 - 0.944;17 - 0.796;18 - 0.908;20 - 0.951*;21 - 0.957*;22 - 0.579;23 - 0.980*;24 - 0.727;25 - 0.615;26 - 0.677;28 - 0.501;29 - 0.845;31 - 0.934;32 - 0.820;33 - 0.516;34 - 0.520;35 - 0.737;41 - 0.602;53 - 0.541;80 - 0.831;86 - 0.831;96 - 0.776;98 - 0.639;100 - 0.527;101 - 0.763;103 - 0.955*;142 - 0.710;143 - 0.887;145 - 0.780;160 - 0.885;16…
RCC1L	positive	0.00344033	0.016072	13 - 0.552;16 A 0.620;17 A 0.611;21 Q 0.744;41 - 0.587;48 I 0.576;81 H 0.836;199 G 0.650;418 H 0.852;419 T 0.709;426 V 0.612;427 Q 0.659;429 E 0.634;431 I 0.850;457 T 0.843;460 S 0.637;461 K 0.651;462 N 0.607;
CCN1	positive	1.83e-12	2.47e-11	8 - 0.681;10 - 0.576;11 - 0.685;12 - 0.665;14 - 0.606;16 - 0.671;17 M 0.931;20 F 0.635;21 L 0.605;22 A 0.525;25 S 0.595;27 Y 0.643;29 S 0.853;30 S 0.598;31 N 0.652;34 - 0.601;35 - 0.790;44 D 0.773;46 R 0.893;48 E 0.995**;49 H 0.985*;90 N 0.688;91 S 0.543;95 K 0.580;96 - 0.714;98 - 0.611;99 - 0.504;100 - 0.610;101 - 0.535;102 - 0.570;104 - 0.703;105 - 0.552;106 - 0.653;107 - 0.682;108 - 0.649;115 …
SLC13A2	positive	0.00318613	0.0149739	57 P 0.640;273 V 0.893;284 K 0.848;353 M 0.797;477 - 0.796;478 - 0.664;481 S 0.788;511 F 0.503;
RAD52	positive	1.6e-12	2.17e-11	27 C 0.704;31 C 0.571;214 V 0.738;269 N 0.586;273 H 0.990**;276 I 0.961*;323 D 0.526;329 S 0.530;389 I 0.550;416 L 0.991**;426 P 0.545;448 V 0.567;451 Y 0.779;464 S 0.567;467 P 0.515;469 K 0.588;470 E 0.544;474 K 0.557;476 Q 0.541;481 F 0.502;482 L 0.565;483 K 0.582;485 R 0.526;486 K 0.590;491 F 0.613;499 L 0.583;
PRDM2	positive	4.44e-16	8.48e-15	477 P 0.511;489 I 0.611;1700 R 0.606;1701 N 0.514;1702 L 0.726;
CDK7	positive	0.000130034	0.000754835	48 - 0.859;71 M 0.777;72 I 0.785;73 Y 0.951*;77 Q 0.827;79 L 0.719;142 V 0.994**;143 S 0.719;144 M 0.700;149 - 0.906;178 F 0.969*;180 Q 0.714;182 T 0.765;183 D 0.536;184 I 0.809;185 K 0.976*;186 P 0.981*;188 C 0.992**;189 K 0.745;190 K 0.620;191 L 0.979*;192 A 0.832;193 E 0.693;194 S 0.989*;196 K 0.967*;197 H 0.998**;198 S 0.819;199 V 0.723;200 H 0.990**;201 L 0.990*;202 F 0.689;203 V 0.564;204 P…
SMYD4	positive	0.00299943	0.0141816	106 L 0.543;109 C 0.556;111 A 0.620;112 N 0.743;113 R 0.722;115 A 0.616;142 L 0.615;146 K 0.735;221 V 0.729;323 R 0.502;401 K 0.705;474 K 0.538;
VPS53	positive	0.00440964	0.0202616	10 M 0.627;12 A 0.624;13 R 0.603;14 R 0.733;16 A 0.620;18 G 0.670;20 E 0.765;21 R 0.741;23 S 0.731;25 H 0.692;26 R 0.624;27 R 0.707;73 R 0.615;411 V 0.805;809 S 0.913;828 L 0.961*;830 Q 0.743;831 Y 0.881;
RABGGTB	positive	1.99e-08	1.8e-07	11 - 0.811;12 - 0.813;14 - 0.926;15 - 0.959*;16 - 0.930;17 - 0.898;18 - 0.925;19 - 0.987*;23 - 0.807;372 Q 0.941;
DPY19L4	positive	0	0	12 - 0.797;13 - 0.845;14 - 0.660;15 - 0.865;16 - 0.985*;17 - 0.744;19 - 0.867;22 - 0.964*;25 - 0.731;29 - 0.577;33 - 0.655;35 - 0.996**;36 - 0.523;37 - 0.669;39 S 0.883;190 E 0.997**;191 V 0.996**;192 I 0.959*;205 V 0.647;214 G 0.828;215 L 0.779;216 Q 0.665;217 G 0.997**;218 I 0.981*;219 Y 0.979*;220 V 0.993**;221 T 0.997**;222 A 0.605;223 L 0.878;225 V 0.686;226 T 0.648;227 S 0.536;228 W 0.955*;…
LOC101804465	positive	0	0	19 L 0.842;22 R 0.974*;23 G 0.873;24 G 1.000**;25 T 0.999**;26 R 0.942;27 W 1.000**;28 R 0.997**;29 F 0.979*;30 E 1.000**;31 G 0.990**;32 S 0.999**;33 L 0.983*;34 P 0.992**;35 D 1.000**;37 P 1.000**;38 I 0.984*;39 P 0.998**;40 V 0.995**;41 C 1.000**;42 L 0.967*;43 L 0.988*;44 L 0.839;45 F 0.851;46 L 0.987*;47 P 0.922;48 L 0.952*;49 N 0.980*;52 G 0.929;53 N 0.961*;55 G 0.501;56 G 0.787;82 N 0.609;…
ATRIP	positive	7.65e-13	1.08e-11	25 - 0.573;32 - 0.579;47 H 0.529;48 A 0.716;49 S 0.589;54 - 0.745;68 - 0.557;75 - 0.597;77 - 0.670;78 - 0.822;80 - 0.706;82 - 0.584;84 - 0.655;91 - 0.786;102 - 0.941;117 A 0.858;253 N 0.561;345 G 0.687;382 A 0.680;573 V 0.530;619 G 0.669;651 L 0.750;666 G 0.643;
CCNT2	positive	0	0	17 - 0.880;18 - 0.856;21 - 0.662;22 - 0.726;23 - 0.950;24 M 0.975*;25 R 0.720;26 R 0.962*;27 S 0.997**;28 C 0.871;29 F 0.972*;30 A 0.941;32 G 0.922;33 R 0.944;34 L 0.812;35 Y 0.982*;36 G 0.972*;37 L 0.954*;38 R 0.930;39 R 0.698;40 I 0.996**;41 D 0.990**;43 V 0.961*;44 P 0.785;45 A 0.955*;46 G 0.986*;48 L 0.765;49 R 0.952*;50 R 0.717;51 H 0.910;53 S 0.992**;54 R 0.947;55 E 0.982*;56 R 0.728;396 T …
GSAP	positive	6.61e-13	9.48e-12	33 D 0.768;42 E 0.613;43 P 0.598;45 K 0.975*;46 L 0.745;47 I 0.921;54 L 0.612;62 L 0.503;66 T 0.761;80 F 0.721;110 Q 0.765;229 H 0.922;452 I 0.642;506 W 0.771;
UBA7	positive	0.00630047	0.0281239	260 - 0.890;275 - 0.858;305 - 0.649;306 - 0.612;378 - 0.503;590 S 0.772;605 Q 0.509;830 M 0.827;873 L 0.501;1162 T 0.634;1340 D 0.526;1345 T 0.711;
LOC101796631	positive	4.42e-11	5.25e-10	25 - 0.728;27 - 0.928;33 - 0.879;42 - 0.512;52 - 0.794;54 - 0.784;56 - 0.729;91 - 0.713;97 - 0.879;98 - 0.962*;99 M 0.945;100 L 0.773;101 E 0.985*;102 K 0.603;104 R 0.996**;105 K 0.989*;107 L 0.982*;108 T 0.995**;109 V 0.860;110 R 0.874;111 N 0.924;112 R 0.997**;113 T 0.905;127 L 0.665;128 M 0.996**;154 G 0.593;181 T 0.706;218 A 0.906;244 A 0.605;246 Y 0.540;252 G 0.521;353 H 0.889;363 P 0.513;36…
NUP155	positive	0.00730677	0.0322479	410 I 0.752;499 Q 0.657;627 S 0.859;681 N 0.903;682 G 0.805;683 I 0.610;1259 T 0.792;
CIZ1	positive	0.0087592	0.0380148	406 D 0.660;517 Q 0.903;523 V 0.626;539 A 0.652;543 D 0.709;662 E 0.819;663 D 0.791;670 T 0.876;754 N 0.536;
LGALS2	positive	4.27e-06	2.97e-05	63 - 0.577;64 - 0.607;65 - 0.688;66 - 0.758;67 - 0.503;68 - 0.679;69 - 0.709;70 - 0.592;71 - 0.538;72 - 0.644;75 S 0.577;99 E 0.723;124 N 0.669;133 K 0.554;135 S 0.543;140 Q 0.892;153 S 0.543;
ADCYAP1R1	positive	0	0	109 A 0.749;114 I 0.796;470 V 1.000**;471 Q 1.000**;472 S 0.995**;473 E 0.990**;478 I 1.000**;480 R 1.000**;482 W 1.000**;483 R 1.000**;484 S 1.000**;485 W 1.000**;486 K 0.990**;487 V 1.000**;488 N 1.000**;489 R 0.996**;490 Y 1.000**;492 A 1.000**;493 V 1.000**;494 D 1.000**;496 K 0.994**;497 H 1.000**;498 R 1.000**;499 H 1.000**;500 P 0.991**;503 L 1.000**;504 A 0.995**;505 S 1.000**;506 S 0.999…
NVL	positive	5.03e-06	3.44e-05	2 - 0.611;3 - 0.704;5 - 0.704;6 - 0.671;7 - 0.735;8 - 0.779;9 - 0.753;108 - 0.915;153 V 0.746;242 E 0.987*;244 M 0.755;500 W 0.862;501 K 0.718;530 E 0.580;821 Q 0.701;830 I 0.589;831 K 0.993**;833 C 0.790;835 K 0.966*;
PEX16	positive	1.89e-15	3.43e-14	4 - 0.596;6 - 0.678;7 - 0.787;8 - 0.745;14 - 0.557;18 - 0.651;22 - 0.668;23 - 0.569;25 - 0.682;29 - 0.948;30 - 0.997**;32 - 0.956*;34 - 0.610;35 - 0.719;36 - 0.653;37 - 0.648;38 - 0.671;39 - 0.748;41 - 0.670;44 - 0.744;45 - 0.748;51 - 0.748;54 - 0.671;55 - 0.722;56 - 0.700;57 - 0.512;59 - 0.689;60 - 0.721;61 - 0.666;123 - 0.687;289 H 0.762;299 F 0.726;303 V 0.610;359 V 0.610;
PCYOX1L	positive	0	0	17 - 0.978*;18 - 0.972*;19 - 0.962*;20 - 0.778;21 - 0.854;22 - 0.948;23 - 0.901;25 - 0.957*;26 - 0.988*;27 - 0.857;28 - 0.941;29 - 0.844;30 - 0.760;31 - 0.636;32 - 0.949;33 - 0.961*;34 - 0.921;36 - 0.943;37 - 0.970*;38 - 0.945;39 - 0.952*;40 - 0.938;42 - 0.985*;43 - 0.972*;44 - 0.846;46 - 0.940;47 - 0.674;49 - 0.825;50 - 0.913;51 - 0.965*;52 - 0.973*;53 - 0.749;54 - 0.960*;56 - 0.985*;57 - 0.911;…
CCDC50	positive	2.32e-06	1.67e-05	12 D 0.794;15 I 0.657;17 N 0.560;18 T 0.625;20 P 0.581;77 S 0.848;81 I 0.974*;84 T 0.507;258 V 0.607;317 - 0.526;337 - 0.759;367 - 0.514;450 - 0.581;516 E 0.977*;520 S 0.796;525 Q 0.756;621 L 0.980*;
TRMT1L	positive	1.26e-12	1.73e-11	70 Q 0.905;71 E 0.967*;72 S 1.000**;74 R 0.682;75 E 0.874;76 S 0.849;77 D 0.931;78 S 0.999**;79 N 0.849;80 I 0.697;81 L 0.965*;343 A 0.568;583 L 0.980*;632 T 0.577;780 K 0.989*;
DSCC1	positive	0.00768493	0.0338215	81 - 0.916;82 - 0.906;85 - 0.508;87 - 0.861;89 - 0.549;92 - 0.507;94 - 0.921;95 - 0.893;99 I 0.710;100 A 0.922;101 D 0.975*;102 T 0.536;103 S 0.536;104 N 0.923;105 M 0.988*;107 L 0.890;109 V 0.583;112 C 0.927;113 K 0.650;114 T 0.923;123 A 0.922;127 S 0.885;129 N 0.595;130 I 0.967*;131 I 0.742;132 H 0.904;178 S 0.515;182 K 0.887;383 A 0.538;
LOC101802111	positive	0.00852405	0.0370765	9 L 0.580;17 F 0.590;19 V 0.593;21 T 0.585;49 V 0.558;56 P 0.611;100 T 0.898;130 I 0.761;133 K 0.885;137 R 0.553;147 V 0.820;171 N 0.503;173 H 0.610;174 I 0.604;181 A 0.893;182 H 0.891;183 V 0.858;184 A 0.914;206 G 0.588;207 E 0.597;208 A 0.578;209 G 0.568;211 R 0.916;212 R 0.898;213 P 0.680;214 G 0.860;217 R 0.870;241 I 0.625;242 T 0.627;286 M 0.883;290 V 0.523;293 L 0.609;314 V 0.538;345 F 0.58…
LOC101794553	positive	3.46e-07	2.72e-06	291 - 0.908;296 - 0.624;297 - 0.551;299 - 0.928;300 - 0.687;313 - 0.952*;315 - 0.535;317 - 0.745;322 - 0.909;325 - 0.879;360 - 0.710;486 A 0.524;548 I 0.985*;556 V 0.770;597 I 0.990*;601 T 0.502;603 T 0.577;609 C 0.596;621 Q 0.698;671 L 0.601;672 S 0.506;
LOC106014761	positive	5.62e-06	3.82e-05	118 A 0.533;154 P 0.651;176 L 0.523;178 Y 0.564;193 F 0.632;199 P 0.588;201 T 0.514;205 F 0.500;209 F 0.505;217 F 0.943;222 L 0.669;223 S 0.767;227 Y 0.936;241 T 0.604;246 T 0.810;260 C 0.538;305 S 0.535;314 V 0.521;321 P 0.515;322 T 0.555;335 S 0.944;336 D 0.568;337 C 0.879;338 Q 0.890;339 W 0.978*;340 V 0.517;341 E 0.973*;343 G 0.760;344 S 0.934;345 E 0.988*;346 E 0.867;347 E 0.988*;348 N 0.941…
AK6	positive	4.77e-08	4.11e-07	5 N 0.791;6 P 0.665;7 L 0.756;8 F 0.763;9 M 0.554;10 K 0.572;12 L 0.656;14 C 0.992**;15 S 0.938;16 L 0.936;17 I 0.694;18 V 0.955*;19 L 0.962*;20 S 0.746;23 L 0.953*;24 S 0.884;34 A 0.677;54 A 0.877;55 K 0.964*;56 E 0.588;170 R 0.919;
TMEM241	positive	0	0	3 K 0.745;4 S 0.964*;5 L 0.715;7 A 0.518;72 P 0.647;75 T 0.961*;78 P 0.888;79 E 0.866;82 G 0.634;84 A 0.956*;85 R 0.876;164 T 0.649;166 H 0.650;168 A 0.708;206 C 0.667;208 T 0.724;216 L 0.791;223 I 0.612;230 V 0.685;234 L 0.819;240 L 0.588;242 D 0.649;294 F 0.565;307 T 0.660;312 A 0.726;320 V 0.994**;321 - 0.914;322 I 1.000**;324 T 0.952*;325 A 0.997**;326 S 1.000**;327 L 0.998**;328 S 1.000**;32…
FUT4	positive	1.26e-08	1.16e-07	149 - 0.778;150 - 0.912;151 - 0.760;152 - 0.903;153 M 0.996**;154 S 0.962*;155 Y 0.982*;158 D 0.986*;159 S 0.686;161 V 0.997**;162 F 0.532;163 V 0.654;164 P 0.633;165 Y 0.996**;166 G 0.760;167 Y 0.717;168 L 0.993**;170 A 0.889;171 P 0.744;172 P 0.991**;174 P 0.990**;175 R 0.973*;176 P 0.975*;177 F 0.630;190 I 0.687;231 V 0.623;336 E 0.801;
RFLNB	positive	1.38e-12	1.89e-11	8 S 0.566;9 R 0.527;13 V 0.641;17 Q 0.568;19 C 0.598;24 S 0.798;27 R 0.852;28 T 0.728;29 Q 0.781;31 S 0.556;32 E 0.512;33 R 0.903;34 Q 0.865;35 D 0.551;38 V 0.577;39 S 0.600;40 E 0.796;41 V 0.576;43 A 0.797;44 E 0.806;49 L 0.999**;50 A 0.877;69 K 0.668;73 Q 0.710;74 N 0.522;76 K 0.599;79 P 0.773;84 G 0.709;178 V 0.791;
NFAT5	positive	0.00169809	0.00833073	49 Y 0.885;50 L 0.748;51 V 0.857;52 F 0.911;53 T 0.891;54 S 0.899;64 Y 0.899;585 T 0.903;742 Q 0.900;1218 L 0.739;1484 N 0.880;1492 A 0.878;
HDHD2	positive	2.84e-05	0.000178111	10 R 0.994**;11 R 0.997**;12 A 0.973*;13 L 0.977*;15 A 0.957*;16 V 0.998**;39 K 0.997**;42 R 0.847;47 T 0.823;49 R 0.885;54 T 0.934;140 I 0.996**;142 D 0.781;143 G 0.999**;146 L 0.955*;147 I 0.641;148 A 0.999**;182 G 0.715;184 E 0.727;185 A 0.996**;186 T 0.962*;189 G 0.996**;190 K 0.999**;191 P 0.925;203 T 0.999**;204 D 0.975*;205 C 0.996**;206 A 0.992**;208 E 1.000**;209 E 1.000**;217 C 0.999**;…
SLC16A9	positive	0.00119326	0.00605139	4 R 0.545;238 V 0.885;255 L 0.952*;256 T 0.543;257 P 0.881;260 V 0.957*;
NUDT13	positive	2.74e-07	2.2e-06	3 V 0.543;4 M 0.994**;5 Y 0.980*;6 Q 0.934;7 A 0.925;8 V 0.937;9 Y 0.791;10 R 0.597;11 R 0.816;12 A 0.933;14 S 0.805;15 L 0.812;17 C 0.943;18 R 0.902;20 H 0.947;22 T 0.625;23 Y 0.556;24 V 0.558;25 R 0.951*;26 K 0.948;27 M 0.995**;38 S 0.884;83 F 0.919;116 - 0.595;118 - 0.585;119 - 0.669;180 V 0.600;234 I 0.717;241 T 0.508;258 W 0.586;313 H 0.928;314 R 0.598;
LOC101790617	positive	0.000665122	0.00350477	14 Y 0.731;21 S 0.838;23 H 0.958*;24 R 0.850;35 N 0.613;38 S 0.829;39 H 0.737;42 L 0.813;117 N 0.813;
TANGO6	positive	0.000551083	0.00293349	305 - 0.847;388 V 0.509;412 D 0.612;462 T 0.635;472 G 0.627;478 K 0.576;516 S 0.663;543 T 0.633;548 A 0.573;563 N 0.557;600 S 0.613;626 L 0.555;647 P 0.590;648 P 0.798;650 A 0.629;688 V 0.589;805 E 0.755;813 V 0.536;820 V 0.523;827 S 0.524;851 A 0.588;861 - 0.793;864 - 0.545;865 - 0.681;874 - 0.629;882 - 0.781;889 - 0.640;896 - 0.770;898 - 0.757;903 - 0.803;909 - 0.780;912 - 0.738;913 - 0.635;917…
QKI	positive	3.43e-10	3.71e-09	16 - 0.941;17 - 0.993**;18 - 0.902;19 - 0.913;20 - 0.994**;21 - 0.701;22 - 0.989*;23 - 0.958*;24 M 0.987*;25 Q 0.942;26 L 0.901;27 M 0.638;28 N 0.898;29 D 0.995**;30 K 0.641;31 K 0.994**;32 L 0.927;33 M 0.936;34 S 0.893;35 S 0.931;36 L 0.716;37 P 0.913;38 N 0.953*;62 F 0.995**;74 G 0.916;75 I 0.946;76 F 0.683;77 N 0.996**;78 H 0.961*;79 L 0.962*;80 E 0.939;81 R 0.930;82 L 0.651;83 L 0.996**;84 D …
POU2AF1	positive	0.000734613	0.00383991	7 C 0.986*;8 R 0.972*;11 E 0.981*;23 A 0.914;84 I 0.846;137 T 0.512;262 Y 0.937;268 L 0.905;273 L 0.631;
LOC106018273	positive	8.71e-06	5.83e-05	203 - 0.765;208 - 0.565;257 - 0.540;495 F 0.678;498 - 0.503;502 - 0.537;503 - 0.724;505 - 0.656;508 - 0.539;510 - 0.513;512 - 0.752;514 - 0.563;515 - 0.679;518 - 0.788;519 - 0.793;520 - 0.520;523 - 0.722;524 - 0.529;529 - 0.760;530 - 0.668;532 - 0.522;533 - 0.786;534 - 0.632;535 - 0.701;537 - 0.750;539 - 0.549;540 - 0.799;543 - 0.563;544 - 0.824;
COPS4	positive	3.4e-06	2.39e-05	3 - 0.866;4 - 0.841;5 - 0.524;6 M 0.802;7 A 0.832;8 A 0.875;9 S 0.858;10 V 0.938;13 D 0.902;14 L 0.847;16 Q 0.806;18 M 0.733;21 S 0.918;23 S 0.525;46 K 0.855;169 S 0.673;429 T 0.684;430 Y 0.943;431 F 0.560;432 S 0.941;433 K 0.915;434 A 0.976*;435 S 0.534;437 Y 0.958*;438 S 0.981*;439 G 0.979*;441 T 0.980*;442 H 0.824;443 E 0.983*;444 D 0.826;445 Y 0.960*;447 N 0.959*;448 L 0.956*;451 F 0.501;452 …
LOC101794121	positive	0.00311624	0.0146807	780 M 0.533;1311 K 0.508;1410 L 0.554;2333 S 0.753;
HTATIP2	positive	0	0	4 - 0.914;5 - 0.862;7 - 0.546;8 - 0.559;12 - 0.681;15 - 0.971*;16 - 0.776;17 M 1.000**;18 L 0.917;19 A 0.963*;20 I 0.996**;21 N 0.991**;22 R 0.997**;23 A 0.568;24 T 0.996**;26 M 0.965*;30 T 0.999**;31 P 0.895;32 R 0.936;34 R 0.880;36 T 0.583;41 A 0.990**;42 G 0.991**;43 N 0.988*;44 S 0.997**;45 P 0.627;46 A 0.736;47 I 0.532;48 L 0.996**;49 G 0.526;50 K 0.746;51 G 0.830;52 N 0.998**;53 H 0.913;54 …
SYCP1	positive	6.91e-13	9.87e-12	10 W 0.862;12 Y 0.971*;13 L 0.737;14 F 0.930;16 L 0.986*;18 F 0.887;19 V 0.867;20 I 0.698;21 L 0.878;22 L 0.848;25 F 0.910;26 T 0.966*;27 H 0.953*;28 K 0.815;29 K 0.833;31 I 0.695;32 F 0.968*;33 K 0.795;35 I 0.767;48 L 0.513;302 R 0.660;317 T 0.938;340 E 0.710;367 V 0.599;398 V 0.714;477 T 0.508;514 A 0.805;530 G 0.643;619 S 0.851;706 T 0.731;983 K 0.704;
ELP4	positive	1.02e-12	1.42e-11	2 - 0.739;4 - 0.844;9 - 0.548;10 - 0.898;19 - 0.930;21 - 0.556;22 - 0.841;23 - 0.725;24 - 0.862;25 - 0.922;26 - 0.836;27 - 0.926;28 - 0.945;29 - 0.938;31 - 0.741;32 - 0.768;33 - 0.626;35 - 0.759;36 - 0.627;37 - 0.904;38 - 0.737;40 - 0.638;41 - 0.840;43 - 0.873;48 - 0.801;49 - 0.559;51 - 0.532;52 - 0.973*;53 - 0.820;54 - 0.896;56 - 0.946;57 - 0.972*;58 - 0.506;59 - 0.855;60 - 0.921;61 M 0.865;62 A…
STX18	positive	0	0	4 M 0.995**;5 M 0.987*;6 H 0.832;7 M 0.996**;8 Q 0.956*;9 V 0.682;10 Q 0.982*;11 D 0.802;12 Y 0.966*;13 T 0.996**;14 S 0.990*;15 T 0.994**;16 M 0.787;17 Q 0.995**;18 - 0.973*;19 - 0.865;20 - 0.978*;21 - 0.782;22 - 0.932;23 - 0.698;24 - 0.969*;25 - 0.975*;26 - 0.728;27 - 0.969*;28 - 0.977*;29 - 0.974*;30 - 0.942;31 - 0.965*;32 - 0.974*;33 - 0.789;34 - 0.881;35 - 0.918;36 - 0.878;37 - 0.941;38 - 0.…
ASCC2	positive	0.000201532	0.00113944	458 A 0.634;536 N 0.908;537 V 0.817;538 F 0.919;539 Q 0.655;540 N 0.959*;541 D 0.852;542 E 0.949;544 D 0.767;571 K 0.516;706 N 0.500;
SIAH1	positive	0	0	6 - 0.952*;7 - 0.984*;8 - 0.983*;9 - 0.952*;10 - 0.826;11 - 0.852;12 - 0.991**;13 - 0.954*;14 - 0.981*;16 - 0.734;17 M 0.987*;18 W 0.993**;19 L 0.986*;20 D 0.984*;21 V 0.994**;22 T 0.997**;23 S 0.995**;24 A 0.992**;25 V 0.990*;26 Y 0.998**;27 S 0.997**;28 F 0.977*;29 F 0.784;30 F 0.962*;31 F 0.978*;32 S 0.699;33 F 0.944;34 I 0.994**;35 T 0.963*;155 E 0.849;
TAF4	positive	1.8e-06	1.31e-05	66 S 0.949;68 S 0.967*;73 S 0.961*;74 P 0.971*;75 G 0.565;80 V 0.566;83 N 0.728;88 T 0.583;104 I 0.889;111 G 0.522;170 L 0.552;345 S 0.638;352 A 0.915;358 S 0.563;931 L 0.521;
SPATA2	positive	0.010522	0.0447959	84 S 0.803;203 E 0.944;207 R 0.536;381 L 0.539;421 I 0.932;429 A 0.512;495 C 0.938;504 F 0.952*;505 M 0.593;506 P 0.943;510 L 0.928;511 N 0.553;513 K 0.935;517 L 0.662;518 S 0.891;519 H 0.828;
DCP1A	positive	0	0	18 - 0.892;19 - 0.963*;20 M 0.993**;21 E 0.997**;24 S 0.992**;25 R 0.905;27 G 0.927;28 Q 0.923;29 E 0.909;30 I 0.981*;31 S 0.965*;35 L 0.960*;36 K 0.997**;37 Q 0.999**;38 H 0.980*;39 D 0.801;41 Y 0.924;44 S 0.527;45 I 0.742;47 D 0.894;50 G 0.933;51 Q 0.980*;52 V 0.887;54 L 0.979*;55 Y 0.962*;56 S 0.908;60 K 0.962*;62 N 0.863;63 E 0.911;358 T 0.901;372 L 0.951*;407 P 0.514;437 P 0.521;493 L 0.587;…
ORC3	positive	4.14e-08	3.59e-07	3 T 0.683;4 C 0.501;53 Q 0.575;56 S 0.642;64 E 0.739;128 N 0.690;173 V 0.628;354 R 0.950;358 A 0.842;399 N 0.646;463 S 0.661;465 Q 0.828;542 T 0.717;545 L 0.894;547 E 0.596;549 K 0.830;550 E 0.944;551 S 0.973*;552 R 0.973*;553 R 0.923;556 K 0.975*;562 M 0.947;566 E 0.679;573 D 0.876;574 N 0.812;645 V 0.792;
MMRN2	positive	0.00429037	0.0198183	9 Y 0.695;37 Q 0.748;52 Q 0.772;920 N 0.541;
DSN1	positive	0.00238783	0.011449	15 - 0.519;21 - 0.867;22 - 0.648;25 - 0.551;67 - 0.511;111 - 0.512;278 L 0.634;303 S 0.571;327 T 0.607;329 Q 0.529;354 N 0.591;448 S 0.612;
PDLIM1	positive	0	0	14 - 0.937;15 - 0.981*;16 - 0.981*;17 M 0.987*;18 A 0.996**;19 K 0.993**;20 C 0.997**;21 I 0.982*;22 K 0.943;23 V 0.966*;24 P 0.714;25 A 0.905;26 R 0.998**;27 E 0.977*;28 A 0.851;29 L 0.979*;30 R 0.991**;31 - 0.969*;32 - 0.695;33 - 0.850;34 - 0.884;36 - 0.982*;37 - 0.975*;38 A 0.921;39 P 0.950;40 A 0.818;41 V 0.909;42 S 0.965*;43 A 0.998**;44 M 0.995**;45 S 0.943;54 I 0.588;87 T 0.743;89 E 0.895;…
TMEM127	positive	1.47e-05	9.55e-05	211 M 0.870;212 S 0.999**;213 L 0.865;214 S 0.950;215 V 0.999**;216 S 0.999**;220 A 0.999**;222 S 0.967*;245 - 0.955*;331 M 0.769;336 P 0.934;
ZC3H12A	positive	0.00140324	0.00701171	22 - 0.556;26 - 0.567;27 - 0.644;51 - 0.561;52 - 0.550;56 - 0.546;58 - 0.659;69 - 0.513;71 - 0.537;216 M 0.815;218 K 0.799;219 H 0.899;221 T 0.881;222 S 0.913;224 V 0.843;226 Q 0.784;241 H 0.744;242 F 0.950*;572 A 0.828;
MRPS28	positive	4.78e-07	3.72e-06	117 - 0.874;118 - 0.744;120 - 0.753;123 - 0.874;125 - 0.692;126 - 0.729;127 - 0.697;128 - 0.761;130 - 0.792;138 - 0.694;139 - 0.562;144 - 0.716;148 - 0.837;150 - 0.727;151 - 0.838;159 T 0.943;160 D 0.953*;162 V 0.752;166 W 0.693;169 V 0.958*;187 L 0.819;196 C 0.529;
LOC101800174	positive	6.87e-09	6.52e-08	47 R 0.991**;59 R 0.521;60 T 0.997**;97 P 0.993**;98 E 0.992**;100 Q 0.936;101 R 0.988*;103 G 0.973*;193 V 0.779;210 Q 0.519;228 N 0.763;280 F 0.654;282 D 0.507;286 Q 0.972*;334 C 0.999**;344 L 0.589;
IRF4	positive	0	0	74 W 0.999**;75 A 0.909;76 L 0.858;78 K 1.000**;79 G 0.899;80 K 0.999**;81 F 1.000**;82 R 0.994**;83 E 1.000**;85 I 0.999**;86 D 0.989*;87 K 0.997**;88 P 0.962*;89 D 1.000**;90 P 0.997**;92 T 0.919;93 W 0.999**;94 K 0.998**;95 T 0.998**;102 N 0.999**;104 S 0.999**;105 N 0.997**;106 D 1.000**;107 F 0.907;108 E 1.000**;109 E 1.000**;110 L 0.901;111 V 0.946;112 E 1.000**;113 R 0.997**;114 S 0.786;11…
NT5DC1	positive	9.41e-05	0.000556111	33 - 0.651;34 - 0.605;42 - 0.506;44 - 0.937;51 - 0.644;56 - 0.794;58 - 0.911;149 N 0.538;215 T 0.971*;481 P 0.770;
ZNF335	positive	1.79e-12	2.42e-11	214 Q 0.556;453 A 0.572;685 I 0.563;987 A 0.504;1000 A 0.517;1030 S 0.876;1043 R 0.986*;1048 C 0.682;1053 S 0.880;1054 G 0.969*;1055 G 0.931;1056 P 0.737;1058 G 0.978*;1059 T 0.959*;1061 R 0.690;1062 Q 0.967*;1063 C 0.892;1064 Q 0.997**;1066 A 0.977*;1067 F 0.949;1077 E 0.957*;1079 L 0.777;1080 I 0.969*;1083 P 0.968*;1084 S 0.984*;1088 A 0.633;1089 G 0.977*;1090 N 0.627;1092 I 0.944;1102 T 0.504;…
C2H8orf34	positive	9.52e-11	1.1e-09	19 G 0.672;22 F 0.581;500 A 0.771;506 S 0.772;653 N 0.541;655 S 0.923;656 L 0.826;658 C 0.922;659 C 0.935;660 G 0.967*;662 A 0.826;663 P 0.889;664 S 0.971*;667 W 0.896;669 L 0.976*;670 - 0.755;
GFI1	positive	0.000604126	0.00320277	7 M 0.636;9 S 0.521;11 S 0.617;12 R 0.562;15 G 0.602;16 S 0.514;17 A 0.573;18 A 0.557;19 A 0.555;21 A 0.585;22 S 0.590;23 A 0.585;24 A 0.511;29 A 0.526;33 F 0.592;37 L 0.656;44 S 0.867;45 T 0.550;46 C 0.749;47 V 0.639;49 N 0.739;50 N 0.522;69 A 0.695;90 S 0.530;91 P 0.646;96 R 0.661;106 L 0.688;107 S 0.581;108 T 0.560;110 P 0.545;111 A 0.535;113 S 0.698;115 V 0.642;116 S 0.581;117 R 0.590;118 S 0…
LOC101793940	positive	2.88e-10	3.15e-09	32 A 0.994**;36 - 0.756;37 - 0.823;43 L 0.972*;44 A 0.993**;46 V 0.650;48 A 0.882;49 Q 0.982*;51 R 0.604;52 S 0.917;53 S 0.990**;54 Q 0.562;55 L 0.530;150 A 0.758;367 R 0.735;380 T 0.840;578 H 0.563;590 - 0.687;606 G 0.652;610 D 0.640;627 Y 0.801;647 S 0.889;648 Q 0.933;
CEP112	positive	0	0	132 H 0.870;136 W 0.985*;443 A 0.795;747 L 0.818;771 A 0.981*;948 E 0.802;996 E 0.737;1061 - 0.747;1063 - 0.700;1117 - 0.502;1124 - 0.745;1125 - 0.864;1127 - 0.804;1133 - 0.720;1135 - 0.804;1136 - 0.840;1137 - 0.929;1143 - 0.971*;1148 - 0.553;1155 - 0.514;1158 - 0.570;
PARP1	positive	0.0118436	0.0498797	370 S 0.772;454 E 0.860;482 V 0.612;538 L 0.893;539 V 0.775;542 Y 0.792;544 I 0.864;545 H 0.822;547 Q 0.796;548 P 0.890;549 L 0.815;551 A 0.828;
LOC101799800	positive	0.00225496	0.0108585	12 V 0.563;21 P 0.635;22 C 0.711;23 C 0.808;24 L 0.849;25 L 0.763;38 - 0.852;42 S 0.752;43 P 0.767;48 T 0.902;73 E 0.636;149 A 0.619;280 V 0.644;
IL17RD	positive	4.92e-09	4.73e-08	4 - 0.727;5 - 0.670;49 - 0.990*;56 - 0.767;157 - 0.648;159 - 0.692;165 - 0.687;172 - 0.755;175 - 0.888;181 - 0.542;190 - 0.515;191 - 0.530;192 - 0.574;193 - 0.588;202 - 0.578;205 - 0.539;207 - 0.556;208 - 0.517;211 - 0.509;212 - 0.516;214 - 0.567;216 - 0.569;217 - 0.692;220 M 0.553;230 S 0.720;364 P 0.886;365 C 0.881;367 L 0.715;368 L 0.674;369 L 0.895;370 Q 0.875;371 P 0.870;374 L 0.796;375 V 0.…
ANKZF1	positive	4.23e-05	0.000260699	7 R 0.552;33 S 0.731;35 T 0.739;39 P 0.791;86 A 0.638;343 S 0.509;
MMD	positive	6.61e-09	6.28e-08	3 - 0.659;9 - 0.563;29 - 0.632;37 - 0.718;56 - 0.707;218 K 0.786;219 I 0.926;220 V 0.920;221 E 0.998**;222 L 0.992**;224 F 0.991**;225 Y 0.621;226 L 0.986*;227 A 0.984*;228 M 0.999**;235 V 0.980*;237 T 0.758;238 S 0.990**;239 M 0.939;240 S 0.991**;
ARHGAP40	positive	1.1e-05	7.26e-05	56 - 0.675;71 A 0.563;72 S 0.571;78 V 0.561;114 A 0.584;139 G 0.878;191 G 0.974*;255 S 0.584;260 F 0.574;275 P 0.892;284 I 0.534;300 L 0.568;328 R 0.871;383 N 0.529;407 I 0.556;443 K 0.550;547 S 0.522;588 A 0.581;595 S 0.585;630 F 0.543;646 A 0.921;647 I 0.893;648 C 0.994**;651 A 0.560;652 C 0.921;655 A 0.896;685 Q 0.555;686 S 0.959*;688 A 0.614;689 R 0.895;690 A 0.899;693 Q 0.875;699 G 0.938;700…
BNIP3	positive	3.27e-06	2.31e-05	70 L 0.936;81 - 0.630;82 - 0.588;83 - 0.571;84 - 0.581;88 - 0.585;92 - 0.647;94 - 0.604;98 - 0.536;134 V 0.959*;195 S 0.955*;
INVS	positive	1.95e-05	0.000124804	13 N 0.620;18 C 0.861;20 F 0.868;25 L 0.877;26 A 0.527;37 D 0.587;42 I 0.797;79 E 0.840;80 A 0.748;81 L 0.675;102 L 0.859;111 A 0.500;113 H 0.866;114 S 0.794;117 T 0.539;705 W 0.546;748 E 0.842;833 R 0.553;862 I 0.916;912 N 0.605;954 H 0.524;
LOC101802322	positive	1.53e-07	1.25e-06	13 - 0.811;16 - 0.744;24 - 0.702;31 - 0.752;36 M 0.979*;37 A 0.980*;39 V 0.638;40 C 0.995**;41 D 0.930;42 C 0.902;43 V 0.687;44 Q 0.977*;45 R 0.987*;47 W 0.992**;48 A 0.865;49 L 0.895;50 E 0.903;51 S 0.686;52 S 0.846;93 V 0.562;
AGL	positive	0.00135751	0.00680059	3 M 0.862;5 R 0.828;7 Y 0.932;15 F 0.855;16 Y 0.867;17 S 0.886;19 S 0.874;22 D 0.873;27 S 0.867;452 Q 0.703;542 Y 0.871;545 D 0.735;549 K 0.906;550 L 0.626;557 V 0.516;566 E 0.888;567 L 0.606;579 S 0.883;790 G 0.838;1071 W 0.852;
HPD	positive	4.09e-08	3.56e-07	75 R 0.732;76 N 0.575;78 H 0.689;80 C 0.901;83 S 0.631;84 W 0.576;99 A 0.631;105 G 0.661;106 A 0.932;107 R 0.930;108 G 0.911;109 L 0.951*;111 P 0.960*;112 R 0.698;113 A 0.651;115 A 0.556;117 E 0.998**;120 R 0.988*;121 P 0.725;122 R 0.999**;123 G 0.996**;124 Q 0.823;125 A 0.936;126 A 0.993**;128 L 0.882;134 R 0.991**;135 G 0.979*;136 R 0.857;137 F 0.998**;138 I 0.884;139 H 0.996**;140 F 0.892;141 …
FOXA2	positive	0	0	2 - 0.985*;3 - 0.953*;5 - 0.833;6 - 0.951*;7 - 0.980*;8 - 0.967*;9 - 0.898;10 - 0.953*;11 - 0.987*;12 - 0.975*;14 - 0.957*;15 - 0.952*;16 - 0.815;18 - 0.970*;19 - 0.781;20 - 0.886;21 - 0.779;22 - 0.979*;23 - 0.969*;24 - 0.966*;25 - 0.987*;26 - 0.557;27 - 0.915;28 - 0.635;29 M 0.850;45 N 0.840;46 S 0.733;47 M 0.805;49 T 0.757;50 D 0.998**;51 L 0.565;52 - 0.895;53 - 0.981*;54 - 0.806;55 - 0.946;56 …
USP18	positive	0.000170795	0.000975528	6 - 0.524;15 - 0.582;29 - 0.641;37 - 0.548;38 - 0.531;146 S 0.655;167 S 0.977*;260 L 0.742;394 R 0.838;
NHLRC1	positive	0.00901352	0.0389458	53 - 0.580;58 - 0.645;60 - 0.637;61 - 0.702;64 - 0.646;66 - 0.673;73 - 0.636;143 - 0.513;165 - 0.679;190 - 0.585;191 - 0.630;192 - 0.647;197 - 0.577;201 - 0.541;365 I 0.942;390 I 0.780;
SLC35F2	positive	3.83e-08	3.36e-07	209 V 0.728;267 I 0.862;445 A 0.809;465 L 0.856;469 H 0.997**;471 S 0.953*;472 V 0.992**;473 Q 0.876;475 S 0.999**;476 E 0.921;477 R 0.997**;478 A 0.890;479 D 0.886;480 N 0.904;481 D 0.995**;482 Y 0.592;
RILPL1	positive	0	0	2 M 0.998**;4 G 0.997**;5 G 0.953*;7 - 0.893;11 A 0.989*;12 P 0.961*;13 P 0.951*;15 L 0.998**;16 E 0.998**;17 K 0.937;18 N 0.998**;19 A 0.997**;20 A 0.953*;21 E 0.998**;22 L 0.997**;24 V 0.998**;25 M 0.999**;26 D 1.000**;27 V 0.960*;28 Y 0.949;29 D 0.951*;30 I 0.998**;31 A 0.959*;32 S 0.996**;34 V 0.998**;36 Q 0.992**;37 E 0.999**;38 F 0.988*;42 E 0.999**;43 R 0.998**;44 V 0.998**;45 I 0.989*;46 …
RASL11B	positive	1.51e-05	9.82e-05	96 - 0.726;100 - 0.861;102 - 0.753;104 - 0.546;107 - 0.748;108 - 0.720;109 - 0.809;111 - 0.526;113 - 0.853;114 - 0.725;115 - 0.734;116 - 0.625;118 - 0.619;124 - 0.785;127 - 0.795;128 - 0.782;130 - 0.652;131 - 0.569;132 - 0.615;134 - 0.631;137 - 0.607;138 - 0.689;141 - 0.732;142 - 0.785;143 - 0.724;144 - 0.769;145 - 0.705;146 - 0.614;149 - 0.761;150 - 0.694;152 - 0.540;155 - 0.779;156 - 0.732;157 …
METTL15	positive	4.41e-10	4.73e-09	16 - 0.920;17 - 0.651;18 - 0.917;19 - 0.832;20 - 0.785;21 - 0.921;22 - 0.911;23 - 0.711;24 - 0.830;25 - 0.943;26 - 0.789;29 - 0.860;30 - 0.860;31 - 0.866;32 - 0.658;36 - 0.770;37 - 0.857;39 - 0.936;40 - 0.926;43 - 0.832;44 - 0.718;45 - 0.850;46 - 0.857;47 - 0.947;48 - 0.676;52 - 0.776;53 - 0.758;54 - 0.803;56 M 0.865;57 L 0.810;58 S 0.925;60 C 0.810;66 Y 0.710;74 L 0.540;79 I 0.571;111 G 0.689;14…
URM1	positive	1.7e-10	1.89e-09	2 - 0.932;3 - 0.961*;4 - 0.934;5 - 0.887;6 - 0.907;7 - 0.885;8 - 0.695;11 - 0.839;12 - 0.940;14 - 0.551;15 - 0.890;16 - 0.516;17 - 0.916;18 - 0.884;19 - 0.941;20 - 0.955*;21 - 0.811;22 - 0.870;23 - 0.998**;24 - 0.875;25 - 0.964*;29 - 0.500;30 - 0.903;31 - 0.917;32 - 0.812;34 - 0.855;38 - 0.770;39 - 0.938;40 - 0.623;41 - 0.577;42 - 0.960*;43 - 0.999**;44 - 0.914;45 - 0.979*;46 - 0.971*;47 M 0.959*…
GRHPR	positive	0.00580268	0.0260954	9 P 0.875;11 R 0.823;19 G 0.668;21 H 0.503;23 A 0.590;24 A 0.581;30 Q 0.601;33 A 0.550;36 R 0.614;37 L 0.732;41 C 0.982*;42 E 0.560;43 S 0.819;44 L 0.611;55 K 0.782;72 T 0.899;107 K 0.950*;254 I 0.732;298 N 0.676;
IL18	positive	4.23e-11	5.04e-10	6 - 0.577;7 - 0.842;9 - 0.857;10 - 0.920;12 - 0.953*;13 - 0.844;15 - 0.513;16 - 0.851;17 - 0.586;20 - 0.838;22 - 0.907;23 - 0.650;26 - 0.870;27 - 0.952*;28 - 0.876;30 - 0.919;31 - 0.926;32 - 0.885;35 - 0.680;36 - 0.935;37 - 0.942;38 - 0.826;43 - 0.959*;48 - 0.947;49 - 0.815;51 - 0.950*;52 - 0.596;53 - 0.560;54 - 0.599;55 - 0.916;56 - 0.893;57 - 0.959*;58 - 0.839;60 - 0.927;61 - 0.911;67 - 0.784;6…
LOC101789657	positive	2.8e-07	2.24e-06	11 - 0.508;15 - 0.755;18 - 0.689;19 - 0.625;20 - 0.922;21 - 0.877;23 - 0.684;24 - 0.950;25 - 0.707;26 - 0.961*;27 - 0.599;30 - 0.965*;32 - 0.899;33 - 0.640;34 - 0.686;35 - 0.859;36 - 0.939;37 - 0.942;38 - 0.806;40 - 0.632;42 - 0.826;43 - 0.747;59 M 0.826;60 I 0.906;61 L 0.792;92 L 0.507;
HTR5A	positive	4.08e-13	5.95e-12	31 M 0.908;32 G 0.715;33 M 0.881;34 V 0.571;35 N 0.715;37 L 0.767;38 L 0.860;40 S 0.899;41 R 0.925;42 R 0.895;43 E 0.922;45 D 0.671;47 Y 0.836;48 S 0.922;50 G 0.539;51 S 0.899;53 Q 0.863;54 G 0.644;55 D 0.776;56 S 0.653;57 Q 0.553;58 K 0.859;59 L 0.917;60 F 0.904;61 G 0.699;62 R 0.820;63 Y 0.758;64 V 0.910;65 S 0.863;66 M 0.818;67 G 0.699;68 P 0.927;69 S 0.897;72 A 0.952*;73 E 0.774;74 C 0.866;76…
LOC101795494	positive	5.15e-11	6.07e-10	2 S 0.671;13 K 0.852;15 G 0.970*;18 S 0.657;31 G 0.832;53 S 0.645;70 Y 0.826;100 M 0.860;102 G 0.836;108 G 0.715;110 M 0.911;135 S 0.577;136 C 0.566;137 L 0.537;139 G 0.916;142 G 0.829;173 L 0.771;180 S 0.690;183 Y 0.873;235 L 0.602;247 G 0.967*;327 Q 0.530;464 G 0.546;518 I 0.830;519 P 0.627;528 G 0.802;529 G 0.873;530 G 0.917;548 G 0.826;550 S 0.980*;551 S 0.665;570 - 0.724;572 - 0.575;588 G 0.…
LOC110351418	positive	1.12e-09	1.15e-08	36 A 0.883;37 S 0.974*;38 E 0.980*;39 P 0.966*;40 P 0.773;41 S 0.670;42 A 0.988*;43 A 0.844;45 S 0.930;46 R 0.921;47 P 0.669;123 - 0.569;133 - 0.653;148 A 0.979*;149 A 0.962*;150 G 0.544;163 A 0.766;173 V 0.759;
XRCC2	positive	0	0	9 N 0.685;11 G 0.565;15 S 0.593;16 C 0.716;20 V 0.630;23 L 0.984*;25 K 0.541;26 C 0.955*;27 A 0.734;29 T 0.727;30 M 0.964*;31 S 0.983*;32 W 0.829;33 R 0.532;38 A 0.608;39 C 0.512;42 E 0.629;45 A 0.654;46 P 0.621;49 S 0.691;50 G 0.626;51 A 0.654;52 S 0.611;57 V 0.611;58 I 0.612;59 S 0.682;61 Q 0.702;62 C 0.694;63 C 0.681;70 G 0.580;72 Q 0.569;74 P 0.644;82 V 0.538;83 P 0.602;84 L 0.603;86 F 0.646;…
PRDM4	positive	7.49e-06	5.04e-05	2 - 0.951*;3 - 0.780;4 - 0.762;5 - 0.754;6 - 0.883;7 - 0.912;8 - 0.669;10 - 0.661;13 - 0.952*;16 - 0.501;17 - 0.725;19 - 0.994**;22 - 0.804;26 - 0.959*;28 - 0.899;32 - 0.611;278 A 0.705;
C1H12orf29	positive	0.000147887	0.000849646	39 - 0.944;44 - 0.724;50 - 0.855;53 - 0.533;55 - 0.704;57 - 0.562;60 - 0.504;66 - 0.913;67 - 0.564;69 - 0.839;71 - 0.822;73 - 0.740;75 - 0.704;76 - 0.558;77 - 0.535;80 - 0.895;282 K 0.875;
NUDT7	positive	7.06e-11	8.25e-10	21 - 0.586;23 - 0.577;29 - 0.600;34 - 0.562;41 - 0.514;43 - 0.592;45 - 0.516;48 - 0.630;50 - 0.599;51 - 0.541;62 - 0.506;64 - 0.508;65 - 0.534;66 - 0.516;69 - 0.599;71 - 0.977*;73 - 0.892;74 - 0.906;75 - 0.951*;76 - 0.958*;80 - 0.908;91 - 0.644;94 - 0.540;127 M 0.610;131 S 0.814;146 E 0.828;212 V 0.561;236 G 0.519;286 I 0.792;
IQCA1	positive	1.23e-06	9.14e-06	159 P 0.510;395 H 0.607;584 E 0.713;907 W 0.816;908 Y 0.868;909 A 0.645;910 E 0.925;923 K 0.596;925 R 0.662;927 K 0.676;928 A 0.564;930 A 0.530;932 S 0.808;933 E 0.766;985 K 0.780;988 G 0.601;991 K 0.983*;999 K 0.939;1000 K 0.751;1002 K 0.941;
TMEM30A	positive	0	0	2 K 0.923;3 G 0.962*;4 N 0.650;5 A 0.952*;6 H 0.882;8 H 0.876;9 A 0.648;10 A 0.671;11 L 0.964*;12 P 0.763;13 R 0.571;14 A 0.946;15 G 0.903;16 L 0.914;17 S 0.850;19 L 0.754;20 A 0.853;21 H 0.632;22 A 0.748;23 Q 0.821;24 L 0.822;25 G 0.799;86 P 0.809;87 F 0.990*;88 P 0.956*;89 R 0.963*;91 - 0.847;92 - 0.679;93 - 0.916;94 - 0.915;95 G 0.917;96 G 0.725;97 G 0.724;98 R 0.648;101 A 0.964*;102 S 0.908;1…
WARS2	positive	1.55e-14	2.59e-13	13 - 0.702;14 - 0.556;15 - 0.836;18 - 0.602;19 - 0.881;21 - 0.606;22 - 0.933;23 - 0.599;24 - 0.854;27 - 0.868;30 - 0.931;33 - 0.732;35 - 0.903;38 - 0.894;39 - 0.694;43 - 0.702;44 - 0.887;46 - 0.797;50 - 0.889;52 - 0.668;53 - 0.847;54 - 0.783;57 - 0.796;59 - 0.920;60 - 0.788;61 - 0.693;65 - 0.890;71 - 0.907;72 - 0.876;73 - 0.654;74 - 0.832;75 - 0.624;77 - 0.633;78 - 0.838;80 - 0.922;81 - 0.828;137…
TMEM208	positive	1.07e-09	1.1e-08	45 M 0.890;46 V 0.915;47 E 0.816;48 I 0.860;50 L 0.998**;52 G 0.999**;53 E 0.942;54 V 0.965*;56 V 0.907;57 G 0.981*;58 R 0.998**;59 G 0.961*;61 Q 0.999**;62 T 0.996**;63 V 0.998**;64 R 1.000**;65 L 0.999**;67 N 0.997**;68 L 0.984*;74 V 0.965*;75 F 0.829;76 F 0.998**;77 P 0.923;78 Q 0.997**;89 C 0.505;166 I 0.634;
MYEF2	positive	0.00101563	0.00521822	24 - 0.667;57 - 0.827;58 - 0.806;94 Y 0.885;342 I 0.831;355 P 0.891;453 A 0.910;
SORT1	positive	5.11e-15	8.96e-14	205 L 0.811;252 Q 0.759;282 S 0.999**;283 K 0.987*;284 Y 0.927;286 P 1.000**;287 V 0.893;295 G 0.762;296 H 0.999**;298 H 0.999**;299 L 0.998**;300 P 0.999**;301 R 0.999**;302 L 0.877;303 C 0.999**;304 A 0.948;305 L 0.999**;306 R 0.993**;307 E 1.000**;308 P 0.999**;309 C 0.876;310 R 1.000**;311 A 0.942;313 R 0.979*;314 A 0.896;315 P 0.950;316 L 0.951*;318 P 0.998**;319 V 0.910;320 R 1.000**;321 S …
LRR1	positive	2.79e-12	3.68e-11	23 - 0.502;24 M 0.963*;25 S 0.897;26 S 0.971*;27 S 0.970*;28 R 0.921;30 W 0.734;31 S 0.548;34 L 0.779;36 T 0.693;37 R 0.967*;38 S 0.971*;39 R 0.920;40 F 0.789;60 P 0.879;421 S 0.978*;449 M 0.774;452 T 0.931;
GFRAL	positive	2.66e-12	3.52e-11	7 M 0.940;8 D 0.968*;10 S 0.710;11 S 0.848;12 E 0.662;19 - 0.646;20 - 0.506;21 - 0.578;28 - 0.776;29 - 0.559;30 - 0.817;31 - 0.783;419 S 0.578;426 T 0.579;448 S 0.670;480 L 0.900;551 L 0.612;
TSTD2	positive	4.77e-06	3.28e-05	14 - 0.545;39 - 0.675;57 - 0.780;85 - 0.526;86 - 0.652;87 - 0.534;91 - 0.735;95 - 0.710;106 - 0.667;109 - 0.765;110 - 0.732;111 - 0.623;113 - 0.630;127 - 0.600;135 G 0.924;165 Q 0.886;251 I 0.831;252 H 0.973*;253 L 0.669;257 E 0.793;263 E 0.987*;266 L 0.958*;267 S 0.976*;268 Q 0.726;270 N 0.988*;272 G 0.931;274 S 0.939;
DCBLD2	positive	0	0	46 - 0.824;50 - 0.836;56 - 0.967*;64 - 0.600;65 - 0.939;69 - 0.950;72 - 0.704;73 - 0.791;74 - 0.841;78 - 0.805;79 - 0.716;80 - 0.757;81 - 0.752;83 - 0.841;84 - 0.896;85 - 0.918;97 I 0.778;99 L 0.877;101 H 0.973*;103 C 0.865;104 S 0.573;159 F 0.963*;427 L 0.666;430 E 0.628;679 T 0.829;
ATP5MD	positive	0.000665976	0.00350691	2 - 0.930;3 - 0.631;4 - 0.908;5 - 0.637;6 - 0.823;7 - 0.906;8 - 0.839;9 - 0.873;11 - 0.551;12 - 0.663;43 - 0.894;44 - 0.909;46 - 0.740;47 - 0.934;48 - 0.890;49 - 0.856;50 - 0.898;51 - 0.938;53 - 0.651;79 I 0.575;80 T 0.823;104 P 0.689;
PLPP2	positive	9.47e-13	1.32e-11	2 V 0.678;3 F 0.612;5 V 0.705;6 V 0.805;7 P 0.697;8 Q 0.657;9 P 0.638;10 R 0.651;12 L 0.658;14 A 0.631;15 H 0.814;25 E 0.755;26 H 0.739;27 L 0.761;28 P 0.927;30 A 0.981*;31 P 0.744;42 P 0.890;44 L 0.948;46 * 0.947;47 A 0.962*;49 Q 0.800;51 R 0.678;52 V 0.589;55 R 0.729;56 C 0.747;58 P 0.665;60 C 0.735;61 L 0.531;196 Q 0.647;199 N 0.710;287 W 1.000**;288 A 0.980*;289 Q 0.997**;290 H 0.970*;291 L 0…
IFFO2	positive	0	0	1 - 0.611;2 - 0.881;3 - 0.852;4 - 0.879;5 - 0.893;6 - 0.860;7 - 0.644;8 - 0.889;9 - 0.848;10 - 0.895;11 - 0.847;12 - 0.674;13 - 0.914;14 - 0.699;15 - 0.666;16 - 0.903;17 - 0.897;18 - 0.901;19 - 0.862;20 - 0.904;21 - 0.670;22 - 0.912;23 - 0.638;24 - 0.910;25 - 0.865;26 - 0.910;27 - 0.903;28 - 0.919;29 - 0.917;30 - 0.930;31 - 0.901;32 - 0.891;33 - 0.903;34 - 0.894;35 - 0.899;36 - 0.866;37 - 0.923;3…
CRISPLD2	positive	0.000209979	0.00118463	3 - 0.680;20 - 0.672;23 M 0.981*;24 G 0.931;25 L 0.939;27 S 0.901;28 S 0.963*;34 R 0.900;38 R 0.753;40 T 0.965*;41 G 0.670;47 Q 0.858;48 D 0.919;50 L 0.951*;52 Y 0.929;53 S 0.758;55 L 0.912;56 S 0.930;57 H 0.957*;58 P 0.732;59 P 0.945;80 - 0.641;81 Q 0.927;99 I 0.973*;106 V 0.889;131 A 0.504;183 Q 0.786;261 A 0.972*;486 - 0.583;488 - 0.665;500 - 0.656;
MGAT5B	positive	0.000112779	0.000660058	352 T 0.526;510 K 0.541;597 S 0.992**;598 E 0.991**;600 R 0.967*;601 K 0.970*;602 R 0.988*;603 T 0.971*;604 R 0.970*;605 D 0.950;609 R 0.976*;610 S 0.973*;612 F 0.878;613 P 0.743;614 S 0.981*;682 G 0.968*;691 - 0.623;707 A 0.521;725 G 0.831;726 S 0.802;727 T 0.578;752 - 0.632;811 N 0.750;813 G 0.771;814 I 0.868;815 R 0.774;837 - 0.665;
SLC28A1	positive	4.12e-05	0.000254022	26 S 0.982*;50 E 0.734;86 I 0.969*;89 I 0.907;124 C 0.729;159 C 0.762;190 L 0.585;214 G 0.605;515 S 0.524;641 P 0.533;653 I 0.814;
GABARAPL1	positive	0.000513163	0.00275601	2 K 0.984*;4 Q 0.997**;5 Y 0.699;6 K 0.987*;7 E 0.969*;8 D 0.977*;9 H 0.995**;14 F 0.756;15 E 0.533;16 Y 0.981*;18 K 0.967*;20 E 0.981*;21 G 0.966*;22 E 0.998**;24 I 0.900;26 K 0.967*;27 K 0.957*;28 Y 0.952*;51 R 0.997**;55 P 0.995**;
TCEANC2	positive	2.51e-14	4.12e-13	2 - 0.990**;3 - 0.992**;4 M 0.802;5 S 0.978*;6 L 0.996**;7 F 0.995**;8 V 0.763;9 I 0.875;10 R 0.976*;11 I 0.886;13 H 0.985*;14 F 0.966*;15 P 0.973*;16 H 0.956*;17 G 0.755;18 - 0.776;19 - 0.795;21 - 0.667;22 - 0.687;23 - 0.576;24 - 0.683;25 - 0.694;26 - 0.637;27 - 0.761;28 - 0.553;29 - 0.754;30 - 0.819;32 - 0.724;33 F 0.971*;34 S 0.993**;35 L 0.972*;36 F 0.970*;37 Q 0.918;83 K 0.998**;109 E 0.521;…
KANK1	positive	0.00255609	0.0121885	510 T 0.838;562 N 0.772;746 L 0.769;815 R 0.661;921 T 0.738;954 R 0.710;1121 R 0.660;1124 L 0.510;1125 N 0.847;1128 Q 0.900;1129 H 0.825;1130 E 0.956*;1143 E 0.606;1144 M 0.869;1145 V 0.916;1177 Y 0.926;1178 S 0.888;
TFAP2C	positive	0	0	118 M 0.971*;121 R 0.775;122 A 0.671;124 G 0.971*;125 P 0.675;126 A 0.646;127 W 0.979*;128 P 0.672;129 R 0.944;130 S 0.962*;132 G 0.939;133 V 0.658;134 A 0.707;135 V 0.669;136 A 0.962*;137 L 0.983*;138 C 0.997**;139 V 0.987*;140 C 0.760;141 R 0.999**;142 I 0.998**;147 R 0.999**;148 H 0.998**;149 A 0.999**;150 P 0.977*;151 E 0.997**;152 R 0.997**;153 I 1.000**;154 S 0.999**;155 K 1.000**;156 S 0.9…
NDUFB8	positive	3.12e-05	0.000194565	4 - 0.547;6 - 0.568;12 - 0.530;13 - 0.547;16 - 0.530;17 - 0.563;19 - 0.563;21 - 0.652;25 - 0.537;29 - 0.556;39 - 0.700;41 - 0.594;42 - 0.889;44 M 0.964*;45 F 0.977*;46 C 0.609;47 T 0.780;49 C 0.993**;50 I 0.967*;52 T 0.989*;53 N 0.989*;54 T 0.823;55 G 0.770;56 F 0.967*;57 L 0.982*;68 I 0.900;72 F 0.959*;73 F 0.730;74 F 0.948;75 P 0.980*;76 G 0.627;77 S 0.982*;78 H 0.991**;79 R 0.551;91 L 0.593;12…
VPS13D	positive	0.00238007	0.0114188	453 P 0.824;1255 F 0.832;1348 T 0.795;1441 F 0.830;1452 S 0.801;1867 T 0.823;1874 I 0.780;1957 F 0.777;1958 K 0.798;1959 P 0.854;1963 T 0.831;1965 Y 0.817;1967 Q 0.856;1973 N 0.795;1974 L 0.703;1978 S 0.818;1979 P 0.804;1981 A 0.825;1984 K 0.827;1988 F 0.824;1991 N 0.827;1993 I 0.796;1994 I 0.634;1995 E 0.853;1996 N 0.781;2007 K 0.771;2010 H 0.852;2012 C 0.836;2026 V 0.814;2028 S 0.822;2029 F 0.8…
WDPCP	positive	3.44e-12	4.49e-11	322 S 0.568;466 V 0.578;692 - 0.544;697 - 0.684;718 - 0.952*;721 - 0.693;722 - 0.873;727 - 0.784;730 - 0.962*;732 - 0.529;733 - 0.758;735 - 0.846;736 - 0.658;738 - 0.825;739 W 0.775;740 L 0.869;741 N 0.857;743 A 0.937;746 T 0.979*;749 S 0.722;750 L 0.997**;751 G 0.899;754 C 0.757;755 N 0.751;
EIF5B	positive	0	0	5 - 0.601;8 - 0.895;9 - 0.853;11 - 0.957*;14 - 0.758;16 - 0.950*;17 - 0.927;19 - 0.926;20 - 0.815;21 - 0.922;22 - 0.907;23 - 0.940;24 - 0.950*;25 - 0.886;27 - 0.858;28 - 0.930;30 - 0.948;33 - 0.887;35 - 0.931;36 - 0.947;37 - 0.939;38 - 0.879;39 - 0.788;52 - 0.610;215 L 0.955*;261 T 0.895;340 - 0.567;351 T 0.825;456 T 0.970*;457 K 0.836;458 A 0.975*;459 Q 0.892;462 A 0.975*;463 R 0.923;464 A 0.975…
HUS1	positive	0	0	69 M 1.000**;221 R 0.996**;222 N 0.926;223 R 0.993**;224 G 0.999**;226 Q 0.998**;228 V 0.716;229 R 1.000**;230 W 0.999**;231 Q 0.990**;233 A 0.933;234 S 0.843;235 Q 0.999**;236 G 1.000**;237 P 1.000**;256 G 0.972*;282 S 0.512;290 V 0.941;322 V 0.720;498 W 0.977*;500 A 0.904;501 Q 0.838;503 C 0.837;504 C 0.925;505 M 0.889;508 K 0.991**;509 C 0.924;510 F 0.991**;513 Q 0.971*;515 I 0.992**;537 T 0.5…
PROSER1	positive	5e-09	4.8e-08	5 M 0.998**;6 D 0.992**;8 K 0.988*;9 S 0.980*;10 F 0.992**;11 E 0.995**;12 T 0.978*;13 V 0.721;14 L 0.689;15 D 0.597;17 I 0.979*;19 K 0.700;256 P 0.594;445 N 0.551;536 C 0.550;605 A 0.519;646 H 0.557;660 G 0.537;802 P 0.533;
TSEN54	positive	0	0	50 E 0.517;51 K 0.846;52 P 0.807;56 C 0.864;57 L 0.881;59 R 0.623;61 E 0.781;71 C 0.999**;74 L 0.991**;75 S 0.845;76 N 0.832;77 S 0.983*;78 R 0.742;83 V 0.938;84 T 0.548;85 S 0.923;87 G 0.791;88 N 0.678;89 N 0.980*;90 K 0.821;93 F 0.649;106 L 0.821;107 L 0.955*;379 R 0.779;495 A 0.803;
RBM26	positive	2e-05	0.000127773	35 A 0.806;40 S 0.738;42 S 0.634;44 Y 0.709;46 L 0.624;47 M 0.784;51 E 0.776;52 I 0.707;59 L 0.704;60 F 0.740;63 D 0.691;64 I 0.772;65 S 0.720;68 I 0.733;70 A 0.790;71 T 0.701;73 V 0.798;75 F 0.766;633 L 0.846;634 R 0.993**;636 C 0.976*;
CFAP44	positive	1.77e-12	2.4e-11	5 - 0.716;6 - 0.787;7 - 0.559;8 - 0.595;9 - 0.584;10 - 0.641;12 - 0.748;16 - 0.519;17 - 0.584;18 - 0.662;19 - 0.829;22 - 0.662;23 - 0.633;24 - 0.665;28 - 0.528;30 - 0.576;31 - 0.796;45 S 0.893;49 - 0.826;51 - 0.587;55 - 0.773;56 - 0.792;59 - 0.968*;62 - 0.962*;63 - 0.814;64 - 0.652;133 Y 0.924;401 V 0.732;454 R 0.900;523 T 0.567;575 A 0.670;811 C 0.661;1047 D 0.702;1078 Y 0.651;1171 E 0.665;1336 …
LOC101802833	positive	0	0	1 - 0.573;2 - 0.573;3 - 0.573;4 - 0.573;5 - 0.573;6 - 0.573;7 - 0.573;8 - 0.573;9 - 0.573;10 - 0.573;11 - 0.573;12 - 0.573;13 - 0.573;14 - 0.573;15 - 0.573;16 - 0.573;17 - 0.573;18 - 0.573;19 - 0.573;20 - 0.573;21 - 0.573;22 - 0.573;23 - 0.573;24 - 0.573;25 - 0.573;26 - 0.573;27 - 0.573;28 - 0.573;29 - 0.573;30 - 0.573;31 - 0.573;32 - 0.573;33 - 0.573;34 - 0.573;35 - 0.573;36 - 0.573;37 - 0.573;3…
E2F1	positive	3.44e-10	3.72e-09	65 V 0.994**;66 K 0.999**;74 R 0.966*;75 K 0.983*;76 L 0.998**;77 N 0.995**;81 D 0.992**;82 H 0.999**;83 Q 0.999**;84 Y 1.000**;85 I 0.939;86 A 0.991**;87 E 0.723;88 S 0.997**;90 P 0.999**;93 R 0.901;94 G 0.998**;95 K 0.811;100 A 0.597;101 K 0.879;129 Q 0.732;323 - 0.701;348 - 0.528;
FAM83F	positive	0.000284026	0.00157848	7 I 0.507;44 A 0.566;49 K 0.719;84 L 0.862;125 G 0.854;302 S 0.605;472 H 0.921;491 S 0.872;493 I 0.837;494 S 0.866;496 S 0.965*;497 V 0.934;498 L 0.857;499 L 0.948;501 F 0.954*;
PPA2	positive	1.48e-06	1.09e-05	150 - 0.927;151 - 0.857;152 - 0.701;154 - 0.777;155 - 0.763;156 - 0.767;231 - 0.559;395 Q 0.626;464 G 0.875;468 S 0.864;469 Q 0.732;475 H 0.526;476 F 0.967*;477 F 0.949;478 P 0.936;483 - 0.585;485 - 0.555;486 - 0.547;
TBX4	positive	0	0	1 - 0.551;2 - 0.551;3 - 0.551;4 - 0.551;5 - 0.551;6 - 0.551;7 - 0.551;8 - 0.551;9 - 0.551;10 - 0.551;11 - 0.551;12 - 0.551;13 - 0.551;14 - 0.551;15 - 0.551;16 - 0.551;17 - 0.551;18 - 0.551;19 - 0.551;20 - 0.551;21 - 0.551;22 M 0.996**;24 R 0.995**;27 A 0.996**;28 L 0.992**;29 A 0.990*;30 G 0.809;31 G 0.730;32 T 0.951*;33 I 0.916;34 L 0.870;35 T 0.990*;36 S 0.799;38 R 0.976*;39 K 0.836;40 R 0.997*…
LACTB2	positive	0.00027138	0.00151035	9 S 0.801;10 A 0.902;12 K 0.877;13 F 0.568;17 S 0.814;163 A 0.684;289 L 0.542;352 S 0.703;353 D 0.710;355 S 0.703;358 C 0.748;360 S 0.715;
LOC101802866	positive	0.000332241	0.00183083	85 - 0.615;87 - 0.523;88 - 0.968*;91 - 0.792;92 - 0.605;104 - 0.682;108 - 0.592;111 - 0.740;117 - 0.615;173 - 0.511;184 M 0.841;187 F 0.751;190 Q 0.541;194 C 0.556;204 R 0.778;297 F 0.670;377 R 0.711;515 N 0.783;619 H 0.833;702 H 0.502;725 R 0.708;774 L 0.562;
MTPAP	positive	9.36e-13	1.31e-11	11 C 0.937;13 L 0.783;20 S 0.746;32 C 0.988*;33 S 0.871;34 F 0.521;36 Q 0.946;37 S 0.869;39 K 0.945;54 C 0.863;62 F 0.751;63 V 0.935;84 L 0.517;361 C 0.671;554 P 0.714;
SPATA18	positive	5.58e-08	4.78e-07	101 - 0.553;112 - 0.795;115 - 0.956*;117 - 0.926;119 - 0.504;120 - 0.786;287 L 0.683;381 M 0.974*;397 R 0.609;
PREP	positive	0	0	3 - 0.938;4 - 0.916;5 - 0.989*;6 - 0.978*;7 - 0.967*;8 - 0.539;9 - 0.581;10 - 0.941;12 - 0.565;13 - 0.595;14 - 0.580;15 - 0.932;17 - 0.560;18 - 0.978*;19 - 0.721;20 - 0.940;21 - 0.899;50 - 0.757;53 - 0.756;55 - 0.628;56 - 0.687;57 - 0.611;58 - 0.728;59 - 0.625;60 - 0.591;62 - 0.876;64 - 0.983*;65 - 0.904;68 - 0.964*;70 - 0.888;71 - 0.613;72 - 0.807;75 - 0.709;76 - 0.945;77 - 0.784;78 - 0.946;80 -…
IVD	positive	6.28e-06	4.26e-05	7 - 0.571;12 - 0.956*;14 - 0.559;15 - 0.926;16 - 0.941;18 - 0.940;21 - 0.941;23 - 0.558;101 G 0.987*;102 G 0.984*;103 S 0.967*;104 A 0.781;108 L 0.960*;109 D 0.997**;115 V 0.973*;226 H 0.617;237 M 0.716;274 Q 0.952*;300 L 0.510;
ZNF106	positive	0.00161476	0.00796687	7 M 0.696;8 P 0.570;11 R 0.635;14 S 0.521;17 S 0.719;18 A 0.648;19 S 0.704;20 F 0.590;21 P 0.663;305 N 0.544;340 S 0.573;469 T 0.564;484 S 0.620;636 L 0.621;832 P 0.509;975 A 0.557;1062 H 0.568;1169 A 0.544;1242 A 0.536;
NENF	positive	3.54e-08	3.13e-07	40 - 0.537;44 M 0.839;45 L 0.801;46 K 0.625;47 S 0.766;48 S 0.652;50 S 0.709;55 L 0.931;56 K 0.957*;59 Q 0.874;61 I 0.835;62 S 0.936;63 R 0.982*;65 I 0.600;66 H 0.959*;68 - 0.935;73 - 0.550;79 C 0.925;81 L 0.624;82 - 0.924;85 - 0.953*;87 - 0.530;90 - 0.927;91 - 0.679;175 E 0.625;
DUSP11	positive	0	0	35 - 0.798;36 - 0.598;37 - 0.800;38 - 0.961*;40 - 0.763;41 - 0.910;42 - 0.933;402 M 0.857;513 L 0.912;529 T 0.637;539 R 0.662;670 N 0.601;736 M 0.579;
FAM171B	positive	7.54e-05	0.000448459	92 - 0.550;244 L 0.557;657 N 0.587;
ARHGEF39	positive	6.38e-06	4.32e-05	29 T 0.833;161 R 0.725;217 R 0.514;320 A 0.885;322 E 0.966*;323 S 0.951*;324 L 0.699;325 T 0.652;326 H 0.958*;328 R 0.930;329 T 0.905;330 R 0.546;331 K 0.968*;334 R 0.740;341 R 0.751;342 S 0.781;343 V 0.815;344 C 0.585;346 L 0.895;347 T 0.963*;350 S 0.746;353 C 0.950*;356 T 0.990*;358 A 0.844;359 F 0.869;
SLC9A3R1	positive	0.000529163	0.00283028	65 D 0.611;67 N 0.857;70 A 0.646;71 G 0.774;73 S 0.681;74 H 0.759;75 C 0.555;134 G 0.976*;135 T 0.505;136 S 1.000**;138 W 0.752;141 G 0.999**;144 V 0.925;145 P 1.000**;146 Q 0.831;148 R 0.999**;149 R 0.988*;150 A 0.883;151 H 0.732;152 M 0.999**;154 P 0.999**;155 W 0.987*;156 D 0.931;157 V 0.999**;158 P 0.992**;161 P 0.894;175 P 0.777;176 E 0.982*;177 S 0.998**;178 P 0.536;182 L 0.996**;184 Q 0.86…
TTLL5	positive	0.000509497	0.00274008	5 M 0.567;17 - 0.579;424 C 0.604;623 T 0.793;886 Q 0.650;956 T 0.629;1081 Q 0.518;1160 P 0.562;1178 S 0.724;1179 A 0.814;1180 V 0.703;1270 K 0.851;1413 S 0.823;1414 T 0.842;1417 E 0.878;1418 G 0.707;1446 N 0.884;
CC2D2A	positive	0.0117777	0.0496554	65 S 0.601;139 K 0.746;305 T 0.547;506 C 0.554;518 E 0.665;714 M 0.564;767 N 0.635;1118 H 0.606;1390 W 0.546;1422 Y 0.659;1428 S 0.717;1430 Q 0.672;1550 V 0.596;
IMPAD1	positive	1.89e-11	2.35e-10	17 - 0.893;79 - 0.559;80 - 0.877;81 - 0.775;83 M 0.975*;84 G 0.865;85 F 0.963*;86 P 0.997**;87 H 0.977*;88 G 1.000**;89 L 0.799;90 P 0.877;91 S 0.981*;92 Q 0.940;93 F 0.991**;94 S 0.603;95 P 0.976*;96 A 0.913;97 S 0.935;98 E 0.998**;99 A 0.962*;100 A 0.945;101 A 0.696;103 G 0.816;104 A 0.902;105 S 0.935;106 T 0.973*;107 C 0.966*;108 I 0.985*;109 A 0.943;110 G 0.965*;111 V 0.707;112 P 0.843;113 - …
CLPTM1L	positive	4e-15	7.11e-14	19 T 0.957*;20 C 0.752;22 T 0.738;24 D 0.951*;28 Q 0.997**;29 N 0.898;34 R 0.615;37 R 0.568;38 L 0.807;39 P 0.626;42 G 0.818;43 L 0.951*;47 G 0.871;48 K 0.827;49 R 0.763;50 R 0.790;51 L 0.698;53 S 0.754;58 R 0.644;59 P 0.969*;61 S 0.509;63 G 0.706;65 H 0.571;68 A 0.993**;69 A 0.940;70 C 0.993**;71 L 0.998**;72 G 0.975*;73 A 0.775;74 L 0.998**;76 E 0.999**;77 L 0.839;78 L 0.996**;80 L 0.938;429 S …
REV3L	positive	0.0002992	0.00165928	94 P 0.531;704 Y 0.758;1493 S 0.615;1673 V 0.506;1948 A 0.520;2725 I 0.526;
FBH1	positive	5.22e-07	4.02e-06	37 - 0.514;39 - 0.564;48 - 0.567;50 - 0.525;54 N 0.505;58 L 0.546;66 - 0.554;69 - 0.557;70 - 0.588;71 - 0.572;73 H 0.513;75 G 0.771;81 F 0.729;111 R 0.902;116 R 0.747;158 T 0.842;163 I 0.501;240 G 0.760;245 H 0.901;270 M 0.503;329 I 0.517;371 G 0.628;372 C 0.812;377 I 0.930;379 C 0.525;380 V 0.946;381 S 0.720;383 I 0.845;385 T 0.832;386 S 0.556;389 V 0.501;390 D 0.633;392 S 0.504;393 A 0.888;397 …
TMEM70	positive	0.000132291	0.000766228	84 S 0.547;86 L 0.536;92 D 0.569;93 K 0.575;94 V 0.533;123 S 0.662;124 A 0.947;127 K 0.502;134 A 0.875;144 Q 0.559;155 Y 0.766;158 K 0.684;168 A 0.631;170 A 0.664;171 A 0.557;172 D 0.828;173 L 0.608;392 M 0.855;
LOC106017840	positive	0	0	25 - 0.637;27 - 0.823;28 - 0.755;30 - 0.541;31 - 0.688;33 - 0.811;34 - 0.527;35 - 0.870;36 - 0.859;40 - 0.533;42 - 0.717;46 - 0.852;47 - 0.616;49 - 0.695;51 - 0.892;52 - 0.840;54 - 0.579;55 - 0.884;56 - 0.790;57 - 0.892;58 - 0.756;59 - 0.861;60 - 0.816;61 - 0.684;62 - 0.836;63 - 0.684;64 - 0.595;66 - 0.640;71 - 0.692;72 - 0.530;75 - 0.812;77 - 0.737;80 - 0.795;83 - 0.779;84 - 0.834;85 - 0.577;86 …
VASH2	positive	0.0046135	0.0211238	22 - 0.831;29 - 0.655;48 - 0.919;60 - 0.789;71 - 0.830;107 - 0.709;154 N 0.979*;
AGBL3	positive	2.29e-06	1.65e-05	28 - 0.574;29 - 0.717;31 - 0.752;33 - 0.762;34 - 0.905;63 P 0.619;140 G 0.561;375 G 0.509;590 S 0.673;622 - 0.617;644 - 0.670;656 - 0.572;657 - 0.630;755 - 0.729;762 - 0.592;764 - 0.925;769 Y 0.895;
GRB10	positive	1.82e-14	3.02e-13	9 M 0.996**;10 V 0.617;11 G 0.996**;12 G 0.997**;13 I 0.606;14 W 0.996**;15 W 0.976*;16 N 0.996**;17 Q 0.993**;19 S 0.987*;20 K 0.989*;21 N 0.577;23 L 0.986*;24 T 0.665;26 S 0.978*;37 P 0.920;38 Y 0.980*;348 S 0.553;417 S 0.576;423 S 0.562;595 C 0.997**;596 I 0.880;598 V 0.963*;599 A 0.972*;600 L 0.517;
PPRC1	positive	4.8e-07	3.73e-06	116 - 0.508;768 V 0.531;818 T 0.649;823 C 0.532;842 K 0.695;924 Q 0.503;978 L 0.512;982 T 0.576;1022 S 0.579;1179 A 0.729;1183 A 0.543;1184 Y 0.851;1202 S 0.927;1203 W 0.807;1205 C 0.750;1206 F 0.702;1209 Q 0.717;1212 G 0.775;1213 C 0.643;1214 H 0.565;1223 G 0.783;1225 P 0.773;1239 M 0.617;1241 W 0.517;1247 A 0.873;1249 P 0.583;1252 P 0.682;1254 F 0.597;1256 P 0.600;1257 G 0.783;1260 Y 0.738;1268…
SPON1	positive	0.00221371	0.0106664	32 M 0.637;37 S 0.650;38 L 0.575;41 N 0.710;42 Q 0.694;66 T 0.527;69 E 0.675;72 L 0.509;73 L 0.571;417 E 0.918;418 Q 0.934;420 N 0.598;425 N 0.631;426 I 0.535;427 D 0.888;435 A 0.971*;436 D 0.894;438 A 0.940;439 P 0.937;441 E 0.922;443 E 0.942;
FAM185A	positive	5.24e-10	5.58e-09	18 - 0.723;21 - 0.836;22 - 0.940;23 - 0.814;24 - 0.929;27 - 0.899;33 - 0.890;34 - 0.553;36 - 0.652;47 - 0.937;48 - 0.891;49 - 0.662;51 - 0.957*;52 - 0.888;53 - 0.521;54 - 0.872;55 - 0.899;57 - 0.578;58 - 0.686;62 - 0.668;63 - 0.637;64 - 0.712;65 - 0.539;68 - 0.652;77 - 0.529;82 - 0.520;85 - 0.763;89 - 0.967*;91 - 0.504;92 - 0.690;93 - 0.708;95 - 0.832;97 - 0.563;98 - 0.809;99 - 0.808;100 - 0.816;…
LRRC9	positive	0.00851184	0.0370646	143 V 0.591;147 N 0.570;149 L 0.835;416 H 0.748;520 G 0.507;588 M 0.958*;594 V 0.637;686 G 0.525;1072 L 0.614;1098 A 0.518;1269 L 0.586;1414 F 0.582;
PARVA	positive	0	0	2 C 1.000**;3 V 0.705;4 V 0.999**;5 R 0.966*;6 E 0.938;7 R 1.000**;8 G 0.998**;9 A 0.925;10 T 0.935;15 A 0.937;16 S 0.937;18 E 1.000**;19 E 1.000**;20 E 1.000**;21 E 0.998**;22 E 0.923;23 E 0.998**;24 E 0.997**;25 A 0.926;26 G 0.999**;28 R 1.000**;29 G 1.000**;30 V 0.999**;31 L 1.000**;32 A 0.999**;33 H 1.000**;34 H 0.928;35 V 1.000**;36 R 1.000**;37 C 1.000**;38 A 0.997**;40 T 0.992**;41 W 0.984…
UPB1	positive	8.27e-06	5.55e-05	6 - 0.541;18 - 0.997**;21 - 0.589;29 L 0.767;30 L 0.935;54 R 0.950;373 E 0.987*;
HSPB7	positive	0.000734343	0.00384107	7 S 0.812;16 R 0.942;35 M 0.918;49 S 0.633;109 D 0.904;121 A 0.738;145 N 0.553;146 T 0.934;151 A 0.900;152 E 0.764;153 S 0.687;154 H 0.959*;155 E 0.724;156 R 0.916;157 L 0.958*;158 L 0.661;160 G 0.966*;
EPHX4	positive	0	0	2 - 0.896;3 - 0.958*;4 - 0.871;5 - 0.824;6 - 0.905;7 - 0.781;8 - 0.701;9 - 0.987*;10 - 0.982*;11 - 0.964*;12 - 0.990*;13 - 0.741;14 - 0.971*;15 - 0.899;16 - 0.995**;17 - 0.945;18 - 0.994**;19 - 0.985*;20 - 0.985*;21 - 0.989*;22 - 0.996**;23 - 0.999**;24 - 0.995**;25 - 1.000**;26 - 0.883;27 - 1.000**;29 - 0.982*;30 - 0.688;31 - 0.980*;32 - 0.978*;33 - 0.979*;34 - 0.846;35 - 0.988*;36 - 0.999**;37 …
BMP3	positive	0	0	2 - 0.876;5 - 0.946;6 - 0.959*;7 - 0.984*;8 - 0.990**;9 - 0.829;11 - 0.998**;12 - 0.999**;13 - 0.944;14 - 0.993**;15 - 0.889;21 - 0.997**;22 - 0.592;24 - 0.670;25 - 0.869;26 - 0.943;27 - 0.996**;28 - 0.973*;29 - 0.998**;30 - 0.820;31 - 0.998**;32 - 0.984*;33 - 0.993**;34 - 0.987*;35 - 0.998**;36 - 0.990*;37 - 0.937;38 - 0.506;39 - 0.941;41 - 0.993**;42 - 0.968*;43 - 0.843;46 - 0.996**;47 - 0.883;…
IFT140	positive	0.000329319	0.00181601	32 E 0.540;108 V 0.768;145 R 0.771;232 A 0.777;388 G 0.724;634 V 0.735;1400 E 0.528;1401 H 0.727;1427 L 0.510;1448 S 0.856;1458 H 0.823;1459 S 0.666;1460 S 0.776;1461 M 0.555;1464 K 0.841;1465 E 0.503;1466 V 0.816;1468 - 0.807;1471 A 0.699;1472 D 0.857;
CD82	positive	4.67e-06	3.21e-05	119 R 0.894;123 R 0.901;131 L 0.845;135 E 0.568;150 A 0.861;164 A 0.653;167 I 0.737;169 R 0.814;173 A 0.989*;179 S 0.733;180 N 0.821;182 S 0.930;185 S 0.877;186 V 0.819;198 L 0.532;203 A 0.881;204 V 0.736;219 Q 0.570;
CARD9	positive	0.00113178	0.00575822	21 - 0.512;29 - 0.585;30 - 0.573;31 - 0.539;330 W 0.710;331 L 0.931;332 D 0.943;333 T 0.614;335 S 0.755;337 D 0.833;353 Q 0.752;377 V 0.544;428 T 0.547;
THOC7	positive	9.99e-14	1.54e-12	203 - 0.999**;204 - 0.999**;205 - 0.925;206 - 0.998**;207 - 0.991**;208 - 0.949;209 - 0.995**;210 - 0.933;212 - 0.999**;213 - 0.999**;214 - 1.000**;215 - 1.000**;216 - 0.942;373 A 0.893;
ETS1	positive	0.00133801	0.00672441	9 - 0.520;13 - 0.754;14 - 0.503;29 - 0.786;31 - 0.516;40 M 0.803;41 K 0.885;42 A 0.689;43 A 0.642;45 D 0.645;46 L 0.821;50 L 0.718;51 T 0.648;52 I 0.818;53 I 0.753;54 K 0.564;55 T 0.731;58 V 0.926;62 L 0.742;71 S 0.650;102 G 0.774;238 S 0.576;324 R 0.593;326 P 0.974*;330 S 0.995**;331 F 0.721;332 D 0.970*;333 S 0.611;334 E 0.979*;335 D 0.970*;336 Y 0.997**;337 P 0.971*;338 A 0.861;340 L 0.673;341…
KTN1	positive	2.45e-05	0.000155142	244 A 0.795;949 G 0.563;987 V 0.791;1014 A 0.684;1017 E 0.624;1018 K 0.772;1019 E 0.624;1020 I 0.702;1022 S 0.935;1024 Q 0.823;1026 E 0.948;1027 L 0.891;1028 A 0.807;1031 R 0.734;1035 E 0.924;1039 Q 0.612;1040 R 0.924;1042 N 0.681;1043 D 0.793;1210 V 0.585;
TRDMT1	positive	0.0059436	0.0266068	32 M 0.850;33 A 0.660;37 V 0.683;39 E 0.863;40 L 0.660;41 Y 0.689;44 I 0.699;45 G 0.868;47 M 0.825;60 A 0.688;76 K 0.522;267 S 0.671;268 S 0.818;403 M 0.791;
PHACTR1	positive	0.00652609	0.0290317	70 - 0.577;256 P 0.501;309 G 0.683;313 T 0.533;533 N 0.903;565 R 0.935;630 L 0.975*;631 K 0.974*;
LOC101800576	positive	9.32e-06	6.22e-05	6 R 0.679;79 S 0.568;114 E 0.842;132 R 0.855;366 R 0.971*;380 P 0.719;452 A 0.595;531 V 0.569;571 L 0.951*;587 R 0.541;588 H 0.961*;634 I 0.525;643 V 0.882;689 W 0.873;726 L 0.773;727 T 0.785;729 V 0.549;731 Y 0.884;
PROS1	positive	6.14e-05	0.000370288	18 - 0.506;21 - 0.564;84 - 0.559;88 - 0.598;158 S 0.585;316 A 0.634;670 V 0.610;719 I 0.572;
LOC101802774	positive	2.02e-07	1.63e-06	16 - 0.659;17 - 0.639;18 - 0.713;20 - 0.847;21 - 0.680;22 - 0.861;26 - 0.765;27 - 0.792;30 - 0.528;33 F 0.899;34 F 0.963*;36 S 0.835;46 H 0.893;52 - 0.615;259 H 0.647;269 A 0.606;272 L 0.517;303 T 0.619;346 K 0.781;350 - 0.612;351 - 0.815;353 - 0.628;355 - 0.844;
MINDY2	positive	0.000138189	0.000798028	63 - 0.739;72 - 0.731;77 - 0.849;212 - 0.915;213 - 0.544;214 - 0.823;216 - 0.835;220 R 0.920;224 G 0.864;525 P 0.947;
DLX3	positive	2e-15	3.63e-14	52 H 0.765;54 N 0.513;56 C 0.604;57 V 0.668;58 H 0.934;98 S 0.934;127 A 0.675;160 G 0.747;164 R 0.966*;165 T 0.990**;166 Q 0.826;167 K 0.790;168 R 0.998**;170 H 0.965*;171 E 0.984*;172 A 0.990**;173 G 0.602;174 A 0.987*;175 V 0.901;176 H 0.967*;177 R 0.987*;178 Y 0.999**;179 A 0.962*;181 T 0.902;190 C 0.859;191 A 0.912;192 C 0.963*;193 W 0.998**;194 G 0.969*;196 R 0.993**;197 R 0.990**;198 H 0.97…
LIN52	positive	0.000691798	0.0036331	72 - 0.597;243 S 0.827;245 E 0.998**;246 M 0.961*;247 T 0.995**;249 G 0.845;250 K 0.586;251 F 0.711;253 N 0.996**;254 I 0.992**;256 E 0.998**;257 K 0.999**;259 K 0.664;
LOC101791143	positive	0	0	24 R 0.649;59 T 0.828;262 T 0.842;265 I 0.967*;278 G 0.836;279 E 0.526;282 C 0.940;284 L 0.758;297 A 0.960*;298 F 0.850;299 A 0.939;302 A 0.947;303 F 0.848;304 L 0.709;305 T 0.959*;307 G 0.715;309 E 0.898;310 T 0.653;311 K 0.704;312 E 0.581;313 V 0.815;315 T 0.717;317 N 0.839;318 L 0.886;319 P 0.830;320 S 0.612;321 F 0.608;322 L 0.852;323 Q 0.928;324 T 0.880;326 V 0.794;327 N 0.655;328 L 0.634;32…
CACNB4	positive	0	0	2 S 0.960*;3 E 0.864;4 Y 0.921;5 H 0.953*;6 H 0.936;7 V 0.865;8 H 0.972*;9 S 0.933;10 C 0.940;11 G 0.967*;12 F 0.644;13 A 0.717;14 L 0.856;16 D 0.671;17 I 0.608;18 G 0.977*;19 R 0.959*;20 Q 0.981*;21 R 0.976*;22 T 0.790;23 P 0.652;24 Q 0.980*;25 L 0.652;26 E 0.520;28 D 0.885;29 W 0.942;30 L 0.858;31 E 0.849;32 L 1.000**;33 L 0.990**;34 K 0.927;35 P 0.732;36 Q 0.902;37 S 0.919;38 T 0.896;39 V 0.95…
POF1B	positive	0.00300845	0.0142157	276 W 0.543;315 T 0.509;318 R 0.923;319 I 0.926;321 I 0.894;323 N 0.947;326 Q 0.949;327 E 0.873;328 P 0.518;331 P 0.503;332 F 0.683;350 I 0.512;353 Y 0.878;354 E 0.954*;355 L 0.500;356 L 0.829;388 P 0.833;499 E 0.849;500 L 0.908;502 R 0.880;503 K 0.783;505 N 0.571;506 D 0.929;508 H 0.610;509 S 0.904;528 L 0.778;529 L 0.847;531 H 0.903;532 V 0.938;538 R 0.668;539 N 0.937;543 E 0.935;545 T 0.875;54…
ARHGEF26	positive	1.02e-05	6.74e-05	70 P 0.669;177 Q 0.631;194 D 0.718;274 E 0.695;277 C 0.912;278 C 0.536;280 D 0.698;286 C 0.861;336 S 0.532;346 P 0.788;404 A 0.532;610 A 0.696;
NSUN7	positive	0.000142599	0.000821676	356 H 0.852;418 I 0.580;581 L 0.844;603 N 0.547;617 N 0.502;637 I 0.821;693 H 0.913;698 H 0.609;730 K 0.958*;739 P 0.511;740 W 0.770;741 L 0.683;
VWA3A	positive	0	0	215 N 0.742;501 R 0.552;518 I 0.744;617 T 0.547;769 N 0.621;1157 Y 0.800;1185 L 0.521;1186 L 0.865;1188 E 0.809;1189 T 0.877;1190 W 0.639;1194 Q 0.683;1206 - 0.727;1209 - 0.635;1210 - 0.717;1211 - 0.582;1212 - 0.684;1213 - 0.532;1214 - 0.833;1216 - 0.807;1218 - 0.561;1221 - 0.675;1227 - 0.615;1228 - 0.854;1232 - 0.719;1236 - 0.753;1239 - 0.593;1240 - 0.658;1252 - 0.785;1253 - 0.554;1259 - 0.824;1…
VCPKMT	positive	9.83e-11	1.13e-09	84 - 0.901;86 - 0.973*;87 - 0.652;89 - 0.966*;90 - 0.942;91 - 0.542;92 - 0.920;93 - 0.764;94 - 0.685;95 - 0.929;96 - 0.513;97 - 0.904;98 - 0.600;99 - 0.804;100 - 0.929;101 - 0.934;102 - 0.923;103 - 0.883;107 - 0.865;109 - 0.955*;110 - 0.916;112 - 0.783;221 K 0.594;258 - 0.623;261 - 0.609;262 - 0.649;263 - 0.884;264 - 0.884;357 - 0.792;360 N 0.814;
KIAA0753	positive	1.38e-09	1.4e-08	4 - 0.559;82 G 0.567;93 V 0.831;129 N 0.579;130 K 0.533;159 P 0.665;164 Q 0.750;171 K 0.943;187 N 0.627;208 S 0.599;219 N 0.611;246 - 0.716;387 A 0.640;396 G 0.616;440 L 0.942;487 L 0.647;491 A 0.572;505 G 0.851;511 G 0.609;527 S 0.530;577 A 0.555;578 V 0.927;580 I 0.799;581 P 0.758;583 N 0.686;585 R 0.846;586 S 0.560;589 L 0.854;591 G 0.597;593 N 0.529;594 S 0.855;595 A 0.798;596 S 0.940;601 A 0…
PLD1	positive	0.00477551	0.0217892	84 R 0.849;428 - 0.915;578 - 0.925;581 - 0.981*;582 - 0.942;616 I 0.616;661 N 0.561;839 S 0.766;1040 L 0.543;1109 D 0.786;1110 A 0.875;1111 V 0.903;1113 W 0.874;1114 T 0.868;1117 W 0.859;1118 S 0.888;1126 G 0.573;1130 V 0.884;1133 D 0.940;1136 K 0.958*;1137 S 0.793;1139 S 0.889;1143 S 0.845;
JCHAIN	positive	0.00165846	0.0081568	43 Y 0.827;63 A 0.925;77 R 0.705;86 Q 0.582;92 K 0.731;113 S 0.809;124 I 0.745;132 N 0.933;170 K 0.789;
DUS2	positive	0.000136396	0.000788836	152 G 0.955*;158 L 0.769;159 S 0.955*;160 D 0.954*;164 I 0.754;166 S 0.910;507 P 0.864;510 A 0.758;517 R 0.953*;
GRAMD2B	positive	0.00128897	0.00649883	74 - 0.875;82 - 0.522;96 M 0.818;143 H 0.774;147 W 0.724;257 P 0.921;264 I 0.885;265 N 0.702;370 S 0.712;377 I 0.731;
LDHB	positive	0.00310847	0.0146529	115 N 0.896;119 F 0.987*;
TNN	positive	0.000103198	0.000606707	77 T 0.609;528 A 0.799;544 G 0.783;548 T 0.827;550 S 0.673;552 S 0.895;563 W 0.915;570 L 0.798;595 R 0.677;607 L 0.627;609 I 0.597;622 K 0.941;641 D 0.782;820 T 0.550;840 L 0.557;910 S 0.532;922 G 0.721;
RBFOX2	positive	0	0	17 M 0.893;18 S 0.926;19 Y 0.920;20 C 0.956*;21 C 0.761;26 H 0.730;27 C 0.989*;28 F 0.534;30 N 0.998**;31 R 0.609;33 L 0.928;34 A 0.680;35 S 0.952*;37 F 0.967*;38 E 0.593;39 R 0.764;40 I 0.563;41 L 0.712;42 C 0.768;58 P 0.673;59 K 0.565;60 Q 0.949;61 W 0.930;62 T 0.912;63 C 0.768;64 L 0.923;65 L 0.804;66 S 0.926;70 L 0.974*;71 T 0.933;72 S 0.939;79 A 0.571;80 R 0.957*;114 A 0.888;375 L 0.694;377 …
TGDS	positive	0	0	40 R 0.799;41 G 0.594;42 R 0.916;43 G 0.802;44 Q 0.922;45 S 0.996**;46 K 0.973*;48 A 0.977*;51 P 0.931;52 P 0.917;53 P 0.522;54 F 0.894;55 L 0.998**;56 P 0.975*;57 F 0.981*;58 P 0.989*;59 L 0.935;60 P 0.988*;61 H 1.000**;63 S 0.982*;64 V 0.997**;65 S 1.000**;66 L 0.998**;67 L 1.000**;70 R 0.948;71 V 0.707;72 R 0.754;73 R 0.964*;74 C 0.961*;75 A 0.594;76 R 0.983*;77 P 0.527;133 E 0.534;370 T 0.519…
KRT20	positive	0.00564665	0.0254376	32 A 0.824;55 S 0.849;60 Q 0.524;128 I 0.673;136 F 0.501;147 G 0.838;148 V 0.760;154 A 0.522;186 N 0.708;212 M 0.661;227 V 0.618;307 T 0.789;341 A 0.956*;352 A 0.834;359 A 0.534;361 M 0.691;433 E 0.802;
GAB2	positive	0.00173231	0.00847736	2 - 0.569;568 R 0.612;574 H 0.843;575 I 0.682;582 K 0.945;591 K 0.920;592 S 0.764;593 S 0.862;595 S 0.913;596 K 0.636;598 L 0.828;599 S 0.845;601 S 0.875;602 H 0.844;606 T 0.819;607 T 0.903;608 P 0.881;609 L 0.892;610 S 0.940;
MFSD2B	positive	1.11e-16	2.27e-15	10 M 0.813;13 F 0.724;16 L 0.575;17 S 0.910;19 S 0.621;21 F 0.690;23 L 0.826;24 F 0.910;25 - 0.757;26 - 0.557;27 - 0.595;28 - 0.721;29 - 0.774;30 - 0.735;31 - 0.709;32 - 0.682;33 - 0.653;39 - 0.744;40 - 0.618;54 R 0.636;59 Y 0.661;62 S 0.573;69 Y 0.794;116 R 0.568;308 F 0.621;339 V 0.995**;375 R 0.572;
STEAP4	positive	0.00110003	0.00560766	30 M 0.737;36 N 0.565;37 I 0.545;38 M 0.889;39 A 0.655;40 L 0.755;41 T 0.792;45 S 0.666;46 N 0.653;442 I 0.532;458 L 0.711;565 V 0.727;
RSPH3	positive	3.62e-05	0.000224022	91 - 0.826;107 - 0.737;113 - 0.991**;143 R 0.575;437 S 0.835;454 Q 0.633;462 T 0.676;
PDILT	positive	5.14e-07	3.97e-06	44 H 0.517;46 F 0.781;330 A 0.826;340 V 0.810;543 E 0.705;544 E 0.998**;545 T 0.986*;
ADCY9	positive	0.0107249	0.0455851	38 H 0.814;41 S 0.859;156 L 0.849;940 S 0.913;946 P 0.825;949 A 0.862;
WDR78	positive	1.66e-10	1.86e-09	106 L 0.827;109 N 0.505;124 M 0.519;129 N 0.950*;166 Q 0.985*;861 I 0.915;890 S 0.527;1311 E 0.518;
ALPK2	positive	1.32e-12	1.81e-11	195 I 0.633;369 T 0.822;517 V 0.730;593 N 0.516;612 R 0.764;1226 A 0.504;1244 L 0.669;1374 T 0.592;1800 Y 0.671;1811 F 0.700;1812 I 0.692;1813 E 0.619;1814 Q 0.536;1818 L 0.770;1819 H 0.582;1820 Q 0.523;1822 N 0.769;1837 Y 0.635;1839 A 0.864;1849 K 0.910;1850 A 0.962*;1852 L 0.922;1855 H 0.622;1856 Q 0.549;1857 K 0.827;1858 Q 0.939;1859 R 0.798;1860 K 0.776;1862 T 0.964*;1865 K 0.827;1867 K 0.842…
FARS2	positive	0	0	19 A 0.686;37 V 0.774;113 I 0.647;150 K 0.763;209 R 0.959*;418 T 0.977*;428 K 0.995**;429 K 0.996**;430 V 0.962*;431 S 0.998**;434 Y 0.967*;435 R 0.986*;450 I 0.939;451 Y 0.976*;452 R 0.758;453 H 0.997**;454 P 0.846;455 E 0.996**;456 R 0.995**;457 T 0.923;458 L 0.994**;459 T 0.804;460 Q 0.971*;462 E 0.998**;467 H 0.673;468 Q 0.973*;469 A 0.996**;470 I 0.995**;471 E 0.943;472 E 0.812;487 S 0.997**…
TNRC18	positive	0.000111947	0.000655677	406 P 0.851;773 Q 0.891;1514 S 0.685;1603 A 0.879;2029 G 0.706;2030 L 0.844;2031 S 0.584;2040 P 0.664;2044 S 0.572;2046 S 0.552;2100 P 0.598;2102 S 0.519;2104 V 0.672;2106 L 0.609;2109 K 0.678;2110 Q 0.781;2111 K 0.750;2112 A 0.502;2115 K 0.773;2116 E 0.662;2118 R 0.705;2119 Q 0.618;2120 S 0.724;2121 L 0.811;2122 M 0.780;2309 I 0.687;2576 K 0.929;2577 S 0.868;2584 W 0.879;2587 C 0.902;2589 V 0.96…
YARS	positive	0.00896149	0.0387852	44 E 0.565;45 V 0.905;46 L 0.872;66 T 0.913;68 T 0.909;71 K 0.809;72 P 0.938;82 K 0.552;84 A 0.560;86 F 0.906;88 K 0.983*;89 A 0.534;91 G 0.939;355 K 0.532;
BMF	positive	0	0	1 M 0.550;2 D 0.544;3 R 0.557;4 P 0.565;5 S 0.567;6 Y 0.557;7 L 0.581;8 E 0.578;9 E 0.541;10 D 0.543;11 Y 0.558;12 S 0.576;13 S 0.563;14 L 0.578;15 D 0.544;16 G 0.557;17 L 0.578;18 D 0.543;19 D 0.544;20 D 0.543;21 V 0.564;22 F 0.565;23 H 0.541;24 S 0.576;25 D 0.544;26 D 0.543;27 F 0.565;28 G 0.600;29 L 0.567;30 A 0.601;31 G 0.562;32 Q 0.554;33 P 0.567;34 G 0.562;35 E 0.541;36 M 0.550;37 T 0.576;3…
RAB18	positive	7.01e-14	1.11e-12	36 M 0.810;38 P 0.781;40 G 0.948;42 L 0.882;43 A 0.623;44 D 0.860;47 Q 0.939;50 A 0.654;51 E 0.958*;52 A 0.861;54 L 0.725;74 R 0.906;75 P 0.694;76 V 0.996**;77 A 0.946;78 T 0.830;79 G 0.744;80 Q 0.849;82 C 0.579;92 - 0.698;94 - 0.832;95 S 0.626;96 R 0.822;97 A 0.947;99 T 0.661;100 T 0.697;101 R 0.938;102 V 0.583;104 G 0.591;105 P 0.988*;107 E 0.950;109 T 0.516;110 S 0.980*;111 A 0.720;112 G 0.974…
TNIP3	positive	1.16e-07	9.59e-07	88 A 0.506;90 S 0.930;91 E 0.863;92 I 0.528;93 R 0.813;113 N 0.725;116 E 0.761;118 C 0.558;119 P 0.945;126 E 0.826;147 S 0.611;155 A 0.663;343 L 0.532;351 S 0.534;354 L 0.660;426 C 0.593;427 F 0.766;432 Q 0.744;433 I 0.865;440 Q 0.629;517 S 0.787;525 N 0.973*;526 T 0.875;527 P 0.551;529 C 0.771;530 V 0.701;531 V 0.867;532 Q 0.758;
SLC16A12	positive	6.43e-10	6.77e-09	10 - 0.619;11 - 0.568;12 - 0.929;13 - 0.619;14 - 0.698;15 - 0.784;16 - 0.824;19 - 0.822;20 - 0.892;22 - 0.556;23 - 0.586;24 - 0.611;26 - 0.628;27 - 0.781;30 - 0.932;31 - 0.918;32 - 0.835;33 - 0.696;36 - 0.854;37 - 0.921;39 - 0.742;41 - 0.796;46 - 0.806;138 - 0.855;143 - 0.609;407 S 0.825;
CDHR1	positive	0.0025454	0.0121598	11 L 0.536;218 P 0.918;219 R 0.698;237 A 0.569;238 S 0.686;239 R 0.960*;241 E 0.877;243 K 0.854;244 V 0.890;245 G 0.950;247 C 0.520;248 S 0.936;285 C 0.950;287 D 0.883;288 H 0.912;292 Q 0.899;294 K 0.516;295 P 0.925;342 A 0.888;353 G 0.936;355 G 0.952*;357 W 0.895;359 L 0.896;434 D 0.881;562 Q 0.529;735 T 0.797;789 S 0.532;946 P 0.810;974 R 0.817;996 S 0.765;1009 A 0.745;1013 H 0.688;1040 L 0.626…
RNF8	positive	4e-08	3.48e-07	10 C 0.826;28 - 0.650;224 - 0.991**;422 H 0.567;474 R 0.809;479 R 0.576;
SLC30A9	positive	0.000172276	0.000983266	98 - 0.692;117 G 0.633;123 I 0.540;150 S 0.600;156 S 0.572;183 E 0.501;274 A 0.574;282 L 0.956*;283 F 0.560;287 N 0.931;288 Q 0.962*;289 R 0.993**;290 L 0.940;294 Y 0.610;298 E 0.993**;299 F 0.679;300 F 0.644;302 N 0.647;303 T 0.994**;304 K 0.649;449 R 0.616;542 G 0.584;
TMPRSS15	positive	2.2e-05	0.000140191	153 M 0.502;169 Q 0.540;214 G 0.799;291 I 0.653;296 - 0.794;297 - 0.531;302 - 0.513;1089 P 0.526;
ST13	positive	2.19e-08	1.98e-07	11 - 0.950*;12 - 0.943;13 - 0.953*;16 - 0.984*;20 - 0.940;21 - 0.966*;22 - 0.961*;24 - 0.984*;93 D 0.959*;
FAS	positive	1.86e-09	1.85e-08	76 S 0.990*;77 Y 0.778;78 L 0.718;97 I 0.901;100 E 0.977*;175 D 0.765;176 K 0.642;197 S 0.949;294 L 0.826;311 G 0.620;317 W 0.794;322 Y 0.948;335 V 0.845;
LOC113839972	positive	0	0	8 G 0.602;48 A 0.526;80 Y 0.542;126 V 0.505;281 S 0.766;386 A 0.734;402 I 0.715;404 M 0.690;450 W 1.000**;452 - 0.837;455 - 1.000**;458 - 0.823;460 - 0.870;461 - 0.998**;463 T 1.000**;464 E 1.000**;465 S 0.996**;466 L 1.000**;467 F 0.563;468 L 0.999**;469 F 0.918;504 - 1.000**;505 - 0.992**;506 - 1.000**;507 - 0.998**;508 W 0.994**;509 M 0.999**;510 S 1.000**;511 E 0.883;512 L 0.995**;513 Q 0.998…
IL1RAP	positive	1.44e-07	1.18e-06	11 - 0.613;12 - 0.535;14 - 0.522;15 - 0.552;17 - 0.537;19 - 0.548;20 - 0.595;22 - 0.696;23 - 0.550;24 - 0.563;25 - 0.502;26 - 0.642;27 - 0.544;28 - 0.677;29 - 0.527;30 - 0.583;31 - 0.500;32 - 0.631;33 - 0.525;34 - 0.674;35 - 0.537;36 - 0.568;38 - 0.502;40 - 0.537;42 - 0.605;43 - 0.527;45 - 0.509;46 - 0.520;47 - 0.615;48 - 0.596;50 - 0.704;51 - 0.533;52 - 0.607;55 - 0.531;57 - 0.614;58 - 0.665;60 …
RAB23	positive	0.00157541	0.0077924	186 T 0.755;187 S 0.981*;188 S 0.993**;190 K 0.995**;
CHDH	positive	4.51e-06	3.12e-05	354 I 0.521;482 N 0.506;
SLC35G1	positive	0	0	262 I 0.541;314 L 0.898;315 T 0.997**;316 G 0.978*;318 V 0.996**;330 P 0.965*;331 Y 1.000**;333 G 0.963*;334 K 0.994**;353 L 0.949;354 T 0.995**;355 K 0.975*;356 A 0.995**;357 L 1.000**;359 I 0.995**;360 E 0.996**;376 A 0.962*;377 F 0.970*;379 L 0.999**;380 Q 0.999**;381 I 0.999**;382 L 0.961*;383 F 0.963*;384 L 0.999**;385 N 0.998**;386 H 0.980*;387 L 0.961*;398 C 0.960*;400 I 0.979*;402 S 0.999…
E2F8	positive	0.00924288	0.0398707	25 C 0.539;26 F 0.507;29 S 0.502;33 F 0.550;112 Q 0.525;142 S 0.643;262 A 0.803;403 S 0.758;405 T 0.685;474 V 0.622;714 D 0.716;875 S 0.617;904 V 0.689;907 N 0.711;
GLCCI1	positive	0	0	19 - 0.768;33 - 0.746;34 - 0.726;40 - 0.950;41 - 0.946;42 - 0.944;43 - 0.982*;55 - 0.904;56 - 0.655;74 - 0.934;76 - 0.724;86 - 0.753;89 - 0.934;95 - 0.946;99 - 0.747;100 - 0.963*;101 - 0.973*;102 - 0.950;103 - 0.947;104 - 0.949;105 - 0.763;106 - 0.768;107 - 0.768;109 - 0.988*;110 - 0.766;111 - 0.746;112 - 0.947;113 - 0.954*;114 - 0.964*;115 - 0.749;116 - 0.759;117 - 0.891;118 - 0.944;119 - 0.774;…
NIM1K	positive	0.0102272	0.0436119	2 T 0.776;3 T 0.909;6 V 0.923;7 N 0.702;8 G 0.963*;9 G 0.925;20 Y 0.965*;21 R 0.943;22 Y 0.889;139 M 0.593;324 S 0.897;
CCDC125	positive	0.000206456	0.0011656	24 - 0.616;25 - 0.545;26 - 0.834;27 - 0.919;28 - 0.507;31 - 0.963*;32 - 0.911;33 - 0.904;34 - 0.779;36 - 0.906;37 - 0.650;48 - 0.852;64 - 0.585;70 - 0.543;78 - 0.663;80 - 0.619;88 - 0.641;93 - 0.597;94 - 0.694;100 - 0.525;112 - 0.537;129 W 0.698;199 R 0.582;205 L 0.888;210 E 0.908;212 A 0.905;214 D 0.949;215 F 0.973*;216 M 0.903;218 V 0.739;221 S 0.942;222 Q 0.845;226 C 0.908;229 L 0.775;230 Y 0.…
TRIM71	positive	0.000969936	0.00499654	54 - 0.785;55 - 0.847;57 - 0.573;213 - 0.785;214 - 0.785;415 E 0.935;416 E 0.852;417 R 0.865;418 E 0.860;424 W 0.690;710 I 0.835;
GDA	positive	5.39e-05	0.000327368	23 - 0.809;24 - 0.688;199 L 0.741;211 T 0.592;257 A 0.686;382 K 0.840;392 H 0.667;397 L 0.700;401 L 0.952*;402 C 0.991**;403 P 0.991**;404 S 0.936;
TRIM25	positive	0.000263166	0.00146672	10 C 0.536;59 Q 0.735;109 C 0.771;110 G 0.535;431 P 0.802;505 - 0.849;522 S 0.758;559 K 0.671;
AXDND1	positive	1.44e-05	9.42e-05	29 S 0.764;164 G 0.805;378 Y 0.632;831 L 0.804;865 R 0.848;883 Y 0.547;885 T 0.677;899 C 0.752;902 R 0.851;906 R 0.561;909 Q 0.871;915 F 0.957*;919 L 0.537;921 H 0.747;935 G 0.525;979 T 0.824;
COG5	positive	6.99e-12	8.93e-11	11 - 0.834;13 - 0.623;15 - 0.528;17 - 0.897;18 - 0.885;21 - 0.777;22 - 0.799;23 - 0.537;25 N 0.999**;26 W 0.947;27 G 0.994**;29 S 0.966*;546 T 0.916;
PLEKHA1	positive	2.19e-10	2.42e-09	83 P 0.989*;84 I 0.833;85 Q 0.980*;86 R 0.571;87 L 0.885;209 G 0.933;374 - 0.862;376 M 0.974*;377 R 0.938;378 Q 0.988*;380 R 0.998**;382 L 0.912;383 S 0.628;386 C 0.959*;387 I 0.897;388 Q 0.982*;389 R 0.828;390 Y 0.747;391 T 0.967*;394 T 0.915;395 G 0.891;396 E 0.864;399 T 0.551;400 Y 0.971*;402 G 0.976*;403 S 0.946;434 L 0.964*;436 S 0.982*;448 - 0.865;451 - 0.843;
EEA1	positive	0	0	37 P 0.595;39 H 0.690;43 C 0.569;44 D 0.717;49 A 0.620;50 G 0.651;56 R 0.700;58 A 0.566;61 P 0.572;63 A 0.526;64 Q 0.692;65 L 0.593;66 E 0.702;74 S 0.528;78 L 0.693;83 L 0.586;85 P 0.530;88 Q 0.606;90 S 0.556;97 S 0.511;100 T 0.609;103 W 0.623;108 L 0.933;109 T 0.598;347 N 0.544;978 A 0.755;992 I 0.852;1359 D 0.757;
NECAB2	positive	1.81e-09	1.79e-08	23 F 0.844;24 R 0.919;25 H 0.910;26 E 0.965*;27 V 0.855;28 T 0.534;29 A 0.611;33 S 0.833;35 D 0.918;37 Q 0.882;38 N 0.870;39 A 0.843;40 V 0.853;41 P 0.839;44 Q 0.631;45 L 0.882;47 P 0.657;50 V 0.993**;53 G 0.811;54 P 0.942;57 R 0.993**;60 S 0.855;62 E 0.698;64 R 0.691;70 S 0.959*;72 Q 0.901;73 H 0.782;74 S 0.830;110 A 0.873;112 R 0.985*;113 G 0.557;117 V 0.953*;119 F 0.992**;120 P 0.563;122 E 0.5…
SEPT4	positive	0	0	2 E 0.508;3 N 0.597;4 Q 0.582;5 V 0.593;8 H 0.512;11 S 0.612;13 V 0.574;16 N 0.613;17 K 0.640;18 P 0.610;19 S 0.578;21 A 0.576;22 E 0.581;23 T 0.582;24 F 0.579;25 S 0.563;26 L 0.584;28 T 0.551;29 D 0.600;61 I 0.593;63 V 0.514;64 M 0.620;65 A 0.575;66 K 0.569;68 T 0.522;69 A 0.537;70 G 0.610;72 S 0.597;73 K 0.632;75 M 0.569;76 N 0.613;78 P 0.557;79 M 0.620;81 L 0.626;83 R 0.538;84 A 0.637;85 S 0.5…
MOSPD2	positive	5.23e-10	5.58e-09	4 - 0.686;12 - 0.808;86 W 0.957*;92 S 0.937;418 S 0.905;471 G 0.934;472 Q 0.983*;479 K 0.798;480 V 0.615;482 S 0.985*;483 L 0.635;484 R 0.737;486 A 0.948;487 V 0.532;488 Y 0.842;491 Q 0.983*;492 G 0.555;494 L 0.949;498 A 0.952*;504 W 0.536;505 S 0.990**;506 R 0.807;507 H 0.736;508 R 0.945;512 R 0.770;513 S 0.947;514 Q 0.988*;515 T 0.991**;516 L 0.564;517 K 0.921;518 T 0.964*;519 P 0.960*;520 E 0.…
ZCRB1	positive	2.28e-07	1.83e-06	197 Q 0.888;198 A 0.974*;200 I 0.848;201 E 0.997**;202 E 1.000**;204 E 0.737;205 Q 0.998**;268 T 0.995**;270 T 1.000**;271 A 0.950*;274 E 1.000**;275 S 0.745;276 S 1.000**;278 S 0.933;279 D 0.898;280 D 0.937;281 S 0.923;282 K 1.000**;283 R 1.000**;284 P 0.948;285 R 0.994**;286 I 0.952*;287 K 0.997**;288 K 0.998**;289 S 0.903;290 A 0.987*;291 Y 0.914;292 F 0.991**;293 S 0.999**;294 D 0.901;295 E 0…
GCSH	positive	1.84e-09	1.82e-08	18 - 0.555;20 - 0.883;21 - 0.854;22 - 0.899;24 - 0.708;28 - 0.654;32 - 0.572;33 - 0.920;34 - 0.542;35 - 0.899;36 - 0.901;37 - 0.939;38 - 0.710;39 M 0.907;40 I 0.558;41 K 0.771;42 A 0.665;43 S 0.656;44 G 0.923;45 K 0.943;46 D 0.781;47 L 0.628;48 K 0.894;49 Q 0.717;50 I 0.970*;54 - 0.982*;55 - 0.782;56 - 0.742;58 - 0.593;61 - 0.853;63 - 0.894;93 - 0.866;133 V 0.706;165 S 0.782;167 L 0.800;209 E 0.5…
CDCA7L	positive	9.11e-11	1.05e-09	40 - 0.729;43 - 0.994**;57 - 0.831;58 - 0.788;60 - 0.623;62 - 0.831;63 - 0.827;64 - 0.674;65 - 0.796;156 F 0.592;162 L 0.755;167 I 0.850;169 K 0.630;171 V 0.772;174 I 0.926;175 F 0.693;176 N 0.868;179 S 0.882;194 Q 0.824;196 L 0.836;197 L 0.803;200 D 0.547;201 S 0.608;202 C 0.644;204 S 0.989*;205 F 0.526;206 D 0.851;207 S 0.807;208 L 0.776;212 K 0.902;213 K 0.851;603 D 0.802;
SLC16A5	positive	4.12e-05	0.000253943	62 M 0.747;68 F 0.913;91 T 0.823;94 K 0.922;96 E 0.891;97 L 0.816;102 K 0.682;107 K 0.917;113 L 0.818;115 N 0.915;117 Q 0.868;118 F 0.694;119 G 0.783;124 W 0.767;125 N 0.896;126 S 0.849;280 S 0.739;299 E 0.686;514 K 0.733;
EEF1E1	positive	9.65e-05	0.000569877	80 Q 0.743;232 L 0.596;234 C 0.978*;245 A 0.870;246 G 0.656;248 T 0.923;249 T 0.940;252 I 0.917;255 V 0.965*;257 D 0.963*;258 N 0.840;262 M 0.928;263 S 0.908;264 S 0.977*;267 R 0.841;269 D 0.960*;272 L 0.945;273 M 0.863;274 L 0.964*;275 I 0.719;276 K 0.875;277 E 0.938;279 F 0.874;
ARHGAP18	positive	0.00688383	0.0305536	53 - 0.767;122 W 0.773;264 S 0.778;289 L 0.729;476 L 0.756;477 P 0.913;479 K 0.870;585 A 0.664;617 T 0.735;
EFCAB5	positive	0.008383	0.036585	18 K 0.591;264 E 0.550;453 R 0.729;647 F 0.548;762 S 0.530;803 E 0.596;819 R 0.804;919 H 0.849;992 H 0.681;1303 R 0.510;1352 C 0.565;1372 T 0.564;1402 I 0.559;1412 K 0.599;1418 T 0.678;1420 I 0.543;
RCN2	positive	0.0110263	0.0467649	14 - 0.572;197 S 0.715;233 N 0.570;238 N 0.924;244 S 0.681;259 L 0.697;
TRAM1	positive	0	0	37 - 0.960*;38 - 0.768;39 - 0.983*;40 - 0.789;41 - 0.980*;42 - 0.933;43 - 0.967*;44 - 0.980*;45 - 0.980*;46 - 0.963*;47 - 0.974*;48 - 0.957*;49 - 0.972*;50 - 0.740;51 - 0.969*;52 - 0.778;53 - 0.981*;54 - 0.964*;55 - 0.753;56 - 0.972*;57 - 0.776;58 - 0.976*;59 - 0.958*;60 - 0.972*;61 - 0.898;62 - 0.977*;63 - 0.748;64 - 0.762;65 - 0.966*;66 - 0.965*;67 - 0.953*;68 - 0.983*;69 - 0.742;70 - 0.969*;73…
KARS	positive	0.000139668	0.000805973	104 I 0.948;113 D 0.986*;115 R 0.616;116 L 0.981*;128 Y 0.536;129 L 0.503;211 L 0.631;554 K 0.608;675 V 0.775;677 L 0.834;711 A 0.592;716 V 0.867;
PPIL3	positive	3.16e-11	3.82e-10	2 A 1.000**;4 T 1.000**;5 L 0.961*;6 H 0.999**;7 T 0.998**;9 V 0.960*;11 D 0.914;12 I 0.958*;14 I 0.989*;15 E 0.997**;17 F 0.951*;25 E 0.999**;26 R 0.999**;27 T 0.975*;28 P 0.999**;29 K 1.000**;31 C 0.999**;32 E 0.922;33 N 0.999**;34 F 1.000**;35 L 0.961*;36 A 0.954*;37 L 0.998**;38 C 0.999**;39 A 1.000**;40 S 1.000**;41 N 0.962*;42 Y 0.999**;46 N 0.865;48 C 0.998**;49 I 0.999**;50 F 0.951*;51 H …
CDC34	positive	3.54e-08	3.12e-07	16 - 0.676;42 - 0.866;72 - 0.507;111 T 0.997**;113 D 0.745;114 V 0.995**;116 I 1.000**;117 S 0.999**;118 I 0.866;119 L 0.611;120 H 0.761;123 V 0.811;124 D 0.998**;127 D 0.951*;128 P 0.885;129 Q 0.999**;130 S 0.998**;131 G 0.629;132 E 0.998**;134 P 0.847;135 S 0.822;139 N 1.000**;144 T 0.996**;145 Q 0.967*;146 N 0.997**;147 V 0.811;246 E 0.841;251 Y 0.758;254 E 0.619;
HADHA	positive	4.68e-07	3.65e-06	79 L 0.793;89 N 0.948;109 A 0.922;117 C 0.697;118 K 0.974*;119 T 0.936;127 S 0.747;128 Q 0.971*;130 G 0.672;160 V 0.754;161 L 0.811;177 A 0.807;186 L 0.832;188 G 0.972*;189 A 0.563;190 G 0.954*;219 R 0.784;255 F 0.946;258 G 0.656;296 S 0.523;299 Q 0.613;301 Q 0.903;303 K 0.529;304 G 0.596;305 L 0.922;306 Y 0.878;307 P 0.858;308 A 0.932;311 K 0.973*;313 I 0.572;314 E 0.957*;330 T 0.541;332 S 0.940…
IDNK	positive	8.11e-10	8.41e-09	43 - 0.599;44 - 0.622;46 - 0.557;47 - 0.941;48 - 0.958*;49 - 0.923;51 - 0.916;52 - 0.951*;53 - 0.914;55 - 0.964*;57 - 0.906;58 - 0.944;59 - 0.695;60 - 0.884;61 - 0.962*;62 - 0.869;64 - 0.944;65 - 0.946;66 - 0.803;67 - 0.906;68 - 0.916;105 D 0.721;108 P 0.959*;109 W 0.995**;110 L 0.989*;111 C 0.977*;112 A 0.656;128 L 0.534;129 R 0.983*;181 L 0.630;190 R 0.955*;214 S 0.509;224 I 0.590;241 F 0.894;2…
TCTN2	positive	0.00131603	0.00662247	15 - 0.732;16 - 0.744;25 - 0.605;135 M 0.692;166 A 0.510;193 L 0.634;320 R 0.526;409 S 0.513;465 W 0.571;502 S 0.591;696 W 0.624;
NUDT14	positive	1.41e-12	1.92e-11	24 - 0.529;37 N 1.000**;38 Y 0.998**;39 T 0.970*;40 L 1.000**;41 L 1.000**;42 I 0.848;189 Y 0.901;
CEP126	positive	0	0	10 - 0.839;17 - 0.512;40 - 0.684;44 - 0.814;45 - 0.981*;47 - 0.561;55 - 0.617;166 C 0.703;203 C 0.759;214 N 0.807;305 T 0.812;355 I 0.565;661 C 0.602;883 H 0.745;923 C 0.595;1011 - 0.523;1058 Q 0.876;1138 L 0.677;1197 Q 0.868;1201 T 0.773;1204 L 0.698;1209 V 0.658;1214 A 0.784;1217 N 0.994**;1218 - 0.652;1219 - 0.565;1221 - 0.719;1222 - 0.665;1224 - 0.986*;1225 - 0.916;1226 I 0.875;1227 S 0.824;1…
LOC106016000	positive	6.26e-05	0.000377208	30 M 0.680;157 S 0.599;198 G 0.588;264 R 0.506;
QRSL1	positive	0.000407092	0.00221369	10 - 0.580;47 R 0.782;119 S 0.782;178 S 0.714;306 H 0.975*;373 M 0.784;500 H 0.955*;531 H 0.952*;
NSMAF	positive	2.69e-05	0.000169144	74 - 0.681;75 - 0.616;76 - 0.592;77 - 0.622;79 - 0.581;80 - 0.757;81 - 0.952*;86 - 0.813;87 - 0.855;88 - 0.707;202 R 0.664;496 M 0.506;660 S 0.838;939 W 0.841;965 M 0.821;
MDN1	positive	0.00195217	0.00946453	67 R 0.627;70 P 0.509;71 E 0.584;80 R 0.551;302 G 0.623;329 N 0.727;492 C 0.556;548 R 0.598;556 I 0.724;808 I 0.696;812 A 0.623;1033 V 0.663;1602 G 0.694;1606 Y 0.616;2418 Q 0.590;2421 L 0.636;2481 M 0.575;2513 C 0.659;2550 M 0.586;2586 S 0.672;2705 H 0.633;2953 P 0.507;3060 S 0.598;3091 M 0.754;3187 A 0.615;3221 M 0.655;3299 H 0.654;3382 A 0.581;3432 L 0.635;3897 A 0.620;3927 A 0.693;4020 S 0.64…
LOC101803604	positive	6.08e-09	5.79e-08	125 K 0.522;153 - 0.725;155 - 0.819;156 V 0.500;157 N 1.000**;158 I 1.000**;159 D 0.675;160 H 0.998**;161 F 0.998**;162 T 0.999**;163 K 0.973*;164 A 0.881;165 V 0.737;166 T 0.999**;167 M 0.998**;168 K 0.998**;169 N 0.999**;171 V 1.000**;172 E 1.000**;175 S 0.998**;176 L 0.745;177 S 0.955*;207 L 0.781;
CWC22	positive	0.00152249	0.00754972	2 S 0.964*;239 I 0.777;420 E 0.624;422 Q 0.917;425 H 0.820;428 P 0.819;430 E 0.955*;431 D 0.647;450 E 0.860;803 Q 0.630;925 G 0.780;
PRIM2	positive	1.17e-13	1.8e-12	3 I 0.531;4 Q 0.963*;6 V 0.786;9 I 0.661;10 V 0.633;13 L 0.986*;14 T 0.737;15 I 0.784;16 R 0.877;17 A 0.764;18 E 0.898;21 P 0.644;23 S 0.709;26 G 0.524;27 H 0.552;28 F 0.908;29 A 0.942;30 K 0.698;32 L 0.561;34 P 0.676;36 I 0.848;40 P 0.775;43 L 0.725;44 D 0.594;46 R 0.835;49 Q 0.888;50 G 0.540;51 S 0.831;52 F 0.730;54 D 0.889;55 R 0.663;56 E 0.852;57 D 0.622;59 R 0.912;60 V 0.752;61 T 0.762;62 I …
WDR66	positive	1.64e-05	0.00010627	137 R 0.530;148 * 0.626;226 W 0.508;279 - 0.643;281 - 0.668;293 F 0.691;295 L 0.708;296 G 0.788;297 G 0.696;298 S 0.903;299 K 0.682;300 T 0.932;301 R 0.655;302 A 0.629;303 M 0.886;304 A 0.631;305 P 0.687;306 P 0.953*;308 T 0.904;310 A 0.848;312 V 0.648;320 R 0.911;321 R 0.663;341 I 0.684;345 A 0.655;354 G 0.705;361 I 0.694;367 A 0.705;497 S 0.916;498 S 0.530;499 C 0.656;502 K 0.657;503 T 0.829;50…
PIGQ	positive	4.96e-11	5.86e-10	299 G 0.636;457 L 0.987*;458 Y 0.806;473 C 0.962*;475 K 0.884;476 I 0.894;477 Y 0.973*;478 G 0.737;479 L 0.964*;480 S 0.966*;481 S 0.978*;483 W 0.991**;484 R 0.752;485 L 0.521;486 F 0.984*;487 R 0.552;490 K 0.992**;491 W 0.947;493 V 0.982*;495 R 0.856;498 V 0.984*;500 S 0.532;501 C 0.992**;502 S 0.747;503 Y 0.947;504 D 0.940;505 L 0.987*;595 I 0.816;
OGFOD1	positive	0.000178416	0.00101388	58 - 0.523;71 - 0.753;73 - 0.704;80 - 0.565;91 M 0.930;92 P 0.796;96 R 0.778;97 A 0.748;100 L 0.810;117 A 0.611;119 H 0.571;122 S 0.849;350 I 0.669;419 P 0.688;
PCGF3	positive	1.39e-06	1.03e-05	179 R 0.755;180 K 1.000**;181 W 0.990**;183 R 0.987*;184 C 0.734;185 S 0.997**;186 A 0.992**;187 Q 0.998**;188 A 0.887;189 T 0.992**;190 V 0.931;192 H 0.999**;193 L 0.899;194 K 0.999**;196 F 0.999**;198 A 0.863;199 K 0.851;214 N 0.999**;215 E 1.000**;216 E 0.758;217 I 0.768;218 L 0.910;224 L 0.826;225 K 0.704;226 F 0.762;228 V 0.998**;236 V 0.675;
CRYBG3	positive	1.68e-07	1.37e-06	1145 L 0.512;1605 L 0.606;2594 Q 0.673;
PLEKHA7	positive	0.00713005	0.0315391	344 H 0.767;373 K 0.516;611 I 0.602;726 T 0.666;970 D 0.839;971 D 0.876;972 T 0.829;974 I 0.836;975 Q 0.957*;976 L 0.828;979 D 0.971*;981 E 0.893;984 D 0.885;1493 A 0.880;
LOC101798918	positive	4.78e-06	3.28e-05	49 - 0.652;50 - 0.704;51 - 0.690;53 - 0.715;54 - 0.684;56 - 0.684;60 - 0.703;86 - 0.511;97 M 0.877;98 T 0.938;99 S 0.914;100 S 0.920;101 S 0.566;103 P 0.788;105 A 0.799;106 K 0.943;109 G 0.921;110 G 0.745;111 G 0.941;117 Q 0.544;119 H 0.876;121 I 0.747;123 P 0.924;129 A 0.610;130 G 0.938;131 I 0.863;133 C 0.557;140 M 0.714;141 F 0.568;143 Q 0.964*;144 S 0.956*;145 C 0.539;146 N 0.931;147 E 0.949;…
CDKN2C	positive	0.000397931	0.00216688	77 V 0.638;126 R 0.950;130 R 0.979*;154 V 0.526;163 L 0.934;165 S 0.621;168 G 0.637;
CD2	positive	0.00100692	0.00518023	36 H 0.681;53 M 0.805;71 V 0.685;75 Q 0.753;79 K 0.852;82 L 0.707;90 Q 0.840;97 G 0.555;102 L 0.537;105 G 0.644;106 Q 0.608;136 G 0.576;147 K 0.632;159 Q 0.538;166 R 0.673;169 T 0.649;175 Y 0.662;177 H 0.869;212 I 0.549;222 V 0.767;255 P 0.912;264 Q 0.634;286 P 0.545;306 Q 0.663;322 G 0.593;
TUB	positive	1.11e-16	2.27e-15	141 - 0.829;143 - 0.872;145 - 0.880;146 - 0.838;147 - 0.793;149 - 0.656;151 - 0.708;152 - 0.777;153 - 0.725;155 - 0.873;156 - 0.794;157 - 0.515;158 - 0.800;159 - 0.864;160 - 0.535;161 - 0.774;163 - 0.678;167 - 0.993**;169 - 0.952*;178 - 0.688;179 - 0.742;184 - 0.944;185 - 0.685;186 - 0.559;329 I 0.858;
VEZF1	positive	0	0	6 - 0.984*;9 - 0.765;10 - 0.517;11 - 0.740;12 - 0.955*;13 - 0.640;14 - 0.932;15 - 0.937;16 - 0.758;17 - 0.979*;18 - 0.965*;19 - 0.918;20 - 0.681;21 - 0.842;22 - 0.555;23 - 0.981*;24 - 0.986*;25 - 0.605;70 - 0.662;173 A 0.634;
IGFBP7	positive	3.65e-05	0.000225543	39 - 0.899;40 - 0.541;41 - 0.796;42 - 0.827;43 - 0.534;44 - 0.813;45 - 0.815;46 - 0.817;47 - 0.803;48 - 0.826;52 - 0.510;53 - 0.808;54 - 0.796;57 Q 0.727;58 R 0.725;59 A 0.698;60 K 0.889;61 T 0.763;62 S 0.816;63 L 0.647;65 L 0.564;66 S 0.524;69 S 0.642;70 A 0.642;71 A 0.585;110 - 0.851;117 - 0.569;128 S 0.557;129 L 0.603;132 H 0.828;134 P 0.640;135 L 0.960*;141 - 0.561;143 - 0.547;147 T 0.699;165…
SRM	positive	5.24e-10	5.57e-09	3 - 0.754;50 - 0.767;51 - 0.715;52 - 0.980*;53 - 0.983*;54 - 0.992**;56 - 0.990**;88 - 0.782;90 - 0.595;91 - 0.837;92 - 0.981*;93 - 0.984*;94 - 0.773;95 - 0.917;96 - 0.974*;98 - 0.743;99 - 0.757;101 - 0.674;102 - 0.812;103 - 0.777;104 - 0.971*;105 - 0.893;106 - 0.958*;107 - 0.735;108 - 0.557;109 - 0.948;111 - 0.939;112 - 0.958*;115 - 0.969*;117 - 0.985*;130 - 0.823;303 Q 0.981*;310 S 0.774;
LDLRAD1	positive	1.34e-06	9.87e-06	27 T 0.613;29 D 0.511;30 S 0.937;61 C 0.836;77 A 0.573;100 T 0.509;145 K 0.781;156 G 0.595;161 R 0.570;191 L 0.857;198 G 0.862;201 W 0.930;209 R 0.992**;210 C 0.992**;211 T 0.682;212 P 0.926;213 V 0.935;214 F 0.870;215 Y 0.994**;217 Y 0.982*;218 C 0.975*;227 R 0.686;228 D 0.995**;232 D 0.993**;233 C 0.973*;235 S 0.993**;237 S 0.990*;238 D 0.948;239 E 0.984*;240 Y 0.988*;242 C 0.709;243 K 0.732;
KLHL29	positive	9.85e-08	8.26e-07	17 G 0.914;21 Y 0.906;22 P 0.619;23 A 0.555;24 V 0.675;25 T 0.892;26 H 0.771;108 R 0.634;109 E 0.953*;112 A 0.912;113 N 0.944;115 N 0.972*;116 H 0.935;117 V 0.979*;120 G 0.959*;121 S 0.990*;122 C 0.983*;123 G 0.979*;124 S 0.966*;126 V 0.914;127 * 0.983*;128 S 0.883;129 T 0.896;130 S 0.911;131 S 0.971*;132 A 0.989*;133 R 0.541;134 P 0.619;135 G 0.748;137 L 0.961*;139 L 0.873;141 I 0.984*;145 R 0.6…
RABEP1	positive	2.5e-06	1.79e-05	26 - 0.936;27 - 0.946;28 - 0.846;31 - 0.900;32 - 0.863;33 - 0.524;38 - 0.896;39 - 0.939;41 - 0.729;151 V 0.947;622 S 0.964*;
UBE2G1	positive	1.89e-15	3.43e-14	1 - 0.513;2 - 0.513;3 - 0.513;4 - 0.513;5 - 0.513;6 - 0.513;7 - 0.513;8 - 0.513;9 - 0.513;10 - 0.513;11 - 0.513;12 - 0.698;13 - 0.775;15 - 0.717;16 - 0.717;17 - 0.718;18 - 0.748;19 - 0.769;20 - 0.738;21 - 0.738;22 - 0.801;24 - 0.751;25 - 0.760;26 - 0.782;27 - 0.735;29 - 0.783;31 - 0.765;33 - 0.548;34 - 0.745;36 - 0.793;37 - 0.738;39 - 0.745;40 - 0.737;41 - 0.705;42 - 0.730;43 - 0.513;44 - 0.513;4…
TSPAN2	positive	0.00104361	0.00535493	15 - 0.951*;81 T 0.611;
FAH	positive	0.00126225	0.00638055	310 M 0.926;407 W 0.907;423 E 0.593;427 P 0.931;440 S 0.962*;441 S 0.972*;444 S 0.956*;445 A 0.965*;447 A 0.932;
LOC101799721	positive	0.00012716	0.000739246	120 - 0.923;121 - 0.518;136 M 0.705;138 L 0.921;139 N 0.944;140 S 0.909;141 G 0.569;145 H 0.867;147 Q 0.943;149 F 0.984*;151 V 0.566;152 V 0.965*;154 F 0.571;155 F 0.556;156 R 0.820;157 H 0.862;158 G 0.570;162 - 0.689;163 - 0.561;167 - 0.554;169 - 0.544;174 - 0.540;179 - 0.700;180 - 0.554;184 - 0.534;192 - 0.529;204 - 0.540;224 G 0.855;227 V 0.695;278 L 0.562;309 V 0.533;315 A 0.525;389 I 0.512;3…
LOC101795574	positive	3.9e-09	3.77e-08	5 - 0.646;6 - 0.810;43 - 0.945;44 - 0.757;45 - 0.859;46 - 0.950;47 - 0.683;49 - 0.547;62 - 0.692;96 R 0.527;104 K 0.727;287 H 0.545;326 R 0.602;352 L 0.787;361 A 0.996**;486 D 0.986*;487 W 0.907;489 E 0.768;490 G 0.681;492 C 0.903;493 N 0.728;500 P 0.816;501 K 0.902;505 T 0.810;506 R 0.822;507 S 0.604;509 C 0.896;512 T 0.590;
PDLIM3	positive	0	0	111 E 0.696;112 F 0.651;113 K 0.735;114 P 0.999**;115 I 0.870;116 G 0.989*;117 T 1.000**;118 A 0.999**;121 R 0.995**;123 A 0.894;124 Q 0.941;127 V 0.910;129 A 0.507;130 A 0.974*;131 N 1.000**;172 H 1.000**;173 N 0.671;
FAM129A	positive	6.66e-15	1.16e-13	79 M 0.543;80 T 0.509;82 R 0.899;83 A 0.727;84 G 0.783;85 S 0.855;87 G 0.548;90 D 0.980*;92 E 0.938;93 R 0.831;94 A 0.619;96 S 0.957*;98 S 0.808;100 * 0.816;102 - 0.560;121 S 0.808;124 P 0.915;127 A 0.845;128 G 0.941;129 K 0.564;269 N 0.652;539 R 0.592;681 T 0.789;732 S 0.624;737 V 0.722;748 P 0.542;751 P 0.777;755 E 0.568;757 A 0.829;770 K 0.643;771 A 0.744;794 S 0.520;808 T 0.514;837 L 0.554;84…
IL1R2	positive	2.8e-08	2.5e-07	69 - 0.776;71 - 0.610;77 - 0.788;81 - 0.996**;82 - 0.964*;83 - 0.887;84 - 0.979*;85 M 0.547;86 Q 0.785;249 P 0.948;301 T 0.536;
RAB3GAP2	positive	0	0	3 - 0.814;4 - 0.713;5 - 0.943;6 - 0.729;7 - 0.806;9 - 0.886;10 - 0.732;11 - 0.930;13 - 0.744;14 M 0.999**;15 S 0.942;16 N 0.999**;18 P 0.973*;20 G 0.575;22 R 0.993**;23 H 0.744;24 R 0.845;25 G 0.544;26 L 0.965*;27 E 0.590;28 Q 0.824;29 R 0.705;31 K 0.936;32 G 0.671;33 C 0.617;34 V 0.809;35 P 0.877;37 G 0.815;38 K 0.941;39 G 0.982*;40 S 0.709;41 C 0.666;42 C 0.918;45 Q 0.621;46 V 0.599;47 I 0.863;…
FGF9	positive	0.0110477	0.04683	4 P 0.990**;48 C 0.649;64 N 0.526;
PPME1	positive	9.29e-08	7.81e-07	65 D 0.791;67 E 0.571;68 I 0.844;69 L 0.905;70 L 0.858;71 L 0.742;75 S 0.878;77 V 0.833;78 C 0.774;79 A 0.887;81 Y 0.926;82 F 0.911;83 G 0.911;84 I 0.706;85 Q 0.656;98 Y 0.924;99 L 0.736;101 V 0.837;103 F 0.658;105 E 0.822;106 V 0.837;108 S 0.711;109 C 0.584;390 R 0.890;
AQR	positive	0	0	36 A 0.538;38 L 0.804;39 P 0.561;58 A 0.551;68 R 0.518;72 P 0.823;76 E 0.540;77 A 0.561;81 P 0.918;82 C 0.680;83 A 0.998**;84 G 0.873;88 P 0.526;89 R 0.597;91 Y 0.975*;92 F 0.915;93 R 1.000**;94 S 0.749;99 F 0.846;108 R 0.771;112 R 0.741;479 A 0.720;825 I 0.545;1483 T 0.795;1485 T 0.834;1521 V 0.952*;
OSCP1	positive	0	0	3 - 0.794;5 - 0.526;6 - 0.632;11 - 0.519;28 - 0.561;29 - 0.506;30 - 0.578;32 - 0.604;36 - 0.528;139 A 0.817;159 S 0.553;286 T 0.534;352 F 0.832;353 - 0.775;355 Y 0.994**;360 Q 0.661;363 A 0.976*;366 Q 0.631;367 A 0.881;368 G 0.672;370 P 0.957*;372 A 0.689;373 R 0.867;374 E 0.796;375 K 0.999**;378 A 0.996**;379 P 1.000**;380 R 0.922;381 S 0.744;383 A 0.740;386 A 0.907;390 G 0.571;
MEP1B	positive	1.02e-09	1.05e-08	146 A 0.819;539 L 0.588;637 K 0.844;641 S 0.542;695 S 0.731;697 A 0.598;715 P 0.928;716 V 0.926;720 S 0.535;818 R 0.572;905 - 0.502;906 - 0.584;909 - 0.626;911 - 0.667;913 - 0.696;919 - 0.646;
SDF4	positive	6.99e-08	5.95e-07	99 V 0.800;106 V 0.632;167 N 0.616;187 K 0.810;188 M 0.982*;189 L 0.997**;190 A 0.650;191 A 0.992**;196 K 0.964*;198 I 0.931;199 S 0.979*;200 C 0.987*;201 L 0.909;203 V 0.996**;205 G 0.917;207 S 0.993**;208 F 0.992**;209 E 0.995**;210 F 0.988*;211 S 0.998**;212 V 0.640;213 F 0.727;214 V 0.899;220 M 0.726;221 E 0.996**;222 Y 0.692;223 M 0.946;224 D 0.663;226 M 0.975*;227 N 0.665;228 E 0.992**;229 …
WHRN	positive	1.84e-11	2.29e-10	7 - 0.996**;14 - 0.580;17 - 0.971*;18 - 0.973*;19 - 0.971*;20 - 0.741;23 - 0.670;24 - 0.568;25 - 0.688;27 - 0.568;28 - 0.656;35 - 0.868;57 - 0.511;82 - 0.688;122 - 0.802;128 - 0.981*;133 - 0.771;141 - 0.829;158 - 0.710;190 - 0.510;198 A 0.693;251 K 0.969*;378 S 0.785;379 S 0.918;391 T 0.588;435 G 0.506;547 N 0.999**;548 T 0.996**;549 S 0.889;550 E 0.998**;551 L 1.000**;553 G 0.997**;555 G 0.778;5…
NABP1	positive	2.04e-06	1.48e-05	26 - 0.602;28 - 0.531;29 - 0.522;35 - 0.514;36 - 0.683;38 - 0.983*;41 - 0.938;43 - 0.704;44 - 0.854;45 - 0.600;48 - 0.624;51 - 0.644;52 - 0.772;53 - 0.762;57 - 0.645;58 - 0.775;60 - 0.617;65 - 0.938;66 - 0.645;67 - 0.742;68 - 0.538;69 - 0.579;71 - 0.796;75 - 0.654;77 - 0.898;81 - 0.993**;83 - 0.625;84 - 0.991**;85 - 0.589;86 - 0.996**;87 - 0.729;89 - 0.783;165 S 0.718;221 T 0.921;
C21H20orf85	positive	2.94e-06	2.08e-05	12 - 0.827;13 - 0.758;14 - 0.587;16 - 0.837;18 M 0.612;20 Y 0.969*;21 R 0.654;23 T 0.794;24 G 0.945;25 A 0.995**;26 A 0.992**;27 P 0.832;29 C 0.854;30 - 0.807;31 - 0.574;32 - 0.778;33 - 0.570;34 - 0.828;35 - 0.524;36 - 0.831;38 - 0.801;39 - 0.525;41 - 0.829;42 - 0.701;44 - 0.857;45 - 0.505;46 - 0.834;47 - 0.523;48 - 0.764;49 - 0.837;52 - 0.764;53 - 0.518;55 - 0.814;56 - 0.807;57 - 0.753;58 - 0.52…
CWC27	positive	0	0	96 - 0.712;167 V 1.000**;168 E 0.998**;169 V 0.966*;172 E 0.989*;173 E 1.000**;180 K 0.992**;181 I 0.981*;182 R 0.828;183 S 0.998**;184 S 0.999**;185 E 0.984*;186 V 0.966*;187 L 0.986*;189 N 0.998**;190 P 0.995**;192 D 0.990**;193 D 0.832;194 I 0.994**;196 P 0.999**;197 R 0.999**;199 N 0.999**;200 R 0.996**;201 K 0.917;202 L 0.777;203 K 0.992**;204 K 0.993**;205 D 0.758;206 K 1.000**;209 E 0.999*…
WDR34	positive	3.26e-11	3.94e-10	27 - 0.593;28 - 0.677;34 - 0.698;35 - 0.752;40 - 0.661;41 - 0.635;42 - 0.536;47 - 0.632;49 - 0.627;57 - 0.545;58 - 0.634;60 - 0.933;61 - 0.893;62 - 0.727;64 - 0.538;65 - 0.567;73 - 0.517;210 V 0.553;311 L 0.960*;
PYROXD1	positive	0	0	10 M 0.503;13 N 0.999**;15 Q 0.666;16 Q 0.966*;17 I 0.848;19 S 0.544;20 H 0.974*;21 K 0.997**;23 R 0.959*;24 L 0.951*;25 T 0.885;28 Y 0.778;29 D 0.756;30 P 0.829;31 S 0.722;32 G 0.500;33 Y 0.884;36 T 0.997**;37 M 0.872;38 W 0.975*;40 H 0.999**;41 P 0.997**;43 K 0.984*;56 S 0.889;57 S 0.988*;58 I 0.967*;81 I 0.520;
DNTT	positive	1.13e-06	8.46e-06	410 Q 0.860;487 R 0.944;489 F 0.597;491 K 0.612;497 G 0.889;498 S 0.625;499 E 0.820;501 E 0.942;506 L 0.703;508 L 0.947;509 D 0.806;510 Y 0.942;513 P 0.765;514 W 0.774;515 E 0.932;
LOC101799094	positive	0.0102071	0.04355	207 I 0.824;275 V 0.519;344 R 0.500;
LOC101790278	positive	1.5e-06	1.1e-05	95 L 0.694;154 P 0.912;208 - 0.640;210 - 0.756;220 - 0.691;221 - 0.744;222 - 0.844;223 - 0.736;225 - 0.661;226 - 0.835;227 - 0.816;229 - 0.883;230 - 0.882;232 - 0.721;233 - 0.823;235 - 0.860;
CCDC191	positive	0.000228596	0.00127677	37 - 0.544;38 - 0.793;60 - 0.852;638 T 0.562;652 L 0.595;940 T 0.594;
CCDC39	positive	0	0	48 - 0.511;50 - 0.651;52 - 0.887;55 - 0.694;59 - 0.928;60 - 0.736;61 - 0.849;63 - 0.939;65 - 0.522;66 - 0.778;69 - 0.522;70 - 0.706;71 - 0.856;72 - 0.713;74 - 0.881;75 - 0.927;76 - 0.822;78 - 0.924;79 - 0.870;81 - 0.511;82 - 0.928;83 - 0.915;85 - 0.864;87 - 0.920;90 - 0.712;91 - 0.924;92 - 0.770;95 - 0.814;98 - 0.932;104 - 0.896;106 - 0.640;109 - 0.866;112 - 0.731;116 - 0.801;118 - 0.792;121 - 0.…
MRPS22	positive	3.58e-05	0.000222333	139 C 0.767;143 L 0.816;144 S 0.594;156 Q 0.622;157 T 0.575;211 Y 0.737;215 D 0.607;217 S 0.619;218 L 0.777;283 A 0.751;
LPCAT2	positive	1.28e-08	1.18e-07	11 - 0.642;12 - 0.685;13 - 0.899;14 - 0.539;23 M 0.698;24 N 0.730;25 T 0.705;28 I 0.519;35 I 0.792;36 K 0.997**;37 S 0.961*;39 S 0.932;43 - 0.534;430 L 0.670;574 T 0.727;
STXBP4	positive	0	0	3 C 1.000**;4 A 0.999**;5 E 1.000**;7 L 0.998**;8 T 1.000**;9 N 0.981*;10 P 1.000**;11 N 0.560;12 K 0.998**;13 K 0.530;185 T 0.609;332 D 0.560;501 V 0.635;502 I 0.544;504 N 0.725;513 E 0.945;518 V 0.841;519 K 0.831;520 G 0.951*;521 H 0.524;522 L 0.792;525 R 0.549;529 T 0.747;
TMEM38A	positive	2.75e-09	2.7e-08	3 S 0.846;4 H 0.641;6 G 0.670;7 P 0.595;8 V 0.762;9 S 0.808;10 Y 0.892;11 D 0.573;12 H 0.718;13 V 0.561;14 S 0.622;15 F 0.806;16 L 0.573;17 D 0.606;20 W 0.874;21 Y 0.850;22 V 0.609;23 F 0.821;24 R 0.872;26 H 0.627;27 R 0.822;28 I 0.753;29 H 0.574;30 V 0.609;31 C 0.863;32 I 0.562;33 L 0.780;34 F 0.748;35 Y 0.806;68 F 0.574;69 G 0.807;70 I 0.789;71 C 0.582;72 F 0.848;73 T 0.629;99 I 0.881;135 D 0.8…
C7H2orf69	positive	0.000286524	0.00159123	8 - 0.604;43 - 0.689;46 - 0.642;47 - 0.660;48 - 0.754;68 - 0.570;133 H 0.833;220 G 0.786;
TRIP11	positive	0.00085586	0.00443223	72 M 0.580;75 L 0.624;76 Y 0.580;78 L 0.614;172 I 0.675;188 R 0.605;387 T 0.527;503 G 0.633;675 N 0.552;689 V 0.541;914 N 0.658;1909 T 0.689;1912 L 0.749;
PHACTR2	positive	0	0	5 A 0.566;7 R 1.000**;8 G 0.925;9 V 0.966*;10 E 0.623;11 S 0.993**;12 L 0.991**;13 W 0.840;15 A 0.964*;17 V 0.830;18 P 0.985*;19 R 0.991**;21 F 0.982*;22 F 0.998**;23 D 0.595;40 I 0.999**;41 Y 0.991**;42 A 0.533;43 L 0.988*;44 K 0.993**;47 S 0.858;48 L 0.736;50 S 0.859;51 T 0.999**;52 R 0.998**;53 L 0.904;54 A 0.989*;56 S 0.983*;58 P 0.997**;59 R 0.914;60 R 0.763;61 E 0.720;62 N 0.937;63 P 0.608;…
TTPA	positive	0	0	2 M 0.912;3 R 0.628;4 A 0.573;6 P 0.934;7 L 0.872;8 A 0.960*;9 - 0.559;10 - 0.706;11 - 0.644;12 - 0.654;13 - 0.725;16 V 0.636;17 S 0.971*;20 L 0.980*;21 G 0.829;22 S 0.985*;23 L 0.657;24 C 0.897;25 W 0.966*;26 G 0.696;27 H 0.972*;28 C 0.957*;29 R 0.971*;30 C 0.828;31 R 0.805;32 G 0.807;33 A 0.950*;34 M 0.995**;36 G 0.671;37 S 0.994**;38 G 0.994**;39 G 0.935;40 A 0.958*;41 C 0.935;42 F 0.807;43 R …
LOC101798499	positive	9.42e-09	8.85e-08	25 A 0.986*;28 P 0.991**;30 Y 0.984*;31 S 0.993**;32 D 0.744;40 A 0.999**;41 E 1.000**;42 K 1.000**;43 S 1.000**;44 R 0.975*;45 S 0.889;46 G 1.000**;47 S 1.000**;48 S 0.999**;49 R 0.987*;50 Q 0.998**;107 T 0.783;119 K 0.924;130 K 0.907;141 A 0.946;142 T 0.707;143 A 0.944;151 R 0.929;
METRNL	positive	3.93e-13	5.75e-12	31 T 0.926;37 K 0.951*;39 C 0.921;40 S 0.955*;41 C 0.547;58 L 0.980*;60 T 0.904;61 C 0.529;240 N 0.556;
SLC35B3	positive	0	0	68 M 0.906;132 I 0.905;146 I 0.887;228 V 0.943;272 L 0.716;339 S 0.999**;340 F 0.958*;341 L 0.967*;344 A 0.998**;345 K 0.998**;346 P 1.000**;347 F 0.998**;348 T 0.978*;350 Q 0.998**;351 Y 0.999**;352 V 0.960*;354 S 0.999**;356 L 0.945;357 L 0.999**;358 V 0.999**;359 V 0.999**;360 L 0.942;365 N 0.945;366 V 0.997**;367 Y 0.954*;368 S 0.999**;369 K 1.000**;370 N 0.999**;371 M 0.997**;372 D 0.999**;3…
TTC25	positive	1.42e-05	9.29e-05	14 G 0.624;29 C 0.509;359 N 0.820;526 S 0.811;565 E 0.621;596 D 0.516;605 N 0.667;635 - 0.666;
LOC101796809	positive	0	0	11 A 0.558;13 S 0.556;14 L 0.665;15 S 0.528;17 S 0.702;18 P 0.576;19 L 0.663;20 F 0.744;21 H 0.594;22 S 0.802;23 K 0.756;24 K 0.524;26 A 0.635;27 S 0.768;28 T 0.748;29 V 0.540;30 S 0.935;31 G 0.794;32 L 0.759;33 F 0.799;34 P 0.563;35 E 0.570;36 S 0.788;37 V 0.807;38 R 0.852;43 L 0.952*;45 Q 0.958*;46 A 0.759;47 L 0.584;50 Q 0.933;51 G 0.847;53 F 0.992**;54 A 0.572;56 V 0.697;58 K 0.616;59 S 0.995…
SAMSN1	positive	4.44e-16	8.48e-15	42 - 0.701;51 M 0.987*;54 R 0.912;64 - 0.552;112 S 0.999**;115 S 1.000**;116 D 1.000**;119 K 0.735;187 S 0.999**;188 Q 0.766;189 K 0.982*;191 K 0.998**;418 R 0.637;422 L 0.889;508 Q 0.899;515 S 0.680;
CCDC174	positive	2.8e-06	1.99e-05	81 - 0.815;107 - 0.530;230 Q 0.765;317 L 0.535;337 A 0.818;442 T 0.829;444 D 0.818;448 S 0.518;451 A 0.855;452 Y 0.859;454 N 0.927;455 D 0.911;457 Q 0.815;458 D 0.555;460 S 0.859;462 S 0.893;465 T 0.820;466 C 0.542;467 G 0.842;468 S 0.927;470 A 0.890;471 Q 0.754;473 V 0.828;474 P 0.867;476 S 0.882;586 S 0.563;587 A 0.511;589 A 0.687;590 Y 0.830;591 S 0.834;592 S 0.813;667 L 0.852;686 S 0.563;711 …
TRMT10B	positive	3.42e-06	2.4e-05	51 C 0.607;52 S 0.779;54 L 0.816;55 C 0.707;58 R 0.568;111 E 0.551;158 H 0.628;201 I 0.758;204 E 0.707;208 E 0.999**;209 A 0.994**;210 K 0.996**;214 P 0.910;216 L 0.997**;217 C 0.898;218 V 0.960*;219 D 0.997**;221 S 0.658;223 A 0.998**;224 D 1.000**;226 M 0.772;228 K 0.889;229 K 0.993**;256 A 0.877;257 K 0.946;304 T 0.980*;414 Q 0.718;415 N 0.556;435 S 0.547;
LOC101800581	positive	0	0	36 - 0.914;38 - 0.795;40 - 0.756;42 - 0.538;43 - 0.794;63 - 0.869;140 - 0.552;543 G 0.921;592 I 0.574;597 D 0.557;765 A 0.946;766 L 0.794;768 L 0.856;769 Q 0.985*;770 E 0.939;771 E 0.715;773 E 0.984*;774 R 0.997**;775 E 0.888;776 R 0.785;777 S 0.959*;778 R 0.519;779 L 0.983*;780 L 0.693;782 V 0.891;784 A 0.992**;786 A 0.992**;788 K 0.983*;789 R 0.966*;792 L 0.678;793 P 0.973*;794 V 0.746;795 P 0.…
POFUT2	positive	8.68e-05	0.000514061	33 K 0.989*;47 C 0.716;58 L 0.985*;59 R 0.591;64 G 0.645;173 K 0.525;
C3AR1	positive	0.00141047	0.00702991	22 S 0.544;221 Y 0.556;269 T 0.634;339 I 0.676;432 A 0.744;433 K 0.531;434 A 0.598;436 Q 0.698;439 Q 0.831;440 G 0.821;456 Y 0.759;472 T 0.835;
HSD17B12	positive	6.11e-15	1.07e-13	13 - 0.736;26 - 0.716;30 - 0.942;31 - 0.758;33 - 0.935;45 - 0.650;47 - 0.950;48 - 0.898;50 - 0.970*;51 - 0.747;52 - 0.842;53 - 0.840;54 - 0.822;56 - 0.878;57 - 0.944;58 - 0.734;59 - 0.963*;60 - 0.938;61 - 0.783;62 - 0.844;63 - 0.984*;64 - 0.896;65 - 0.939;71 - 0.672;73 - 0.582;74 - 0.742;76 - 0.582;97 - 0.740;99 - 0.831;101 - 0.588;109 - 0.781;119 T 0.545;120 C 0.674;123 F 0.789;124 L 0.554;136 -…
MPRIP	positive	1.27e-08	1.17e-07	67 C 0.982*;68 S 0.655;69 S 0.977*;74 A 0.948;76 L 0.947;77 C 0.985*;78 L 0.946;79 N 0.978*;80 A 0.949;82 P 0.680;83 F 0.525;84 S 0.595;85 F 0.521;86 P 0.961*;87 F 0.987*;88 Q 0.948;332 - 0.780;371 - 0.793;400 - 0.771;466 T 0.658;632 A 0.617;634 D 0.907;635 L 0.871;636 D 0.684;638 E 0.623;641 L 0.500;644 C 0.890;646 D 0.879;647 V 0.532;648 T 0.530;908 T 0.605;951 Q 0.913;1000 K 0.812;1003 E 0.950…
MTMR9	positive	0.00218041	0.0105125	19 R 0.531;21 F 0.907;26 E 0.932;43 Q 0.572;45 D 0.911;46 A 0.548;54 S 0.549;58 S 0.578;59 I 0.665;141 V 0.907;142 S 0.919;149 - 0.957*;158 - 0.765;165 S 0.945;166 R 0.907;167 V 0.946;168 C 0.929;169 T 0.550;171 I 0.931;172 Q 0.582;173 I 0.586;174 Y 0.917;176 S 0.908;177 S 0.929;178 Y 0.933;180 M 0.916;181 A 0.941;182 D 0.930;183 T 0.948;186 Y 0.535;187 I 0.919;188 C 0.944;189 A 0.932;191 S 0.922…
CAMKMT	positive	1.82e-08	1.65e-07	11 - 0.872;40 M 0.860;41 K 0.763;44 A 0.879;45 V 0.761;46 F 0.885;47 C 0.828;49 I 0.999**;97 I 0.761;101 Q 0.504;122 T 0.631;131 D 0.543;252 A 0.812;
LSM11	positive	4.81e-09	4.64e-08	1 - 0.595;2 - 0.595;3 - 0.595;4 - 0.595;5 - 0.595;6 - 0.595;7 - 0.595;8 - 0.595;9 - 0.595;10 - 0.595;11 - 0.595;12 - 0.595;13 - 0.595;14 - 0.595;15 - 0.595;16 - 0.595;17 - 0.595;18 - 0.595;19 M 0.585;20 G 0.559;21 K 0.801;22 G 0.564;23 G 0.595;24 Q 0.615;25 G 0.567;26 D 0.654;27 V 0.651;28 R 0.712;29 S 0.890;30 G 0.567;31 - 0.595;32 - 0.595;33 - 0.595;34 - 0.595;35 - 0.595;36 - 0.595;37 - 0.595;3…
EEF2KMT	positive	7.11e-15	1.23e-13	74 H 0.969*;75 Q 0.938;77 R 0.940;78 R 0.898;81 T 0.960*;83 L 0.860;84 Y 0.929;85 N 0.800;87 L 0.809;88 I 0.623;91 E 0.560;94 P 0.621;104 G 0.544;111 R 0.753;112 T 0.652;113 S 0.850;116 L 0.829;117 R 0.860;118 C 0.923;119 Q 0.786;121 S 0.903;122 F 0.734;123 T 0.612;126 E 0.553;127 F 0.748;204 S 0.649;281 K 0.596;282 A 0.755;294 K 0.574;350 M 0.903;413 I 0.549;437 N 0.986*;459 S 0.981*;460 I 0.582…
PRDM6	positive	9.55e-14	1.48e-12	6 - 0.583;36 - 0.603;51 - 0.585;57 - 0.575;94 - 0.644;113 - 0.928;208 T 0.811;210 G 0.715;279 V 0.976*;280 G 0.999**;281 H 0.994**;282 H 0.997**;283 L 0.999**;284 S 1.000**;285 F 1.000**;287 V 1.000**;288 M 1.000**;289 F 0.619;290 D 0.999**;304 F 0.986*;305 E 0.999**;306 V 1.000**;307 D 0.991**;308 I 0.999**;309 K 0.998**;319 N 0.998**;320 C 0.959*;321 L 0.997**;322 H 0.996**;323 V 0.992**;325 V …
SLC25A38	positive	1.04e-14	1.77e-13	8 G 0.824;18 A 0.756;68 S 0.934;76 I 0.846;176 V 0.931;208 A 0.920;215 H 0.950*;289 P 1.000**;290 L 0.936;291 S 0.999**;293 L 0.802;294 P 0.998**;295 V 0.952*;297 T 0.997**;298 E 0.986*;299 A 0.949;300 L 0.972*;303 G 0.953*;305 P 0.947;306 T 0.947;307 R 0.730;319 S 0.951*;320 Y 0.998**;321 L 0.949;322 L 0.997**;323 P 0.947;324 S 1.000**;325 G 0.947;327 C 0.999**;328 F 0.989*;329 A 0.999**;330 S 0…
ZC2HC1A	positive	0	0	44 - 0.880;45 - 0.552;47 - 0.769;50 - 0.798;52 R 0.641;53 S 0.981*;56 E 0.882;57 D 0.727;58 H 0.867;59 - 0.870;64 - 0.915;66 - 0.642;68 - 0.687;69 - 0.553;71 - 0.560;72 - 0.552;74 - 0.523;79 - 0.871;81 - 0.611;82 - 0.789;83 - 0.930;84 - 0.586;93 - 0.893;95 - 0.898;119 N 0.577;121 T 0.920;122 S 0.764;124 L 0.784;125 Q 0.970*;129 Q 0.810;130 K 0.897;273 M 0.548;280 - 0.580;492 P 0.708;493 S 0.772;4…
OPRM1	positive	4.86e-14	7.73e-13	62 - 0.860;63 - 0.966*;64 - 0.930;65 - 0.954*;68 - 0.969*;69 - 0.764;70 - 0.578;76 - 0.702;77 - 0.609;78 - 0.785;79 - 0.577;80 - 0.577;81 - 0.609;82 - 0.730;83 - 0.819;114 - 0.608;117 - 0.693;119 - 0.923;120 - 0.904;121 - 0.935;122 - 0.809;124 - 0.809;126 - 0.894;127 - 0.600;128 - 0.939;129 - 0.527;130 - 0.839;134 - 0.940;136 - 0.563;166 - 0.596;188 - 0.556;215 - 0.951*;216 - 0.854;217 - 0.929;21…
CCSER1	positive	0.00448679	0.0205677	370 L 0.725;379 A 0.719;429 C 0.731;726 D 0.630;728 - 0.678;743 L 0.764;744 W 0.670;765 C 0.768;766 S 0.906;768 G 0.769;772 K 0.781;779 - 0.555;874 S 0.758;876 S 0.854;878 V 0.765;879 P 0.871;880 S 0.761;
LOC101797701	positive	4.85e-06	3.33e-05	130 K 0.976*;163 A 0.987*;169 D 0.790;173 I 0.596;176 T 0.796;262 G 0.850;308 N 0.668;312 L 0.982*;
NKX6-2	positive	0	0	157 T 0.998**;158 F 1.000**;159 S 0.974*;160 G 0.985*;161 Q 1.000**;162 Q 1.000**;163 I 0.973*;164 F 0.974*;165 A 0.957*;169 T 1.000**;170 F 0.979*;171 E 1.000**;172 Q 0.998**;173 T 0.997**;174 K 0.964*;175 Y 1.000**;178 G 0.971*;180 E 0.972*;181 R 0.963*;182 A 0.980*;183 R 0.981*;184 L 0.974*;185 A 0.981*;186 Y 1.000**;187 S 1.000**;188 L 1.000**;195 V 0.979*;196 K 0.966*;266 S 0.941;
BACE2	positive	8.66e-15	1.48e-13	122 - 0.528;138 - 0.529;150 - 0.502;173 M 0.929;174 L 0.982*;175 P 0.532;176 K 0.844;177 P 0.987*;178 L 0.574;180 S 0.765;182 V 0.729;184 L 0.890;185 P 0.824;187 S 0.890;188 A 0.928;189 H 0.687;191 C 0.773;192 A 0.847;193 Q 0.913;194 P 0.528;195 P 0.845;196 T 0.866;197 W 0.891;198 K 0.622;199 P 0.847;200 P 0.834;202 Y 0.999**;203 E 0.823;204 N 0.983*;205 H 0.859;207 S 0.936;208 F 0.595;216 L 0.94…
FIG4	positive	3.55e-14	5.74e-13	31 M 0.666;33 H 0.704;34 D 0.659;35 L 0.707;36 S 0.779;37 C 0.984*;38 D 0.868;40 S 0.870;41 K 0.907;49 Q 0.655;50 E 0.955*;52 P 0.543;53 P 0.979*;54 P 0.810;55 E 0.563;57 C 0.941;75 K 0.730;904 V 0.609;906 I 0.983*;907 S 0.974*;908 S 0.963*;910 S 0.982*;912 D 0.748;917 V 0.739;919 P 0.984*;920 P 0.948;923 D 0.737;925 K 0.791;926 S 0.991**;928 E 0.749;929 I 0.841;932 A 0.929;933 R 0.992**;935 Q 0.…
KSR1	positive	0.00594471	0.0265966	21 - 0.566;107 - 0.573;108 - 0.861;109 - 0.736;110 - 0.809;111 - 0.797;112 - 0.777;113 - 0.800;115 - 0.806;116 - 0.769;118 - 0.783;123 - 0.775;125 - 0.532;126 - 0.605;127 - 0.843;129 - 0.894;130 - 0.767;132 - 0.851;133 - 0.861;134 - 0.750;217 S 0.552;225 C 0.549;255 P 0.542;261 A 0.533;351 P 0.518;353 V 0.894;357 L 0.537;421 S 0.521;542 P 0.526;556 T 0.922;
LPAR5	positive	0.00931392	0.0401329	4 A 0.981*;155 V 0.644;265 K 0.600;269 A 0.619;309 Q 0.518;346 F 0.664;
POLDIP3	positive	3.25e-10	3.53e-09	6 M 0.836;8 G 0.919;9 S 0.884;10 R 0.968*;11 S 0.923;13 R 0.919;16 S 0.968*;17 G 0.623;18 P 0.888;19 R 0.812;20 D 0.806;21 K 0.795;23 A 0.941;25 L 0.968*;26 S 0.966*;27 L 0.943;28 D 0.639;30 L 0.986*;31 I 0.828;32 R 0.901;34 R 0.983*;35 G 0.944;36 V 0.950;37 T 0.889;55 T 0.575;180 I 0.592;403 S 0.556;
MAP3K4	positive	0	0	6 A 0.937;7 V 0.930;8 A 0.900;10 V 0.766;11 S 0.997**;12 A 0.921;13 A 0.995**;14 A 0.943;15 A 0.997**;16 M 0.935;17 E 0.723;18 E 0.723;22 P 0.982*;84 S 0.586;104 T 0.540;430 M 0.806;832 T 0.957*;1188 I 0.944;1247 S 0.581;1248 G 0.958*;
ENO4	positive	0.0041318	0.0191536	31 - 0.597;236 A 0.526;237 E 0.658;240 I 0.684;284 H 0.953*;633 E 0.547;
GSDMA	positive	2.17e-06	1.57e-05	72 K 0.731;79 Y 0.605;82 L 0.564;94 R 0.892;97 S 0.538;100 V 0.932;105 P 0.589;106 G 0.665;117 V 0.509;120 L 0.563;122 E 0.803;124 K 0.685;166 S 0.899;167 L 0.862;173 V 0.780;177 S 0.514;178 Q 0.612;180 T 0.970*;188 R 0.685;192 K 0.599;193 L 0.621;196 P 0.657;197 V 0.542;198 N 0.873;200 A 0.667;202 T 0.508;218 L 0.562;222 Y 0.976*;224 P 0.869;225 V 0.572;226 A 0.776;227 K 0.892;232 K 0.519;233 T …
LOC101792536	positive	0.000104698	0.000615061	5 K 0.559;93 N 0.647;250 V 0.505;272 Q 0.773;332 N 0.908;333 L 0.531;335 I 0.616;342 C 0.557;343 L 0.569;345 L 0.876;346 Y 0.837;347 E 0.790;348 A 0.913;349 S 0.904;351 L 0.921;354 M 0.528;355 Q 0.851;361 T 0.751;364 E 0.617;365 P 0.601;366 E 0.587;
GTPBP8	positive	0.000173038	0.000986894	1 - 0.571;2 - 0.571;3 - 0.571;4 - 0.571;5 - 0.571;6 - 0.571;7 - 0.571;8 - 0.571;9 - 0.571;10 - 0.571;11 - 0.571;12 - 0.571;13 - 0.571;14 - 0.571;15 - 0.571;16 - 0.571;17 - 0.973*;19 - 0.818;20 - 0.974*;21 - 0.968*;23 - 0.976*;24 - 0.951*;25 - 0.715;26 - 0.696;27 - 0.823;28 - 0.960*;29 - 0.850;30 - 0.997**;31 - 0.534;32 - 0.730;33 - 0.691;35 - 0.531;36 M 0.719;37 V 0.923;38 G 0.998**;39 D 0.671;40…
EMSY	positive	0.000515013	0.00276404	83 M 0.717;84 S 0.804;85 G 0.682;86 P 0.712;90 S 0.799;92 W 0.697;93 S 0.807;1209 V 0.733;
LOC101789509	positive	3.16e-05	0.00019726	12 F 0.978*;14 Y 0.834;15 N 0.938;16 F 0.814;18 L 0.856;19 N 0.941;21 S 0.641;40 V 0.665;132 H 0.732;204 K 0.722;359 I 0.641;446 Q 0.779;
UNC80	positive	0.00437139	0.0201094	13 E 0.793;14 S 0.839;16 R 0.757;17 G 0.792;19 P 0.824;21 P 0.827;23 Q 0.541;27 W 0.506;30 T 0.535;734 T 0.752;1628 M 0.762;2496 V 0.760;3291 N 0.780;3300 T 0.838;
HSF2	positive	3.66e-06	2.57e-05	26 - 0.511;28 - 0.677;141 S 0.911;142 S 0.973*;143 S 0.971*;144 R 0.935;155 P 0.879;157 E 0.899;162 Q 0.914;163 E 0.888;179 L 0.960*;181 K 0.976*;182 I 0.503;185 S 0.665;187 Q 0.972*;189 V 0.587;190 Q 0.726;194 E 0.880;196 I 0.938;210 R 0.766;213 A 0.973*;348 T 0.863;
TTC14	positive	0.000522392	0.00279981	29 W 0.503;39 S 0.551;45 - 0.734;55 A 0.682;60 L 0.643;63 R 0.580;308 M 0.774;356 I 0.670;539 G 0.850;540 P 0.810;541 V 0.868;542 S 0.881;543 F 0.920;545 V 0.742;546 Q 0.869;618 Q 0.722;620 N 0.854;623 E 0.803;627 A 0.749;649 D 0.600;692 - 0.754;820 - 0.839;868 - 0.669;
FGF10	positive	2.38e-12	3.17e-11	44 P 0.767;192 R 0.991**;193 G 0.972*;194 Q 0.990*;196 T 0.994**;197 R 0.992**;198 R 0.871;200 N 0.975*;201 T 0.994**;202 S 0.994**;203 A 0.993**;204 H 0.995**;206 L 0.849;207 P 0.892;208 M 0.994**;
NGF	positive	0	0	36 P 0.907;37 W 0.915;38 T 0.985*;40 G 0.732;41 R 0.998**;42 R 0.997**;44 S 0.788;45 N 0.834;46 S 0.998**;47 Q 0.996**;48 T 0.903;50 S 0.935;51 Y 0.990*;52 A 0.801;53 T 0.976*;54 K 0.949;55 L 0.996**;56 A 0.988*;57 R 0.976*;58 W 0.964*;60 A 0.590;61 A 0.763;62 A 0.910;63 N 0.894;64 R 0.831;65 S 0.629;66 S 0.860;67 A 0.762;68 S 0.685;69 G 0.768;70 R 0.991**;71 N 0.997**;72 K 0.937;73 D 0.996**;74 …
DCTD	positive	0	0	47 - 0.901;48 - 0.879;49 - 0.945;50 - 0.752;51 - 0.611;52 - 0.953*;53 - 0.848;54 - 0.834;55 - 0.958*;56 - 0.985*;57 - 0.671;59 - 0.922;60 - 0.826;61 - 0.658;62 - 0.985*;63 - 0.602;64 - 0.862;65 - 0.966*;66 - 0.961*;67 - 0.979*;68 - 0.621;69 - 0.734;70 - 0.931;72 - 0.760;74 - 0.988*;75 M 0.713;76 L 0.990**;77 Y 0.966*;78 L 0.933;80 E 0.953*;85 E 0.669;89 K 0.606;218 V 0.643;
ZRANB2	positive	0	0	2 V 0.638;3 S 0.924;4 C 0.948;5 P 0.975*;11 T 0.992**;12 S 0.978*;13 R 0.825;14 F 0.983*;15 D 0.988*;16 L 0.998**;17 G 0.882;18 Q 0.982*;19 N 0.989*;20 W 0.993**;21 L 0.985*;22 Q 0.995**;23 R 0.989*;25 K 0.994**;26 W 0.895;27 F 0.982*;28 S 0.956*;29 L 0.985*;30 N 0.961*;31 L 0.842;32 V 0.983*;33 C 0.982*;37 L 0.994**;38 C 1.000**;43 - 0.859;44 I 0.997**;45 S 0.993**;47 - 0.914;48 - 0.705;53 - 0.9…
COL19A1	positive	8.08e-06	5.43e-05	2 K 0.782;4 L 0.936;5 G 0.689;11 L 0.605;12 C 0.743;13 M 0.579;55 L 0.642;56 P 0.916;57 L 0.622;58 S 0.762;59 A 0.679;60 S 0.702;64 T 0.890;65 D 0.755;71 T 0.688;89 N 0.774;94 H 0.635;293 R 0.746;315 L 0.750;349 V 0.654;401 - 0.531;532 - 0.581;541 - 0.866;597 - 0.518;600 N 0.682;602 K 0.653;604 E 0.890;607 Y 0.798;616 - 0.575;618 - 0.581;636 - 0.560;655 - 0.553;676 - 0.543;687 - 0.560;783 L 0.516…
SPAG1	positive	3.51e-08	3.1e-07	228 C 0.695;245 V 0.598;423 K 0.986*;429 I 0.986*;432 A 0.723;436 K 0.952*;438 E 0.911;446 F 0.884;451 G 0.772;458 G 0.849;461 A 0.956*;470 S 0.573;472 M 0.956*;473 K 0.908;480 K 0.781;484 P 0.610;487 D 0.943;501 Q 0.649;517 T 0.856;518 A 0.588;520 L 0.686;688 N 0.691;749 T 0.675;889 V 0.533;986 A 0.562;
NEDD1	positive	0.00317367	0.0149332	265 I 0.624;328 S 0.812;352 H 0.871;355 L 0.856;516 N 0.615;535 V 0.539;585 A 0.522;
LOC101801747	positive	7.68e-10	7.99e-09	13 H 0.638;14 H 0.989*;20 E 0.935;22 W 0.660;25 L 0.548;26 T 0.634;28 T 0.617;88 Q 0.963*;140 I 0.720;
LPCAT1	positive	1.16e-06	8.65e-06	199 I 0.993**;200 F 0.942;202 E 0.988*;204 T 0.970*;230 T 0.950*;231 N 0.989*;232 R 0.685;233 S 0.990**;234 C 0.960*;236 I 0.947;237 T 0.611;317 K 0.510;397 E 0.545;531 S 0.934;
C1H3orf38	positive	0.000320336	0.00177022	14 - 0.637;22 - 0.560;32 - 0.534;36 E 0.772;37 K 0.762;38 Q 0.563;44 S 0.520;52 - 0.623;58 A 0.560;71 A 0.615;120 S 0.815;122 S 0.753;131 R 0.870;138 Q 0.803;269 R 0.658;
ABTB1	positive	1.26e-05	8.32e-05	101 M 0.714;103 Q 0.771;104 N 0.705;107 L 0.612;108 R 0.801;112 S 0.800;115 A 0.505;125 V 0.938;214 E 0.954*;226 C 0.950*;228 S 0.935;229 L 0.946;230 F 0.988*;231 G 0.945;233 L 0.917;235 E 0.882;236 D 0.918;237 V 0.943;238 V 0.530;240 E 0.972*;243 G 0.560;274 - 0.740;486 I 0.861;
TSKU	positive	0.00353381	0.016489	131 S 0.954*;355 R 0.878;366 H 0.759;417 M 0.938;
EIF2A	positive	2.3e-13	3.43e-12	57 S 0.991**;552 H 0.873;600 L 0.990*;601 E 0.950*;602 K 0.991**;603 I 0.987*;604 Q 0.991**;605 K 0.967*;606 E 0.848;609 L 0.509;614 L 0.859;615 Q 0.992**;616 E 0.990**;617 L 0.991**;618 E 0.992**;620 L 0.517;621 E 0.951*;622 L 0.938;623 G 0.993**;
ST14	positive	0.00993607	0.0425327	72 D 0.746;165 D 0.758;219 I 0.638;249 S 0.714;287 S 0.785;378 V 0.664;495 Q 0.772;514 L 0.610;526 A 0.869;572 T 0.738;649 Y 0.605;728 D 0.675;778 N 0.828;
KNSTRN	positive	0.000136215	0.000788373	36 - 0.561;38 - 0.628;40 - 0.715;46 - 0.842;47 - 0.571;48 - 0.651;51 - 0.795;53 - 0.756;54 - 0.775;58 - 0.731;60 - 0.721;61 - 0.626;62 - 0.512;65 - 0.823;68 - 0.735;70 - 0.514;71 - 0.688;72 - 0.732;75 - 0.847;76 - 0.913;77 - 0.768;78 - 0.864;83 - 0.727;85 - 0.580;87 - 0.623;94 - 0.746;97 - 0.624;98 - 0.747;159 - 0.771;240 G 0.659;263 Q 0.555;310 L 0.846;331 S 0.552;362 L 0.679;
METTL21A	positive	1.08e-12	1.5e-11	12 M 0.997**;13 P 0.879;17 A 0.645;18 T 0.700;19 D 0.933;20 A 0.887;22 P 0.693;23 L 0.979*;24 L 0.773;25 P 0.631;28 A 0.841;30 - 0.914;31 - 0.874;32 - 0.776;33 - 0.622;34 - 0.944;36 - 0.761;37 - 0.943;38 - 0.886;39 - 0.510;40 - 0.659;41 - 0.932;42 - 0.703;43 - 0.945;44 - 0.949;45 - 0.931;46 - 0.883;47 - 0.947;48 - 0.941;49 - 0.654;50 - 0.951*;51 - 0.902;52 - 0.599;53 - 0.574;54 - 0.897;55 - 0.741…
RBM44	positive	0.000220004	0.00123584	334 R 0.678;490 Y 0.635;510 D 0.785;514 Q 0.794;517 Q 0.925;525 E 0.563;529 C 0.712;530 R 0.741;531 R 0.770;533 R 0.598;651 I 0.753;921 - 0.541;1067 F 0.554;1087 C 0.557;
FANCD2	positive	4.86e-11	5.75e-10	43 S 0.519;67 I 0.573;712 D 0.671;754 V 0.522;888 V 0.698;1141 L 0.723;1191 L 0.651;1296 V 0.693;1445 E 0.834;1460 A 0.734;1464 L 0.502;1469 Y 0.603;1471 L 0.912;1472 L 0.622;1482 - 0.569;
GABRA6	positive	3.42e-11	4.11e-10	11 - 0.542;234 V 0.972*;235 I 0.682;236 M 0.986*;237 T 0.987*;238 V 0.699;242 L 0.613;249 F 0.690;250 M 0.953*;253 I 0.523;262 I 0.592;267 S 0.987*;281 F 0.970*;384 T 0.626;415 - 0.620;458 F 0.911;459 F 0.979*;460 E 0.994**;461 P 0.992**;463 A 0.683;464 M 0.995**;465 H 0.654;467 R 0.744;468 N 0.993**;469 D 0.992**;470 H 0.964*;471 R 0.953*;472 S 0.906;473 N 0.858;
IGF2	positive	1.92e-08	1.74e-07	2 S 0.829;5 A 0.679;54 A 0.997**;55 H 0.999**;56 Q 0.925;147 V 0.949;153 L 0.763;155 R 0.727;156 G 0.999**;157 L 0.821;158 L 0.984*;159 K 1.000**;160 E 0.706;161 K 0.999**;162 E 1.000**;163 R 0.932;164 G 1.000**;170 R 0.727;171 A 0.998**;172 A 0.920;173 G 0.998**;174 R 0.559;177 C 1.000**;178 A 0.999**;179 S 0.999**;180 L 0.999**;181 R 0.999**;183 V 0.978*;184 L 0.931;186 P 0.880;187 Q 0.999**;18…
DDX54	positive	0.00301386	0.014224	33 - 0.708;34 - 0.575;508 I 0.554;581 Q 0.669;763 T 0.656;825 T 0.501;
GP1BA	positive	0.00816683	0.0357613	52 L 0.798;184 Q 0.673;282 L 0.602;338 E 0.512;359 Q 0.562;
DKK2	positive	4.46e-05	0.000273272	25 M 0.949;28 L 0.518;51 N 0.989*;67 S 0.992**;69 C 0.995**;72 L 0.876;95 L 0.538;111 S 0.504;
SRRM4	positive	0	0	37 S 0.512;40 Q 0.718;41 A 0.638;42 G 0.647;44 L 0.614;48 L 0.570;55 G 0.914;56 D 0.856;58 T 0.888;59 R 0.828;60 P 0.780;61 W 0.978*;62 A 0.922;63 R 0.974*;64 S 0.942;65 L 0.525;66 L 0.977*;68 P 0.954*;70 V 0.976*;71 R 0.938;72 D 0.811;73 S 0.994**;79 A 0.981*;81 Q 0.990**;82 A 0.894;83 A 0.940;84 R 0.992**;85 G 0.895;86 K 0.988*;87 E 0.980*;88 R 0.940;89 R 0.739;91 G 0.921;92 S 0.985*;565 K 0.94…
UBA6	positive	0.000108727	0.000637773	388 V 0.879;389 D 0.986*;390 M 0.826;392 D 0.953*;395 T 0.829;396 P 0.923;397 L 0.534;398 E 0.985*;399 K 0.912;401 S 0.650;402 C 0.524;403 E 0.988*;404 E 0.988*;527 D 0.918;
NOLC1	positive	0	0	21 C 0.627;22 P 0.718;24 G 0.552;27 F 0.850;28 A 0.639;29 C 0.832;30 A 0.560;34 L 0.599;37 W 0.848;39 I 0.865;42 C 0.625;43 G 0.745;45 T 0.537;46 L 0.858;47 L 0.622;48 F 0.574;51 C 0.676;52 D 0.833;53 I 0.562;54 H 0.684;55 L 0.903;56 E 0.790;61 K 0.538;63 D 0.799;65 N 0.930;66 Q 0.588;67 E 0.795;68 Q 0.622;69 T 0.901;70 D 0.823;74 R 0.504;75 G 0.664;76 K 0.952*;79 N 0.931;81 F 0.950;83 L 0.523;14…
NELFB	positive	5.94e-09	5.66e-08	696 V 0.573;698 T 0.993**;699 F 0.966*;700 S 0.977*;701 D 0.986*;703 A 0.976*;730 T 0.531;731 S 0.562;817 T 0.975*;818 V 0.696;819 P 0.991**;820 T 0.991**;823 S 0.981*;824 R 0.991**;
POMT2	positive	5.42e-07	4.15e-06	11 - 0.617;16 - 0.792;602 I 0.892;604 I 0.816;608 P 0.974*;609 A 0.988*;614 K 0.970*;616 G 0.907;617 V 0.572;618 Q 0.950;619 L 0.903;621 S 0.911;622 E 0.966*;624 K 0.729;680 R 0.923;
LOC101802933	positive	1.88e-07	1.53e-06	144 P 0.701;294 N 0.996**;295 E 0.828;299 P 0.859;300 L 0.977*;303 N 0.953*;304 W 0.995**;305 R 0.976*;307 T 0.977*;308 Q 0.976*;310 R 0.723;311 H 0.801;313 Y 0.636;314 R 0.954*;315 M 0.993**;316 V 0.965*;318 A 0.986*;319 S 0.999**;321 L 0.998**;
RDM1	positive	0.00108386	0.00553962	1 S 0.935;2 I 0.512;12 P 0.522;25 R 0.568;84 L 0.580;90 Y 0.585;206 E 0.833;337 R 0.793;338 C 0.946;339 F 0.813;342 G 0.910;347 G 0.512;348 T 0.819;350 Q 0.866;351 P 0.890;352 R 0.936;355 G 0.601;356 R 0.740;411 S 0.856;412 R 0.848;414 R 0.739;436 G 0.594;437 S 0.948;438 H 0.846;439 V 0.904;444 K 0.732;446 K 0.763;464 S 0.980*;466 A 0.505;467 Q 0.910;
RAB8B	positive	1.1e-12	1.52e-11	38 R 0.691;39 F 0.856;40 A 0.625;54 E 0.890;55 C 0.922;57 L 0.997**;58 A 0.827;59 P 0.581;224 A 0.967*;226 L 0.973*;227 N 0.944;228 V 0.956*;230 C 0.999**;231 D 0.953*;232 T 0.996**;233 Q 0.940;234 N 0.996**;235 T 0.994**;249 S 0.999**;250 S 0.999**;261 H 0.999**;262 K 0.985*;264 K 0.953*;265 S 0.999**;266 I 0.952*;
LOC101804808	positive	0.00650128	0.0289377	28 T 0.801;37 D 0.646;128 V 0.694;137 E 0.597;138 R 0.695;139 R 0.944;141 R 0.595;142 E 0.995**;143 R 0.864;144 S 0.990*;145 P 0.716;147 L 0.920;148 A 0.916;149 G 0.979*;150 W 0.994**;152 F 0.721;153 T 0.986*;154 L 0.850;155 R 0.997**;156 R 0.570;157 C 0.993**;160 R 0.992**;161 Y 0.641;162 C 0.993**;163 T 0.867;166 E 0.659;167 R 0.570;171 E 0.681;172 R 0.947;173 K 0.782;174 S 0.987*;176 V 0.817;1…
BMS1	positive	1.28e-05	8.45e-05	210 T 0.877;220 C 0.514;228 S 0.516;229 P 0.512;238 Y 0.567;249 L 0.925;251 Q 0.799;252 M 0.689;254 H 0.919;258 L 0.819;263 D 0.799;313 T 0.829;315 L 0.627;317 S 0.834;318 V 0.813;320 E 0.774;321 N 0.671;643 H 0.778;706 L 0.552;811 K 0.732;922 G 0.778;938 E 0.599;1002 I 0.704;1010 E 0.717;1105 P 0.826;1109 G 0.707;
LOC101791638	positive	0.000410408	0.00223017	38 P 0.547;192 D 0.700;221 S 0.966*;224 N 0.757;247 S 0.575;248 D 0.925;249 S 0.902;261 N 0.678;522 G 0.721;599 K 0.718;659 G 0.728;832 V 0.704;
C8H1orf146	positive	1.28e-09	1.3e-08	33 S 0.890;81 D 0.593;117 P 0.991**;118 H 0.994**;119 Q 0.999**;120 T 0.939;121 D 0.882;122 A 0.997**;123 D 0.998**;124 K 0.844;125 A 0.996**;126 Q 0.951*;127 L 0.994**;128 Y 0.916;131 F 0.850;133 C 0.989*;134 M 0.985*;135 C 1.000**;137 V 0.990**;138 T 0.997**;139 S 0.973*;140 C 1.000**;141 S 0.950*;142 A 0.999**;144 V 0.970*;145 C 0.943;147 S 0.929;148 V 0.993**;149 N 0.999**;150 E 0.918;151 F 0…
MRPL1	positive	0	0	39 - 0.876;42 - 0.807;43 - 0.705;44 - 0.945;48 - 0.940;49 - 0.556;50 - 0.873;51 - 0.689;52 - 0.565;54 - 0.811;55 - 0.941;56 - 0.958*;58 - 0.842;60 - 0.508;61 - 0.870;62 - 0.586;63 - 0.741;64 - 0.642;65 - 0.549;68 - 0.649;69 - 0.556;71 - 0.664;72 - 0.610;73 - 0.721;74 - 0.753;76 - 0.681;87 - 0.531;89 - 0.588;90 - 0.746;96 - 0.545;100 - 0.877;104 - 0.544;106 - 0.777;109 - 0.733;111 - 0.591;112 - 0.…
RPRD1A	positive	2.36e-12	3.15e-11	64 S 0.809;202 V 0.527;274 I 0.999**;275 V 0.999**;276 S 0.999**;277 G 0.852;278 R 0.705;280 Q 0.999**;281 I 0.965*;282 L 0.891;283 K 0.999**;284 H 0.658;286 L 0.976*;287 T 0.761;288 G 0.966*;289 C 0.996**;290 F 1.000**;291 A 0.623;292 V 0.998**;293 P 0.996**;294 W 0.995**;295 S 0.870;298 K 0.988*;303 T 0.859;304 G 0.993**;305 R 0.998**;306 E 0.996**;307 A 0.881;308 D 0.991**;312 I 0.862;313 C 0.…
PUS7L	positive	0.00725113	0.0320384	21 S 0.775;31 E 0.675;75 A 0.682;125 S 0.597;130 L 0.826;137 K 0.743;140 Y 0.665;160 S 0.646;187 V 0.565;211 K 0.800;224 L 0.515;226 N 0.537;235 G 0.748;259 S 0.654;269 P 0.651;281 R 0.756;
ABHD3	positive	2.18e-12	2.91e-11	86 D 0.615;390 L 0.830;391 V 0.855;393 T 0.924;394 S 0.994**;397 G 0.996**;398 H 0.996**;399 I 0.997**;401 F 0.996**;438 G 0.994**;439 I 0.985*;440 W 0.993**;441 P 0.998**;442 R 0.850;443 K 0.920;444 C 0.995**;445 T 0.997**;446 Y 0.994**;449 M 0.826;450 D 0.999**;451 R 0.988*;452 V 0.998**;453 F 0.981*;454 K 0.987*;456 F 0.923;457 V 0.999**;459 A 0.906;460 M 0.962*;461 F 0.923;462 E 1.000**;463 H…
TCP11L2	positive	0.000353528	0.00193722	363 T 0.743;409 M 0.520;432 D 0.616;433 K 0.967*;434 R 0.894;436 Q 0.947;439 M 0.663;442 L 0.853;
RASSF6	positive	0.0010157	0.00521514	2 K 0.892;3 K 0.790;7 V 0.634;8 T 0.881;10 K 0.952*;11 A 0.949;14 L 0.861;15 P 0.794;16 S 0.503;19 I 0.943;21 E 0.953*;22 E 0.845;23 K 0.908;24 S 0.722;25 I 0.575;50 T 0.525;82 K 0.885;95 V 0.601;126 S 0.857;147 L 0.556;172 S 0.510;210 F 0.538;304 D 0.904;353 C 0.872;
ANKDD1A	positive	0.00275543	0.0130753	157 N 0.807;182 C 0.783;217 S 0.784;313 I 0.805;321 Q 0.818;323 A 0.801;325 A 0.911;327 H 0.838;329 A 0.519;330 V 0.835;332 Q 0.705;343 P 0.812;344 A 0.835;346 V 0.840;350 I 0.798;352 A 0.858;353 E 0.937;364 D 0.881;370 N 0.878;504 I 0.534;529 H 0.541;531 P 0.851;533 I 0.687;535 L 0.875;536 P 0.802;537 S 0.759;538 F 0.551;540 L 0.646;552 - 0.547;
CFAP69	positive	2.7e-10	2.96e-09	103 P 0.513;104 L 0.983*;111 S 0.938;113 - 0.708;115 - 0.740;131 - 0.640;134 - 0.533;135 - 0.641;155 - 0.546;157 - 0.566;163 - 0.586;342 L 0.567;343 W 0.720;346 K 0.669;835 S 0.734;851 L 0.580;951 Y 0.551;
C2H7orf31	positive	0.0084048	0.0366597	29 V 0.688;71 T 0.563;106 S 0.631;129 N 0.685;133 M 0.777;134 N 0.627;135 D 0.736;137 L 0.606;138 L 0.790;139 H 0.633;141 P 0.791;143 D 0.563;144 S 0.908;149 A 0.639;151 P 0.790;154 C 0.671;157 S 0.727;160 S 0.749;255 E 0.502;305 M 0.656;364 L 0.636;367 V 0.754;392 H 0.606;448 S 0.632;449 Q 0.776;483 H 0.554;505 L 0.570;537 S 0.717;540 I 0.525;572 Y 0.536;578 W 0.620;616 R 0.885;
SH2D4B	positive	0.00996788	0.0426222	29 Y 0.551;55 E 0.869;172 Q 0.524;246 R 0.508;269 N 0.950;276 L 0.900;279 T 0.574;
SLC45A2	positive	0.00119901	0.0060766	48 K 0.564;121 R 0.871;125 L 0.878;150 A 0.966*;162 T 0.620;277 C 0.680;293 S 0.675;329 L 0.718;
NCEH1	positive	1.1e-08	1.02e-07	221 M 0.914;222 R 0.807;223 A 0.974*;225 W 0.986*;226 L 0.942;230 A 0.953*;231 L 0.862;232 A 0.953*;233 A 0.985*;235 G 0.962*;236 A 0.924;237 Y 0.983*;238 Y 0.555;239 V 0.921;241 A 0.915;242 P 0.570;243 L 0.689;244 P 0.970*;246 S 0.993**;248 S 0.947;249 Q 0.966*;250 P 0.984*;251 W 0.962*;252 K 0.874;253 L 0.960*;255 L 0.971*;256 L 0.830;259 T 0.974*;261 R 0.692;263 V 0.958*;264 Q 0.943;265 Q 0.98…
RAP1GAP2	positive	1.27e-07	1.05e-06	22 - 0.775;26 - 0.923;35 - 0.648;188 - 0.940;189 - 0.924;190 - 0.920;191 - 0.770;192 - 0.944;193 - 0.761;194 - 0.895;196 - 0.781;197 - 0.907;213 - 0.755;388 W 0.998**;389 E 0.996**;390 A 0.981*;395 R 0.973*;398 E 0.991**;399 R 0.977*;400 A 0.559;401 D 0.955*;403 S 0.960*;407 E 0.994**;408 S 0.943;409 G 0.714;410 E 0.812;411 G 0.979*;414 R 0.973*;416 A 0.946;417 R 0.571;418 E 0.783;420 S 0.731;422…
EIF2B5	positive	0	0	4 - 0.870;6 - 0.894;7 - 0.536;10 - 0.823;12 - 0.977*;13 - 0.953*;14 - 0.502;15 - 0.711;16 - 0.939;17 - 0.893;18 - 0.980*;21 - 0.701;22 - 0.949;23 - 0.934;24 - 0.954*;25 - 0.904;29 - 0.529;30 - 0.529;31 - 0.898;32 - 0.759;33 - 0.885;34 - 0.972*;35 - 0.892;40 - 0.799;41 - 0.961*;42 - 0.796;44 - 0.746;45 - 0.911;46 - 0.981*;47 - 0.983*;48 M 0.816;49 R 0.947;50 P 0.925;51 V 0.567;52 G 0.836;53 E 0.97…
LOC113844202	positive	1.11e-15	2.07e-14	33 - 0.554;36 - 0.513;54 - 0.596;58 - 0.845;60 M 0.979*;61 L 0.909;62 S 0.846;63 R 0.548;64 L 0.808;67 K 0.982*;70 * 0.769;72 C 0.598;242 R 0.917;
PKM	positive	5.98e-11	7.02e-10	411 R 0.829;417 L 0.992**;418 R 0.980*;422 S 0.997**;423 L 0.985*;425 C 0.997**;428 T 0.806;431 A 0.999**;443 C 0.998**;444 S 0.998**;447 I 0.990*;
LOC101804446	positive	2.24e-13	3.36e-12	23 M 0.884;27 T 0.820;28 C 0.992**;29 S 0.748;32 - 0.596;144 - 0.942;145 - 0.861;146 - 0.965*;148 - 0.800;149 - 0.529;150 - 0.648;151 - 0.771;153 L 0.920;157 A 0.542;160 N 0.723;161 I 0.959*;162 L 0.819;170 D 0.842;205 R 0.653;213 L 0.715;250 L 0.926;303 F 0.528;306 L 0.566;309 D 0.951*;318 M 0.878;381 R 0.602;401 H 0.531;439 I 0.587;496 H 0.939;516 T 0.926;592 M 0.752;602 E 0.663;607 K 0.964*;61…
NPHP3	positive	0.00185952	0.00904336	111 H 0.725;112 V 0.864;113 T 0.523;114 S 0.933;115 F 0.513;131 S 0.548;169 R 0.504;278 R 0.802;313 I 0.533;372 L 0.527;420 Y 0.501;442 L 0.527;630 I 0.632;766 V 0.673;810 A 0.933;811 W 0.529;813 M 0.672;817 L 0.525;818 E 0.776;819 Y 0.521;827 I 0.531;828 S 0.549;830 Y 0.515;833 K 0.956*;834 L 0.874;842 Y 0.894;844 T 0.877;846 Q 0.511;1036 C 0.500;1042 A 0.887;1044 L 0.643;1046 Q 0.508;1048 Q 0.8…
IFT81	positive	0.0109462	0.04645	39 S 0.739;50 A 0.791;300 V 0.799;306 Q 0.725;332 M 0.841;352 A 0.817;372 T 0.852;672 D 0.801;673 R 0.677;674 L 0.650;
NHS	positive	3.29e-06	2.32e-05	36 Q 0.674;193 V 0.746;212 S 0.708;863 T 0.514;1056 N 0.726;1496 L 0.653;
LOC101793849	positive	1.82e-10	2.02e-09	19 V 0.596;21 T 0.856;22 S 0.721;29 I 0.817;30 P 0.864;42 T 0.508;44 H 0.917;50 M 0.524;57 L 0.701;60 K 0.953*;62 K 0.983*;63 Y 0.576;66 M 0.548;73 E 0.609;74 E 0.885;75 I 0.599;81 F 0.879;84 F 0.873;104 G 0.638;108 E 0.885;110 T 0.662;113 A 0.737;114 E 0.507;138 G 0.593;139 K 0.551;141 D 0.575;152 Q 0.941;159 T 0.595;164 P 0.681;166 L 0.880;170 R 0.564;172 D 0.878;174 I 0.804;176 T 0.863;177 I 0…
DLD	positive	0	0	38 G 0.812;53 L 0.956*;91 A 0.930;92 E 0.960*;107 P 0.992**;109 F 0.650;292 V 0.839;558 T 0.877;
SDR42E2	positive	2.42e-06	1.73e-05	42 F 0.504;92 N 0.610;349 A 0.597;378 N 0.968*;382 S 0.853;387 F 0.798;416 R 0.741;419 A 0.768;423 H 0.814;425 F 0.944;431 S 0.631;432 L 0.643;434 V 0.593;437 S 0.946;438 L 0.942;441 L 0.788;444 R 0.800;445 F 0.702;447 S 0.776;448 L 0.788;449 S 0.989*;
FSD1L	positive	0.00106177	0.00543028	46 T 0.866;58 N 0.514;62 H 0.880;69 N 0.543;83 M 0.875;94 Y 0.571;102 G 0.579;113 A 0.888;120 Q 0.843;124 S 0.616;139 L 0.874;141 A 0.569;142 Q 0.867;143 S 0.846;145 D 0.550;148 D 0.563;150 V 0.847;157 R 0.564;163 V 0.600;165 M 0.893;166 A 0.911;167 S 0.621;172 S 0.637;177 V 0.609;182 T 0.656;198 L 0.888;206 A 0.565;211 L 0.827;224 S 0.638;226 R 0.536;229 E 0.892;242 R 0.562;245 N 0.562;246 F 0.6…
PAQR8	positive	3.82e-08	3.35e-07	5 - 0.586;6 - 0.654;9 - 0.958*;10 - 0.764;11 - 0.906;12 - 0.966*;14 - 0.923;15 - 0.792;16 - 0.802;17 - 0.942;18 - 0.754;20 - 0.705;21 - 0.813;25 - 0.937;26 - 0.803;27 - 0.902;31 - 0.515;32 - 0.875;33 - 0.941;34 - 0.719;35 - 0.820;36 - 0.893;39 - 0.855;41 - 0.798;42 - 0.916;44 - 0.813;47 - 0.798;367 L 0.595;
LOC110353866	positive	0.00196063	0.00949965	41 V 0.690;65 T 0.567;101 L 0.538;115 E 0.504;117 L 0.688;125 W 0.522;213 F 0.658;214 G 0.764;218 L 0.660;219 S 0.736;221 S 0.729;223 G 0.574;230 S 0.847;233 V 0.620;249 F 0.664;254 Q 0.506;280 S 0.594;300 E 0.521;358 R 0.876;391 P 0.660;438 K 0.559;441 A 0.831;497 F 0.780;498 G 0.883;524 C 0.652;533 D 0.740;562 H 0.504;567 S 0.689;
C21H20orf96	positive	0	0	34 M 0.922;35 D 0.886;36 A 0.975*;38 G 0.974*;42 N 0.900;43 V 0.878;69 K 0.738;70 T 0.785;72 Y 0.715;74 K 0.934;75 W 0.782;77 R 0.962*;78 I 0.979*;85 K 0.922;98 N 0.589;126 L 0.664;127 P 0.685;155 R 0.635;209 V 0.593;216 A 0.641;333 L 0.892;349 I 0.873;352 C 0.847;402 T 0.774;411 S 0.826;429 N 0.510;442 L 0.857;443 L 0.793;444 C 0.994**;446 A 0.988*;447 V 0.966*;448 - 0.973*;449 - 0.926;453 - 0.9…
GPR20	positive	9.19e-06	6.14e-05	4 - 0.845;5 - 0.885;7 - 0.814;8 - 0.706;13 - 0.751;19 - 0.631;20 - 0.813;52 N 0.933;278 R 0.509;286 S 0.807;287 N 0.922;290 N 0.982*;
CHAD	positive	0.00105291	0.00538852	8 - 0.868;10 - 0.898;11 - 0.590;12 - 0.679;14 - 0.717;15 - 0.516;16 - 0.815;17 - 0.693;19 - 0.537;20 - 0.557;22 - 0.630;27 - 0.679;28 - 0.679;29 - 0.788;42 H 0.992**;49 S 0.668;202 Q 0.631;
ENTPD5	positive	0	0	8 M 0.524;9 E 0.875;12 K 0.784;13 A 0.742;14 S 0.893;16 L 0.892;18 G 0.823;23 C 0.536;44 R 0.541;47 K 0.616;48 E 0.875;50 I 0.793;51 F 0.524;53 K 0.730;54 C 0.822;55 D 0.580;57 C 0.700;58 F 0.722;59 F 0.760;60 S 0.526;61 A 0.531;62 G 0.745;63 A 0.604;64 T 0.807;75 A 0.907;108 E 0.727;
SLC6A20	positive	0.00386071	0.0179501	82 N 0.880;83 V 0.938;88 Y 0.925;89 L 0.534;92 M 0.900;94 G 0.877;95 G 0.536;150 S 0.952*;392 E 0.950*;394 G 0.871;396 N 0.534;397 S 0.922;398 L 0.555;406 I 0.559;573 I 0.890;600 I 0.754;
PARP11	positive	8.95e-08	7.54e-07	10 - 0.527;11 - 0.737;12 - 0.676;13 - 0.825;14 - 0.950*;15 - 0.863;16 - 0.825;17 - 0.949;18 - 0.892;19 - 0.968*;20 - 0.902;21 - 0.952*;178 N 0.866;
LOC101802417	positive	0	0	2 - 0.824;3 M 0.989*;4 I 0.864;5 I 0.879;6 G 0.858;7 - 0.812;8 - 0.795;9 - 0.698;10 - 0.727;11 - 0.708;12 - 0.747;13 - 0.804;15 - 0.820;16 - 0.842;17 - 0.947;18 - 0.590;19 V 0.865;20 - 0.913;21 Q 0.994**;22 R 0.975*;23 K 0.951*;24 R 0.979*;25 I 0.960*;26 S 0.991**;27 I 0.875;28 T 0.927;29 K 0.989*;30 L 0.986*;31 N 0.997**;32 S 0.997**;33 V 0.971*;34 T 1.000**;35 F 0.960*;36 S 0.863;37 K 0.999**;3…
MRPS36	positive	0.00428964	0.0198266	37 - 0.536;41 - 0.938;44 - 0.687;45 - 0.545;49 - 0.720;57 - 0.922;69 - 0.576;71 - 0.617;76 - 0.508;82 - 0.500;99 K 0.914;142 V 0.879;
PIK3IP1	positive	5.27e-12	6.8e-11	21 - 0.867;23 - 0.683;24 - 0.905;25 - 0.683;26 - 0.924;27 - 0.645;28 - 0.603;31 - 0.798;32 - 0.890;33 - 0.894;34 - 0.681;35 - 0.622;36 - 0.797;37 - 0.866;38 - 0.837;39 - 0.658;42 - 0.758;43 - 0.826;44 - 0.800;45 - 0.797;46 M 0.912;47 R 0.977*;48 R 0.934;49 Y 0.994**;50 C 0.939;51 E 0.572;52 L 0.958*;55 E 0.527;56 I 0.979*;57 Q 0.961*;59 L 0.872;60 L 0.853;61 R 0.653;63 R 0.949;65 S 0.800;66 F 0.8…
IL22	positive	3.06e-12	4.02e-11	13 G 0.799;39 A 0.541;42 A 0.978*;45 A 0.637;51 I 0.618;56 P 0.746;115 K 0.638;137 R 0.821;139 K 0.976*;140 F 0.866;141 S 0.989*;142 G 0.821;143 H 0.953*;144 R 0.997**;145 E 0.998**;146 H 0.978*;147 V 0.557;148 E 0.993**;149 K 0.976*;150 N 0.691;151 L 0.997**;152 E 0.996**;153 E 0.683;156 S 0.949;157 K 0.649;158 M 0.969*;194 I 0.702;
UTP18	positive	0	0	30 - 0.889;36 - 0.612;38 - 0.720;47 - 0.724;48 - 0.640;49 - 0.799;53 - 0.648;55 - 0.860;56 - 0.606;57 - 0.747;102 - 0.554;103 - 0.511;112 E 0.818;114 R 0.786;116 T 0.617;117 G 0.882;118 W 0.998**;119 R 0.993**;120 S 0.990*;129 G 0.608;131 E 0.787;132 G 0.681;133 R 0.513;135 T 0.942;141 K 0.993**;142 Q 0.994**;144 A 0.886;145 R 0.854;147 L 0.549;156 L 0.997**;164 - 0.566;262 A 0.724;269 E 0.558;
GCNT3	positive	0.000626968	0.00331712	101 - 0.953*;102 - 0.653;103 - 0.787;106 - 0.659;107 - 0.911;110 - 0.701;113 - 0.639;114 - 0.924;117 - 0.660;118 - 0.710;120 - 0.739;121 - 0.682;122 - 0.879;123 - 0.952*;124 - 0.649;135 - 0.906;136 - 0.879;137 - 0.914;138 - 0.952*;139 - 0.907;140 - 0.864;141 - 0.841;142 - 0.539;143 - 0.704;146 - 0.634;148 - 0.718;149 - 0.801;151 - 0.740;158 - 0.935;159 - 0.879;162 - 0.580;165 - 0.914;199 V 0.784;…
TMEM242	positive	1.61e-06	1.18e-05	3 - 0.976*;4 - 0.779;5 - 0.974*;6 - 0.980*;7 - 0.961*;8 - 0.973*;15 - 0.743;16 - 0.734;19 - 0.741;25 - 0.959*;28 - 0.770;31 - 0.767;34 - 0.535;63 A 0.602;75 I 0.857;107 I 0.522;120 M 0.988*;121 K 0.977*;135 T 0.903;136 K 0.998**;137 M 0.880;144 Q 0.911;145 S 0.998**;146 V 0.762;147 F 0.912;148 P 0.950*;150 I 0.999**;151 P 0.927;152 K 0.892;154 S 0.953*;155 E 0.999**;156 S 0.981*;157 S 0.850;158 V…
FOXN1	positive	0.00063497	0.00335719	15 - 0.613;21 E 0.561;26 Q 0.627;39 Q 0.854;41 S 0.959*;44 P 0.907;45 S 0.524;46 Y 0.855;50 S 0.775;52 D 0.930;57 T 0.646;63 E 0.879;64 S 0.879;65 S 0.879;66 H 0.834;67 S 0.510;69 S 0.887;70 P 0.863;71 A 0.860;72 S 0.874;73 P 0.858;74 V 0.568;200 S 0.927;507 L 0.855;529 V 0.849;607 N 0.627;608 S 0.774;
MLYCD	positive	0.00140364	0.00700922	2 - 0.570;3 - 0.571;5 - 0.717;6 - 0.570;7 - 0.578;9 - 0.550;10 - 0.695;11 - 0.541;12 - 0.668;14 - 0.577;15 - 0.680;16 - 0.548;17 - 0.681;18 - 0.542;21 - 0.563;23 - 0.647;25 - 0.596;27 - 0.570;28 - 0.567;29 - 0.571;30 - 0.552;37 R 0.936;38 E 0.541;39 G 0.924;40 - 0.614;42 - 0.560;43 - 0.564;45 - 0.521;46 - 0.742;50 E 0.743;52 S 0.715;53 S 0.721;57 L 0.589;68 A 0.838;69 C 0.875;70 H 0.793;71 C 0.86…
LAP3	positive	0	0	16 M 0.511;17 L 0.999**;18 F 0.922;23 I 0.519;24 - 0.702;25 - 0.897;27 - 0.657;29 - 0.668;30 - 0.888;31 - 0.683;37 - 0.565;38 - 0.674;39 - 0.588;40 - 0.626;43 - 0.654;44 - 0.662;46 - 0.932;47 - 0.899;48 - 0.802;49 - 0.869;50 - 0.864;51 - 0.567;52 - 0.628;53 - 0.688;54 - 0.891;55 L 0.564;56 F 0.524;97 - 0.661;101 - 0.585;115 P 0.915;116 P 0.998**;117 L 0.903;118 K 0.999**;119 K 1.000**;120 G 0.933…
TMEM231	positive	0.00192967	0.00936123	23 - 0.603;49 V 0.516;50 E 0.751;52 F 0.908;53 S 0.713;54 H 0.914;62 F 0.507;64 T 0.865;85 A 0.735;86 G 0.710;88 C 0.756;254 M 0.624;310 S 0.875;
OXTR	positive	7.6e-13	1.08e-11	2 G 0.816;9 N 0.673;21 S 0.699;86 K 0.528;244 R 0.966*;245 A 0.937;337 A 0.998**;342 P 0.991**;343 C 0.968*;344 T 0.973*;345 L 0.809;346 P 0.960*;347 P 0.976*;348 V 0.629;351 A 0.736;359 A 0.959*;360 A 0.968*;362 S 0.950;363 G 0.980*;365 H 0.769;367 P 0.968*;368 P 0.686;369 S 0.606;371 A 0.677;378 Q 0.958*;379 R 0.697;380 A 0.977*;383 E 0.979*;384 P 0.720;385 P 0.972*;386 P 0.740;387 P 0.584;388 …
ITGB3BP	positive	1.79e-12	2.42e-11	35 - 0.927;36 - 0.833;38 - 0.738;39 - 0.990*;40 - 0.863;42 - 0.554;43 M 0.889;49 R 0.737;54 D 0.915;59 D 0.560;84 C 0.713;113 T 0.589;128 P 0.641;238 S 0.606;
HACE1	positive	0.000884347	0.0045737	443 T 0.856;772 E 0.966*;777 V 0.911;781 R 0.965*;782 M 0.911;863 L 0.724;864 L 0.913;866 Q 0.964*;
TCTN3	positive	0	0	5 - 0.884;6 - 0.910;8 - 0.759;9 - 0.830;10 - 0.610;11 - 0.741;16 - 0.947;17 - 0.956*;19 - 0.523;21 - 0.943;22 - 0.910;23 - 0.919;25 - 0.954*;26 - 0.910;31 - 0.518;32 - 0.658;33 - 0.647;34 - 0.911;36 - 0.946;37 - 0.620;38 - 0.886;40 - 0.761;41 - 0.681;42 - 0.948;43 - 0.657;44 - 0.608;46 - 0.896;48 - 0.583;49 - 0.904;52 - 0.926;53 - 0.838;54 - 0.754;55 - 0.597;57 - 0.926;58 - 0.745;59 - 0.760;60 M …
UTP23	positive	1.8e-12	2.42e-11	2 K 0.994**;3 I 0.999**;4 T 0.994**;5 R 0.700;6 Q 0.954*;7 K 0.986*;8 H 0.946;9 A 0.985*;10 K 0.952*;11 K 0.927;12 N 0.994**;13 M 0.993**;15 F 0.996**;16 Y 0.970*;17 K 0.990**;18 H 0.981*;19 N 0.973*;20 F 0.936;21 H 0.915;22 F 0.976*;23 R 0.851;26 F 0.654;27 Q 0.891;28 V 0.837;30 L 0.543;31 D 0.996**;32 G 0.708;33 T 0.737;63 F 0.976*;64 C 0.989*;65 H 0.958*;66 A 0.668;67 A 0.991**;69 R 0.994**;71…
VOPP1	positive	8.44e-15	1.44e-13	2 - 0.705;5 - 0.820;6 - 0.576;7 - 0.573;11 D 0.993**;12 L 0.981*;13 E 0.887;14 L 0.927;15 D 0.699;16 V 0.887;17 - 0.824;18 - 0.566;19 - 0.792;21 - 0.997**;34 - 0.902;35 - 0.849;36 - 0.808;37 - 0.905;38 - 0.564;39 - 0.825;40 - 0.899;41 - 0.831;42 - 0.656;133 T 0.864;
MAP7D2	positive	0	0	117 - 0.949;118 - 0.730;119 - 0.842;120 - 0.741;121 - 0.950;122 - 0.958*;123 - 0.991**;124 - 0.985*;125 - 0.961*;127 - 0.940;128 - 0.729;129 - 0.951*;130 - 0.991**;131 M 0.673;132 D 1.000**;133 C 1.000**;134 A 0.990**;136 T 0.967*;137 S 1.000**;138 A 0.968*;139 V 0.993**;140 - 0.580;141 - 0.991**;142 - 0.991**;143 - 0.998**;144 - 0.983*;145 - 0.561;146 - 0.995**;147 - 0.699;148 - 0.956*;150 - 0.6…
TMEM14A	positive	0.00526863	0.0238582	58 R 0.573;105 A 0.985*;108 K 0.874;110 G 0.961*;111 K 0.544;112 I 0.559;113 L 0.873;137 S 0.960*;138 N 0.992**;139 L 0.779;
CCDC78	positive	0.00432443	0.0199403	162 V 0.538;165 N 0.592;166 E 0.817;167 E 0.587;169 S 0.608;202 E 0.853;207 R 0.735;244 H 0.540;251 K 0.534;344 S 0.502;473 G 0.503;546 K 0.555;563 T 0.797;568 R 0.526;
TULP3	positive	0.000806919	0.00420382	238 I 0.583;321 A 0.557;
CHM	positive	1.04e-07	8.68e-07	11 - 0.729;12 - 0.559;15 - 0.752;18 - 0.532;19 - 0.716;21 A 0.914;23 V 0.911;24 L 0.846;25 S 0.969*;27 L 0.652;28 P 0.820;29 E 0.718;31 I 0.742;33 A 0.937;34 A 0.909;37 S 0.935;38 R 0.505;40 G 0.755;71 V 0.519;73 H 0.608;75 D 0.685;76 S 0.844;174 E 0.547;211 I 0.609;364 S 0.766;452 I 0.562;602 S 0.947;
TIMP4	positive	7.47e-12	9.52e-11	122 I 0.999**;123 L 0.999**;124 S 0.907;125 D 0.997**;126 G 0.998**;128 V 0.998**;129 L 0.998**;130 I 0.999**;131 H 1.000**;132 L 0.990*;133 C 0.911;135 Y 0.998**;137 E 0.880;139 W 0.997**;140 D 0.993**;141 D 0.997**;142 L 0.918;143 S 0.933;144 L 0.992**;145 S 0.931;146 Q 0.906;147 K 0.872;151 K 0.998**;152 S 0.919;155 Q 0.997**;156 R 0.935;157 Y 0.941;158 Q 0.994**;159 M 0.872;160 G 1.000**;162 …
NME3	positive	3.91e-08	3.41e-07	2 - 0.970*;3 - 0.738;4 - 0.745;6 - 0.812;7 - 0.909;8 - 0.694;12 - 0.651;13 - 0.764;15 - 0.687;16 - 0.966*;17 - 0.933;21 - 0.930;23 - 0.724;25 - 0.799;27 - 0.830;29 - 0.785;30 - 0.742;31 - 0.697;35 - 0.957*;36 - 0.815;37 - 0.861;38 - 0.721;39 - 0.863;192 A 0.781;
DMAC2L	positive	0.00419055	0.0193801	3 M 0.866;6 A 0.964*;8 K 0.703;17 C 0.719;27 I 0.880;28 S 0.854;29 P 0.807;31 R 0.647;32 R 0.756;34 R 0.884;36 R 0.513;68 R 0.688;
C7H21orf58	positive	0.00570188	0.0256568	45 V 0.571;100 P 0.834;146 C 0.940;315 A 0.656;340 E 0.589;
SORL1	positive	0.00134386	0.00674083	487 V 0.823;1049 V 0.915;1195 G 0.911;1196 I 0.896;1197 N 0.862;1198 K 0.959*;1199 L 0.876;1202 A 0.953*;1203 K 0.981*;1207 G 0.851;1211 V 0.908;1213 A 0.914;1217 I 0.915;1218 P 0.942;1225 S 0.756;1226 L 0.908;1227 R 0.825;1568 N 0.875;1569 L 0.891;1570 Q 0.639;1571 W 0.846;1577 G 0.778;1583 W 0.907;1585 R 0.934;1586 P 0.876;1587 K 0.699;1591 S 0.833;1592 T 0.868;1845 M 0.828;2139 E 0.948;2140 K …
RANBP3L	positive	0.00130975	0.00659935	12 - 0.647;52 - 0.573;197 S 0.882;201 L 0.671;313 T 0.622;318 G 0.671;328 D 0.790;373 T 0.869;479 M 0.710;571 H 0.713;573 R 0.656;574 W 0.922;576 H 0.974*;
CDCA4	positive	0.00127616	0.00644669	21 M 0.838;22 G 0.548;23 E 0.818;24 E 0.806;26 G 0.920;28 H 0.823;30 T 0.836;31 Q 0.754;32 L 0.660;33 L 0.795;51 P 0.575;52 V 0.605;55 I 0.558;92 S 0.575;117 F 0.554;259 D 0.526;281 Q 0.584;312 S 0.517;
LONP2	positive	0	0	22 M 0.708;23 L 0.694;24 L 0.669;25 L 0.678;26 G 0.661;27 K 0.660;28 S 0.689;29 R 0.647;30 E 0.745;31 N 0.583;32 S 0.524;35 I 0.713;36 S 0.719;37 S 0.705;39 C 0.649;43 A 0.685;44 G 0.568;45 E 0.647;46 L 0.703;48 C 0.729;50 E 0.745;54 T 0.658;56 S 0.642;57 S 0.657;58 R 0.687;59 G 0.675;60 L 0.662;61 F 0.728;62 L 0.665;63 A 0.653;64 W 0.742;66 S 0.732;68 V 0.599;69 S 0.725;72 Y 0.626;73 C 0.640;74 …
TTC26	positive	1.11e-09	1.14e-08	77 - 0.518;80 - 0.689;81 - 0.534;82 - 0.578;83 - 0.654;84 - 0.674;87 - 0.684;88 - 0.597;90 - 0.588;91 - 0.689;120 P 0.871;128 P 0.564;129 T 0.597;133 L 0.852;134 R 0.990*;185 P 0.629;186 A 0.982*;206 T 0.565;344 M 0.778;432 G 0.525;461 Q 0.511;478 I 0.524;617 E 0.872;618 T 0.905;619 L 0.531;620 R 0.963*;621 E 0.983*;624 H 0.987*;626 L 0.865;628 S 0.865;630 G 0.979*;631 N 0.884;632 P 0.914;634 V 0…
LOC113840297	positive	0.00234722	0.011275	109 T 0.793;133 Q 0.927;159 R 0.689;251 V 0.771;
STARD4	positive	6.55e-06	4.43e-05	2 - 0.801;3 - 0.868;6 - 0.903;7 - 0.523;8 - 0.971*;9 - 0.682;10 - 0.992**;11 - 0.991**;12 - 0.645;13 - 0.930;15 - 0.729;17 - 0.975*;20 - 0.890;21 - 0.969*;22 - 0.992**;23 - 0.993**;24 - 0.813;25 - 0.836;26 - 0.943;28 - 0.895;35 - 0.991**;131 T 0.987*;158 I 0.907;195 T 0.920;
SH3BGR	positive	0	0	74 R 0.903;112 T 0.672;126 E 0.867;129 S 0.653;131 - 0.668;134 A 0.889;154 - 0.828;155 - 0.828;156 K 0.806;157 K 0.978*;158 K 0.903;159 S 0.980*;160 R 0.938;161 K 0.674;162 R 0.991**;163 E 0.727;164 K 0.990**;165 K 0.947;166 R 0.897;167 K 0.667;168 R 0.685;169 W 0.997**;170 R 0.960*;171 R 0.991**;173 R 0.988*;174 S 0.996**;176 K 0.887;177 S 0.998**;178 L 0.934;179 S 0.998**;180 T 0.994**;181 L 0.…
TOX	positive	0	0	13 D 0.998**;15 R 0.990**;16 F 0.703;17 Y 0.987*;18 S 0.996**;19 P 0.947;20 P 0.987*;21 P 0.996**;22 Q 0.678;23 P 0.988*;24 A 0.982*;25 A 0.758;26 A 0.753;29 T 0.996**;30 P 0.780;32 L 0.942;35 S 0.829;36 P 0.905;37 C 0.998**;38 L 0.680;39 D 0.687;47 Y 0.984*;48 Y 0.984*;58 C 0.987*;59 N 0.997**;60 K 0.649;151 G 0.720;388 A 0.627;397 S 0.743;
CHORDC1	positive	0	0	123 - 0.525;127 W 0.990*;128 R 0.946;134 G 0.868;135 R 0.543;136 L 0.646;137 R 0.731;139 S 0.808;140 D 0.708;141 A 0.510;145 C 0.917;147 K 0.505;149 I 0.871;150 A 0.551;151 A 0.958*;152 A 0.997**;153 G 0.526;154 Q 0.907;193 L 0.578;195 K 0.978*;196 L 0.825;197 E 0.745;198 L 0.859;199 R 0.724;200 R 0.836;201 D 0.859;202 A 0.862;203 H 0.951*;215 F 0.851;216 L 0.986*;217 L 0.763;259 L 0.509;368 S 0.…
TMEM184A	positive	0.000102005	0.000600144	154 - 0.779;173 - 0.917;180 - 0.568;329 T 0.996**;330 L 0.934;332 F 0.994**;333 C 0.998**;334 I 0.991**;335 V 0.997**;336 K 0.714;339 M 0.750;340 A 0.732;341 I 0.992**;342 V 0.722;343 T 0.600;344 I 0.988*;345 I 0.975*;347 Q 0.997**;351 K 0.999**;352 Y 0.994**;354 D 0.989*;355 G 0.787;356 D 0.918;362 N 0.584;481 E 0.691;483 S 0.765;
MPPE1	positive	0.00565831	0.0254754	77 L 0.790;79 S 0.660;80 S 0.584;81 S 0.846;84 V 0.596;124 L 0.796;129 C 0.786;212 T 0.887;248 R 0.713;330 K 0.632;
ZNF385D	positive	0	0	1 - 0.503;2 - 0.503;3 - 0.503;4 - 0.503;5 - 0.503;6 - 0.503;7 - 0.503;8 - 0.503;9 - 0.503;10 - 0.503;11 - 0.504;12 - 0.503;13 - 0.503;14 - 0.507;15 - 0.503;16 - 0.779;17 - 0.934;18 - 0.912;19 - 0.994**;21 - 0.829;22 - 0.909;23 - 0.927;25 - 0.958*;26 - 0.769;27 - 0.922;28 - 0.933;29 - 0.961*;30 - 0.941;31 - 0.823;32 - 0.927;33 - 0.945;34 - 0.658;35 - 0.555;36 - 0.980*;37 - 0.982*;38 M 0.998**;39 K…
MMP17	positive	2.5e-05	0.000157594	2 A 0.663;3 V 0.589;4 S 0.798;5 L 0.554;6 G 0.573;10 S 0.650;38 G 0.772;39 R 0.694;40 P 0.961*;43 T 0.968*;44 V 0.906;46 W 0.907;51 G 0.789;53 L 0.710;94 N 0.885;99 Y 0.708;105 T 0.848;390 C 0.939;411 G 0.533;413 Q 0.661;414 G 0.925;416 E 0.965*;418 L 0.843;421 D 0.715;422 G 0.783;424 K 0.786;430 A 0.945;590 A 0.674;
ACMSD	positive	5.2e-06	3.55e-05	2 K 0.623;6 H 0.966*;7 S 0.974*;9 I 0.502;10 L 0.969*;12 K 0.953*;13 E 0.641;16 D 0.877;17 L 0.543;18 K 0.800;19 K 0.887;20 R 0.936;21 Y 0.966*;22 G 0.947;24 G 0.644;32 Q 0.967*;33 L 0.631;35 H 0.964*;36 H 0.977*;40 K 0.953*;111 R 0.850;237 Y 0.512;278 S 0.972*;
SMIM8	positive	2.75e-10	3.01e-09	16 C 0.989*;19 I 0.963*;20 V 0.630;21 C 0.948;22 F 0.914;23 K 0.986*;24 K 0.962*;25 M 0.994**;26 T 0.983*;27 S 0.991**;28 I 0.980*;29 F 0.969*;30 H 0.968*;31 F 0.960*;32 V 0.736;33 F 0.997**;36 Y 0.560;39 L 0.814;41 K 0.632;48 P 0.588;53 T 0.668;64 A 0.619;65 R 0.735;68 T 0.742;107 V 0.549;112 D 0.530;
IPPK	positive	0	0	50 - 0.595;52 - 0.619;57 - 0.809;60 - 0.988*;62 - 0.981*;64 - 0.796;65 - 0.781;67 - 0.737;70 - 0.511;74 - 0.588;76 - 0.977*;77 - 0.855;78 - 0.690;85 - 0.585;86 - 0.883;88 - 0.547;92 - 0.925;93 - 0.768;94 - 0.583;95 - 0.668;104 S 0.996**;105 D 0.889;109 - 0.845;112 - 0.740;118 - 0.975*;120 - 0.627;123 - 0.617;127 - 0.565;128 - 0.543;132 - 0.658;134 - 0.571;136 - 0.520;139 - 0.534;143 - 0.509;144 -…
LRRIQ1	positive	0.00211752	0.0102344	112 E 0.525;115 K 0.553;283 R 0.504;502 C 0.651;518 I 0.590;1159 L 0.851;1186 A 0.513;1347 I 0.510;1412 Q 0.589;1472 L 0.577;1570 I 0.636;1571 S 0.892;
TRRAP	positive	8.88e-16	1.67e-14	2034 S 0.639;3306 S 0.986*;3607 N 0.966*;3610 S 0.960*;3611 L 0.907;3614 V 0.854;3618 K 0.906;3620 R 0.945;3621 C 0.906;3622 A 0.929;3624 K 0.756;3626 I 0.977*;3627 E 0.965*;3628 H 0.912;3629 D 0.905;3631 P 0.748;3633 S 0.959*;3634 R 0.902;3635 Y 0.898;3637 D 0.914;3641 T 0.957*;3642 V 0.905;3643 Q 0.963*;3645 R 0.894;3646 G 0.898;3647 T 0.910;3648 Q 0.903;3649 A 0.916;3651 H 0.907;
TMEM154	positive	1.91e-07	1.54e-06	7 - 0.615;8 - 0.671;9 - 0.533;10 - 0.600;12 - 0.539;13 - 0.739;15 - 0.501;16 - 0.868;18 - 0.907;20 - 0.567;22 - 0.573;25 - 0.654;26 - 0.956*;28 - 0.626;29 - 0.743;30 - 0.758;31 - 0.636;32 - 0.912;33 - 0.812;34 - 0.616;35 M 0.988*;36 Q 0.925;39 N 0.745;41 I 0.698;43 V 0.930;44 L 0.817;45 S 0.710;46 V 0.652;50 A 0.756;51 - 0.759;52 E 0.983*;53 G 0.841;54 S 0.537;69 N 0.878;93 P 0.829;97 P 0.823;99 …
MPHOSPH9	positive	0.0015176	0.00753027	136 A 0.855;214 D 0.652;247 S 0.645;291 N 0.919;318 N 0.673;546 V 0.734;883 - 0.690;893 S 0.699;895 F 0.879;898 L 0.736;899 Y 0.628;902 I 0.571;904 Y 0.616;906 Y 0.692;907 F 0.687;908 F 0.742;910 L 0.616;
OXCT1	positive	0	0	2 - 0.799;4 - 0.960*;6 - 0.964*;7 - 0.943;10 - 0.964*;12 - 0.939;13 - 0.975*;14 - 0.974*;15 - 0.982*;16 - 0.688;17 - 0.914;18 - 0.975*;19 - 0.989*;20 - 0.884;21 - 0.818;22 - 0.862;23 - 0.775;24 - 0.992**;25 - 0.979*;26 - 0.740;36 - 0.510;73 - 0.575;508 T 0.906;
SLBP	positive	0	0	49 M 0.751;50 I 0.860;51 Y 0.904;52 N 0.647;53 R 0.904;55 E 0.511;57 V 0.787;60 F 0.900;61 L 0.969*;62 S 0.917;63 N 0.691;64 Y 0.753;65 K 0.986*;68 T 0.864;69 A 0.967*;70 L 0.943;71 Y 0.755;72 C 0.936;129 Y 0.990**;132 A 0.904;133 A 0.718;138 P 0.624;142 S 0.678;155 K 0.895;161 L 0.926;163 V 0.647;164 F 1.000**;168 E 0.956*;172 S 0.971*;242 T 0.637;380 A 0.551;392 V 0.973*;393 S 1.000**;406 - 0.9…
GOLGA3	positive	0.00618326	0.0276164	14 S 0.815;303 L 0.747;824 I 0.504;1071 S 0.607;1239 H 0.800;
BTAF1	positive	0	0	14 - 0.893;71 M 0.855;72 P 0.971*;73 S 0.770;75 P 0.898;77 W 0.997**;80 T 1.000**;85 R 0.998**;91 - 0.998**;93 - 0.915;94 - 0.922;98 - 0.965*;99 T 0.525;101 K 0.601;103 A 0.827;109 - 0.630;113 - 0.710;118 - 0.738;120 - 0.961*;121 F 0.967*;124 R 0.653;125 S 0.834;126 A 0.975*;127 W 0.642;129 V 0.996**;130 L 0.972*;132 L 0.995**;1299 S 0.850;1300 S 0.987*;1301 P 0.776;1302 S 0.837;1307 L 0.523;1308…
MYC	positive	0	0	50 - 0.932;51 - 0.948;52 - 0.937;53 - 0.826;54 M 0.966*;55 L 0.978*;56 C 0.867;58 E 0.988*;59 F 0.904;60 D 0.982*;61 A 0.792;62 G 0.893;63 E 0.991**;64 S 0.987*;65 S 0.945;66 E 0.994**;67 R 0.931;68 R 0.935;69 N 0.980*;70 C 0.954*;71 A 0.941;72 Q 0.969*;73 K 0.977*;74 A 0.567;75 S 0.979*;76 S 0.955*;78 H 0.941;79 Q 0.963*;80 S 0.993**;81 L 0.987*;82 G 0.947;83 - 0.784;84 - 0.902;85 - 0.874;86 - 0…
LOC101800329	positive	0.00265147	0.012628	5 - 0.715;12 - 0.718;19 - 0.715;27 - 0.715;32 - 0.618;36 - 0.711;38 - 0.720;57 - 0.719;85 K 0.652;98 H 0.517;144 W 0.981*;145 R 0.952*;147 C 0.992**;148 N 0.983*;149 P 0.980*;150 V 0.776;151 F 0.988*;152 W 0.967*;153 G 0.855;154 P 0.989*;155 M 0.811;156 K 0.974*;157 T 0.905;158 H 0.979*;159 V 0.767;160 K 0.939;161 K 0.577;164 I 0.961*;165 R 0.986*;166 T 0.987*;167 V 0.872;168 I 0.635;169 I 0.968*…
FBXO41	positive	0.00483147	0.0220188	73 A 0.813;331 L 0.935;398 G 0.898;401 V 0.938;420 G 0.504;423 A 0.964*;425 S 0.971*;428 R 0.527;429 S 0.985*;430 S 0.980*;431 S 0.972*;432 S 0.910;434 G 0.972*;435 S 0.919;436 S 0.962*;437 P 0.966*;442 R 0.932;443 G 0.958*;444 R 0.932;445 F 0.945;447 A 0.540;454 G 0.960*;455 P 0.966*;456 K 0.727;457 R 0.595;459 E 0.657;461 G 0.538;462 G 0.972*;463 L 0.749;464 G 0.990*;466 E 0.545;467 A 0.949;468…
IQCK	positive	0	0	3 - 0.680;4 M 0.998**;5 L 0.959*;6 C 0.975*;7 F 0.911;10 - 0.864;11 - 0.555;13 - 0.941;14 L 0.573;15 L 0.999**;16 S 0.780;82 I 0.611;115 M 0.510;152 R 0.515;172 D 0.740;183 L 0.549;190 S 0.601;218 L 0.612;225 I 0.632;237 A 0.543;240 G 0.937;241 S 0.999**;242 K 0.891;243 L 0.942;245 D 0.952*;246 S 0.975*;247 E 0.975*;249 P 0.974*;250 T 0.895;251 P 0.934;252 N 0.804;253 H 0.940;254 S 0.730;257 L 0.…
FANCL	positive	0	0	10 - 0.806;12 - 0.931;13 - 0.948;14 - 0.946;16 - 0.815;17 - 0.891;18 - 0.773;19 - 0.749;20 - 0.587;23 - 0.941;25 - 0.970*;26 - 0.927;27 - 0.751;28 - 0.875;29 - 0.975*;30 - 0.579;31 - 0.931;32 - 0.959*;36 - 0.577;37 - 0.944;38 - 0.817;40 - 0.928;41 - 0.913;42 - 0.793;44 - 0.546;45 - 0.892;46 - 0.898;48 - 0.890;49 - 0.549;50 - 0.972*;51 - 0.891;52 - 0.940;53 - 0.976*;55 - 0.849;57 - 0.909;58 - 0.89…
LY96	positive	0.0111036	0.0470417	50 R 0.919;65 I 0.680;71 A 0.643;80 R 0.670;97 T 0.636;129 V 0.704;130 Q 0.727;146 I 0.745;152 R 0.726;
RPAP2	positive	0	0	7 F 0.774;8 H 0.637;10 S 0.791;11 L 0.838;13 L 0.859;14 A 0.902;15 N 0.880;17 I 0.721;18 P 0.910;19 R 0.552;20 Y 0.697;21 P 1.000**;22 S 0.983*;23 Y 0.914;24 S 1.000**;25 V 0.904;26 I 0.954*;27 Y 0.961*;28 K 0.782;29 L 0.996**;31 Q 0.863;32 L 0.847;33 T 0.784;34 I 0.959*;35 T 0.725;36 Y 0.963*;37 K 0.979*;38 A 0.968*;39 P 0.882;40 A 0.947;41 E 0.972*;43 L 0.690;45 G 0.645;47 R 0.762;48 L 0.960*;5…
PCNP	positive	0	0	27 G 0.982*;28 G 0.688;30 S 0.522;31 S 0.962*;32 S 0.953*;33 R 0.739;34 S 0.958*;35 A 0.589;36 E 0.791;37 K 0.924;38 R 0.914;40 A 0.981*;41 N 0.706;42 E 0.936;44 A 0.949;45 E 0.977*;46 D 0.949;47 F 0.978*;48 T 0.973*;49 T 0.949;50 K 0.956*;52 A 0.945;53 P 0.973*;54 A 0.959*;55 K 0.951*;56 M 0.700;57 S 0.962*;58 K 0.795;59 F 0.969*;60 G 0.738;62 S 0.806;63 I 0.973*;64 G 0.992**;65 S 0.980*;67 T 0.…
MORF4L1	positive	7.45e-13	1.06e-11	7 - 0.838;8 - 0.832;9 - 0.673;10 - 0.866;11 - 0.717;15 - 0.986*;16 - 0.978*;17 - 0.998**;18 - 0.836;19 M 0.960*;21 S 1.000**;23 K 0.994**;42 Q 0.740;43 S 0.997**;44 A 0.999**;46 I 0.945;47 R 0.999**;48 G 0.999**;49 Y 0.848;83 Q 0.725;84 F 0.995**;85 A 0.832;86 E 0.996**;87 T 0.995**;88 E 0.999**;89 N 0.993**;90 F 0.975*;91 K 0.999**;92 R 0.841;93 P 0.999**;94 I 0.968*;95 R 0.999**;96 N 0.820;98 M…
LOC101802936	positive	6.14e-05	0.000370569	2 M 0.724;3 M 0.942;6 K 0.649;7 R 0.983*;8 A 0.766;10 V 0.782;11 L 0.566;14 L 0.966*;22 Q 0.597;23 Y 0.601;24 F 0.952*;25 R 0.988*;26 A 0.923;33 R 0.672;39 S 0.617;52 H 0.692;53 C 0.990**;57 V 0.880;60 S 0.515;62 W 0.994**;63 F 0.995**;64 K 0.952*;66 R 0.957*;67 Y 0.870;68 D 0.909;70 A 0.909;71 V 0.671;73 P 0.777;75 L 0.967*;76 T 0.975*;77 V 0.820;79 A 0.655;80 Q 0.664;81 D 0.950*;84 P 0.608;87 I…
ATXN7L1	positive	0	0	59 - 0.982*;60 - 0.997**;61 - 0.997**;62 - 0.926;63 - 0.603;64 - 0.987*;65 - 0.839;66 - 0.676;67 - 0.839;68 - 0.685;69 - 0.989*;71 - 0.712;72 - 0.724;75 - 0.998**;78 - 0.989*;79 - 0.998**;80 - 0.756;81 - 0.710;82 - 0.765;83 - 0.984*;84 - 0.998**;86 - 0.990*;87 - 0.940;88 - 0.994**;89 - 0.988*;90 - 0.986*;92 - 0.810;93 - 0.980*;94 - 0.711;96 - 0.991**;97 - 0.988*;98 - 0.839;122 - 0.610;229 N 0.625…
LOC101800119	positive	3.63e-09	3.52e-08	31 M 0.668;32 D 0.804;33 K 0.612;35 L 0.678;36 E 0.599;37 P 0.776;39 E 0.573;40 T 0.760;41 Q 0.848;42 D 0.745;47 S 0.976*;48 S 0.886;49 I 0.940;52 Q 0.531;55 T 0.578;56 D 0.673;59 L 0.738;146 T 0.661;148 L 0.748;156 G 0.779;185 L 0.662;
FASN	positive	0.0060082	0.0268652	6 I 0.726;12 K 0.728;44 I 0.728;56 D 0.727;91 L 0.710;112 S 0.745;113 G 0.738;114 S 0.718;117 A 0.746;121 S 0.733;122 Q 0.717;126 E 0.738;133 T 0.887;176 R 0.725;177 H 0.879;179 Q 0.847;184 L 0.710;189 N 0.728;196 T 0.746;205 M 0.754;207 S 0.894;208 P 0.726;211 T 0.823;214 A 0.884;220 N 0.728;246 I 0.729;268 M 0.908;275 S 0.875;277 Y 0.713;280 C 0.726;287 V 0.779;290 V 0.726;292 A 0.726;303 Q 0.7…
PKD2L2	positive	5.58e-05	0.000337974	56 S 0.739;63 K 0.926;69 Q 0.503;96 Q 0.525;102 G 0.601;129 H 0.689;159 T 0.551;168 Y 0.858;172 K 0.524;184 S 0.892;192 R 0.858;194 L 0.521;198 A 0.563;213 Y 0.872;256 I 0.906;259 Y 0.834;264 L 0.836;295 S 0.569;304 Y 0.660;318 P 0.562;323 K 0.783;373 V 0.805;390 Y 0.552;413 A 0.528;426 R 0.527;428 V 0.804;453 E 0.588;464 N 0.534;481 Y 0.534;488 N 0.901;493 W 0.829;499 Y 0.555;501 R 0.870;507 T 0…
GPR107	positive	4.87e-05	0.00029714	16 - 0.887;17 - 0.952*;22 - 0.782;25 - 0.527;34 - 0.646;36 - 0.626;38 - 0.698;39 - 0.806;40 - 0.609;42 - 0.527;45 - 0.683;72 - 0.846;111 S 0.934;114 A 0.981*;200 S 0.742;279 H 0.755;462 T 0.723;469 L 0.723;470 I 0.910;476 M 0.771;478 F 0.666;479 C 0.896;480 V 0.764;481 L 0.740;482 L 0.808;483 A 0.712;
SPAG5	positive	2.71e-07	2.17e-06	181 - 0.523;187 - 0.613;199 - 0.507;202 - 0.527;203 - 0.513;210 - 0.591;214 - 0.530;216 - 0.612;221 - 0.552;248 - 0.601;251 - 0.507;257 - 0.687;263 - 0.501;279 - 0.532;281 - 0.519;304 - 0.515;306 - 0.591;309 - 0.535;323 - 0.553;324 - 0.564;329 - 0.516;337 - 0.528;341 - 0.582;356 - 0.526;357 - 0.579;365 - 0.565;366 - 0.538;369 - 0.528;382 - 0.513;390 - 0.512;442 - 0.530;448 - 0.566;453 - 0.551;456…
ZNF277	positive	3.41e-12	4.46e-11	12 P 0.613;15 A 0.532;31 S 0.766;40 - 0.730;41 - 0.507;47 S 0.961*;49 P 0.824;63 A 0.876;66 N 0.696;84 V 0.669;158 Q 0.540;161 Y 0.759;217 N 0.704;218 L 0.974*;219 Q 0.998**;220 C 0.991**;221 L 0.996**;222 Y 0.786;223 C 0.997**;224 E 0.891;225 K 0.680;226 V 0.998**;227 F 0.995**;228 R 0.657;229 D 0.676;230 K 0.979*;231 N 0.998**;232 T 0.998**;233 L 0.845;241 Q 0.834;279 L 0.750;295 C 0.998**;296 …
GEMIN2	positive	0	0	11 - 0.760;12 - 0.795;14 - 0.823;15 - 0.567;19 - 0.639;20 - 0.778;21 - 0.654;22 - 0.782;23 - 0.928;25 - 0.787;27 - 0.767;32 - 0.913;35 - 0.827;36 - 0.809;37 - 0.922;39 - 0.991**;41 M 1.000**;43 I 0.999**;44 Y 0.989*;45 N 0.884;46 H 0.968*;47 L 0.999**;48 S 0.984*;49 Q 0.775;50 Y 0.988*;51 R 0.990*;52 N 0.997**;53 K 0.862;54 C 0.997**;55 N 0.991**;66 H 0.996**;67 L 0.972*;68 F 0.990**;70 L 0.859;7…
CEBPZ	positive	1.17e-09	1.19e-08	25 - 0.523;32 - 0.827;49 - 0.657;50 - 0.776;54 M 0.723;55 S 0.797;60 L 0.776;61 T 0.775;139 S 0.701;499 C 0.579;824 S 0.526;854 F 0.514;
ZC3H15	positive	0	0	12 M 0.988*;13 T 0.708;14 S 0.922;15 T 0.982*;16 S 0.965*;18 S 0.972*;20 C 0.984*;21 R 0.981*;22 R 0.967*;23 C 0.975*;24 L 0.806;25 P 0.931;26 P 0.817;27 D 0.690;28 R 0.972*;29 R 0.845;30 Q 0.776;31 A 0.850;32 F 0.982*;35 S 0.964*;36 A 0.970*;37 G 0.775;38 P 0.958*;39 A 0.960*;40 R 0.972*;41 A 0.966*;42 I 0.777;43 P 0.767;44 P 0.931;45 A 0.785;46 L 0.950;47 S 0.802;48 D 0.739;49 T 0.969*;50 R 0.9…
KCNK1	positive	0	0	26 L 0.936;28 L 0.998**;30 Y 0.998**;31 L 0.951*;32 L 1.000**;33 Y 0.935;34 L 0.999**;36 F 0.999**;37 G 0.998**;38 A 0.962*;39 V 0.999**;40 V 0.998**;42 S 1.000**;43 S 1.000**;44 V 0.984*;45 E 1.000**;54 Q 1.000**;55 E 0.997**;57 G 0.934;58 K 0.999**;59 L 0.999**;60 K 0.995**;63 F 1.000**;64 L 0.855;65 E 0.980*;68 A 0.966*;86 S 0.999**;87 N 1.000**;88 Y 0.999**;90 V 0.941;91 S 1.000**;92 V 0.997*…
ACE2	positive	8.95e-05	0.00052947	2 G 0.668;4 V 0.849;9 A 0.705;10 L 0.842;11 A 0.688;14 H 0.646;16 L 0.985*;17 G 0.731;18 T 0.690;22 K 0.889;28 K 0.651;48 - 0.598;255 L 0.543;295 D 0.982*;299 K 0.612;476 R 0.608;553 N 0.512;673 R 0.597;691 V 0.535;733 A 0.553;
GSC2	positive	0.00109637	0.00559991	86 F 0.507;126 A 0.824;131 C 0.825;264 C 0.504;320 L 0.767;324 H 0.770;326 E 0.682;327 Y 0.928;328 F 0.849;329 A 0.837;330 V 0.889;337 Q 0.922;339 Q 0.984*;342 V 0.619;353 R 0.939;355 A 0.971*;356 S 0.999**;
SLC30A6	positive	5.68e-05	0.000343951	3 M 0.505;4 L 0.556;74 K 0.919;509 T 0.991**;
ARPC3	positive	0	0	2 V 0.834;45 N 0.796;46 A 0.982*;47 K 0.991**;48 G 0.892;49 E 0.989*;50 G 0.981*;52 G 0.992**;53 E 0.780;92 T 0.965*;93 N 0.901;94 P 0.988*;95 P 0.999**;96 T 0.998**;97 V 0.997**;98 C 0.997**;99 D 0.999**;100 F 0.991**;101 K 0.994**;102 A 0.870;103 Y 0.986*;104 S 0.894;105 P 0.999**;106 A 0.995**;107 W 0.980*;117 C 0.984*;118 F 0.983*;119 C 0.888;120 R 0.999**;121 E 0.995**;124 S 0.797;125 L 0.82…
IL10RA	positive	0.010645	0.0452947	6 C 0.896;10 L 0.684;11 P 0.882;13 S 0.914;14 T 0.864;15 C 0.961*;19 N 0.777;43 R 0.934;46 A 0.920;48 R 0.875;50 R 0.718;116 V 0.548;147 A 0.850;167 R 0.547;189 K 0.801;193 V 0.511;203 P 0.739;224 I 0.717;335 F 0.544;362 A 0.626;374 W 0.576;386 A 0.697;393 A 0.642;524 W 0.577;604 T 0.739;
SEH1L	positive	0	0	72 H 0.645;73 R 0.613;74 V 0.575;76 V 0.668;77 R 0.957*;78 W 0.841;79 A 0.674;80 R 0.537;82 R 0.896;83 Q 0.925;84 G 0.581;86 A 0.704;87 E 0.554;88 R 0.634;89 F 0.992**;90 A 0.887;91 P 0.778;93 L 0.956*;96 S 0.899;97 A 0.983*;98 P 0.654;102 K 0.915;103 Q 0.739;104 T 0.918;105 A 0.706;108 K 0.743;110 T 0.687;111 W 0.806;112 L 0.834;113 V 0.785;115 A 0.929;116 I 0.941;117 P 0.803;118 E 0.969*;119 H …
KLHL11	positive	0	0	88 M 0.977*;89 L 0.984*;92 R 0.512;93 K 0.699;251 I 0.726;283 M 0.830;337 S 0.973*;567 S 0.859;645 L 0.978*;646 S 0.985*;647 E 1.000**;648 L 0.972*;649 I 0.995**;650 L 1.000**;651 L 0.999**;652 I 0.998**;653 F 1.000**;654 Q 0.999**;655 F 0.999**;656 S 1.000**;658 Q 0.999**;660 R 0.996**;661 S 0.973*;662 Y 0.998**;663 L 1.000**;664 K 0.998**;665 H 1.000**;671 V 0.975*;672 H 1.000**;673 V 1.000**;6…
HMGCLL1	positive	0	0	22 - 0.869;28 - 0.983*;29 - 0.907;32 - 0.852;39 - 0.729;46 - 0.696;68 - 0.834;82 - 0.767;102 K 0.879;115 Q 0.931;128 S 0.998**;167 A 0.638;264 M 0.980*;265 G 0.999**;266 V 0.951*;267 A 1.000**;268 V 1.000**;269 V 0.847;270 D 0.999**;271 S 0.998**;272 S 0.998**;273 V 0.844;274 A 0.910;275 G 0.999**;277 G 0.915;278 G 0.912;279 C 0.999**;280 P 0.998**;281 Y 0.998**;282 A 0.938;283 K 0.993**;284 G 0.…
NIPAL4	positive	3.97e-06	2.78e-05	24 - 0.704;25 - 0.626;26 - 0.562;29 - 0.625;35 - 0.534;133 - 0.936;135 - 0.988*;136 - 0.573;167 M 0.973*;172 S 0.917;177 S 0.898;178 R 0.921;179 H 0.879;180 Y 0.856;185 C 0.927;
ZIC4	positive	0	0	3 - 0.669;6 - 0.853;14 - 0.574;16 - 0.509;24 - 0.641;42 L 0.659;45 - 0.794;49 - 0.505;61 - 0.510;84 - 0.507;91 - 0.752;96 - 0.672;107 R 0.608;124 - 0.668;127 - 0.778;132 - 0.739;134 - 0.502;174 - 0.699;184 - 0.946;406 G 0.970*;407 E 0.943;409 P 0.941;410 F 0.998**;411 K 1.000**;415 E 0.999**;416 F 1.000**;417 E 0.967*;419 C 0.998**;420 D 0.999**;421 R 1.000**;422 R 0.997**;423 F 1.000**;424 A 1.0…
STOM	positive	0	0	3 M 0.828;4 Y 0.884;5 G 0.921;6 Y 0.900;7 Y 0.972*;8 I 0.974*;9 S 0.876;10 L 0.990*;11 T 0.970*;12 F 0.929;14 E 0.501;15 D 0.978*;17 A 0.994**;18 I 0.986*;19 C 0.990*;20 P 0.952*;21 V 0.916;23 F 0.675;24 E 0.889;25 T 0.553;26 T 0.999**;27 S 0.999**;28 S 0.505;29 W 0.975*;31 L 0.502;32 L 0.790;33 L 0.933;34 L 0.860;35 K 0.966*;36 I 0.970*;37 S 0.993**;38 S 0.974*;39 F 0.810;40 G 0.863;64 - 0.680;6…
AFF1	positive	4.28e-08	3.71e-07	30 - 0.635;45 - 0.857;52 S 0.650;81 P 0.611;206 S 0.657;369 G 0.788;604 S 0.837;625 S 0.767;897 L 0.554;930 T 0.753;1052 E 0.919;1053 Y 0.940;1056 A 0.810;1060 D 0.601;1061 A 0.903;1064 P 0.882;1067 A 0.748;1068 Y 0.774;1069 S 0.947;1070 I 0.921;
GK	positive	2.36e-09	2.32e-08	503 - 0.545;509 - 0.512;511 - 0.548;512 - 0.565;519 M 0.851;521 R 0.857;522 K 0.623;523 I 0.602;524 S 0.859;525 K 0.626;531 A 0.768;532 Q 0.866;539 - 0.516;610 M 0.969*;612 K 0.980*;613 E 0.582;614 L 0.984*;615 L 0.981*;616 A 0.718;617 K 0.992**;618 L 0.530;619 K 0.960*;621 K 0.970*;622 K 0.782;623 E 0.886;624 A 0.695;625 Y 0.991**;626 K 0.716;627 R 0.953*;628 R 0.944;629 K 0.996**;630 C 0.978*;6…
SOD2	positive	6.79e-05	0.000406924	19 - 0.618;24 - 0.834;25 - 0.810;28 - 0.802;30 - 0.782;31 - 0.555;35 - 0.738;37 - 0.714;38 - 0.651;39 - 0.638;44 - 0.689;45 - 0.741;46 - 0.801;47 - 0.758;50 - 0.771;51 - 0.761;53 - 0.753;56 - 0.801;57 - 0.628;58 - 0.533;60 - 0.816;61 - 0.762;62 - 0.504;63 - 0.786;65 - 0.839;70 - 0.525;72 - 0.769;73 - 0.745;76 - 0.577;77 - 0.826;79 - 0.810;81 - 0.747;82 - 0.768;84 - 0.768;87 - 0.921;89 - 0.679;90 …
UACA	positive	0.000577286	0.00306255	609 T 0.513;855 K 0.644;928 M 0.575;
FGF1	positive	0.00813331	0.0356344	65 G 0.778;78 R 0.558;85 K 0.717;95 A 0.872;96 P 0.986*;97 A 0.936;98 T 0.991**;99 V 0.910;100 L 0.503;101 K 0.981*;104 Q 0.829;107 D 0.609;117 E 0.995**;119 A 0.814;122 R 0.686;123 Y 0.933;124 R 0.936;125 P 0.987*;126 M 0.912;127 G 0.976*;128 H 0.995**;129 H 0.730;130 S 0.778;131 S 0.995**;132 F 0.998**;133 S 0.995**;134 W 0.756;
TP53RK	positive	6.93e-10	7.25e-09	46 G 0.537;47 E 0.581;48 P 0.532;49 L 0.941;55 T 0.533;61 H 0.522;62 C 0.915;63 R 0.685;64 R 0.886;65 E 0.650;66 Q 0.792;67 T 0.569;68 R 0.534;69 R 0.780;71 N 0.796;72 P 0.536;73 H 0.813;75 R 0.882;76 G 0.863;77 G 0.585;78 L 0.975*;79 E 0.640;80 T 0.562;81 L 0.524;82 E 0.506;102 S 0.795;103 S 0.786;105 N 0.746;106 S 0.806;107 D 0.528;110 S 0.758;111 L 0.616;115 L 0.685;116 E 0.917;118 Q 0.975*;12…
DERL2	positive	0	0	5 G 0.982*;6 K 0.995**;7 V 0.968*;8 P 0.623;10 S 0.981*;11 A 0.993**;12 K 0.840;14 R 0.995**;15 L 0.866;16 R 0.920;18 R 0.823;19 S 0.969*;20 G 0.766;21 N 0.993**;22 R 0.905;23 E 0.981*;47 R 0.981*;49 G 0.962*;50 V 0.507;51 V 0.971*;53 L 0.706;54 S 0.510;55 C 0.916;57 E 0.962*;58 K 0.986*;80 Q 0.989*;
DTHD1	positive	0.000809038	0.00421206	38 L 0.551;148 M 0.664;200 A 0.670;707 E 0.822;924 I 0.589;934 S 0.845;938 S 0.663;949 L 0.823;951 E 0.810;952 E 0.624;953 L 0.527;954 A 0.530;955 Q 0.817;958 T 0.538;980 P 0.637;981 N 0.663;
DYDC1	positive	0.000377496	0.00206278	52 L 0.701;91 E 0.963*;95 R 0.862;98 E 0.921;148 N 0.870;
SERINC2	positive	0.00173376	0.00847918	25 M 0.787;28 G 0.531;32 R 0.903;33 T 0.707;35 K 0.999**;37 L 0.804;39 E 0.989*;41 Q 0.788;42 K 0.998**;43 R 0.989*;45 Q 0.995**;46 K 0.996**;47 A 0.980*;48 R 0.648;50 G 0.936;52 R 0.986*;54 S 0.930;55 L 0.808;56 P 0.976*;61 Q 0.984*;96 A 0.527;98 W 0.840;166 F 0.947;379 M 0.932;424 V 0.957*;446 T 0.771;
PDCL2	positive	8.5e-06	5.69e-05	25 - 0.526;26 - 0.784;28 - 0.688;30 - 0.641;32 - 0.735;33 - 0.796;67 - 0.674;69 - 0.787;71 - 0.595;72 - 0.593;74 - 0.771;80 - 0.512;81 - 0.589;83 - 0.619;84 - 0.535;86 - 0.663;87 - 0.724;89 - 0.703;125 C 0.768;218 V 0.962*;221 H 0.876;228 L 0.532;255 P 0.517;316 Q 0.721;
NPC1	positive	0	0	44 D 0.598;57 L 0.981*;58 P 0.549;63 S 0.504;66 G 0.503;68 S 0.694;69 A 0.929;70 Q 0.500;71 L 0.692;74 A 0.821;84 W 0.643;85 K 0.590;87 E 0.608;93 R 0.567;97 M 0.529;99 E 0.632;105 N 0.552;107 F 0.582;241 H 0.756;375 A 0.820;694 D 0.946;1137 M 0.520;1359 H 0.673;1367 G 0.720;
RTEL1	positive	2.17e-06	1.57e-05	2 I 0.777;3 K 0.758;9 - 0.500;20 A 0.795;21 V 0.869;22 S 0.902;24 K 0.771;25 Q 0.867;26 I 0.875;27 V 0.877;28 T 0.801;31 P 0.804;33 R 0.721;38 N 0.743;41 S 0.884;42 S 0.813;57 N 0.868;59 F 0.759;60 F 0.831;61 F 0.909;62 F 0.776;87 L 0.623;94 - 0.502;99 V 0.836;148 P 0.794;171 T 0.779;289 I 0.708;338 D 0.743;430 G 0.607;776 L 0.606;1182 G 0.743;1189 Q 0.907;1286 R 0.761;1291 N 0.939;1315 E 0.902;1…
MCM3AP	positive	1.59e-10	1.79e-09	5 - 0.665;50 - 0.697;51 - 0.674;53 - 0.595;59 - 0.678;60 - 0.643;61 - 0.595;65 - 0.649;81 - 0.742;92 - 0.683;116 - 0.728;117 - 0.557;118 - 0.724;136 - 0.649;147 - 0.554;151 - 0.540;152 - 0.564;155 - 0.623;157 - 0.539;169 - 0.640;174 - 0.574;213 - 0.506;258 - 0.933;263 - 0.508;265 - 0.970*;267 - 0.853;270 - 0.601;472 I 0.576;533 I 0.666;908 S 0.685;1202 Y 0.647;1211 W 0.666;1379 Q 0.612;1665 S 0.7…
IGFN1	positive	7.44e-15	1.28e-13	5 Q 0.940;10 L 0.821;118 V 0.581;294 L 0.682;399 C 0.907;525 - 0.575;546 - 0.780;889 - 0.838;891 - 0.732;895 - 0.593;901 - 0.813;902 - 0.773;905 - 0.915;907 - 0.723;960 - 0.809;974 A 0.792;1020 - 0.787;1071 V 0.792;1249 - 0.809;1285 A 0.753;1362 A 0.740;1413 - 0.575;1416 - 0.811;1470 A 0.666;1626 V 0.688;1684 V 0.662;1848 R 0.529;1850 R 0.695;1995 C 0.507;2238 Q 0.576;2592 S 0.948;2668 Y 0.960*;2…
THOC2	positive	2.59e-06	1.85e-05	21 Y 0.983*;23 N 0.745;24 G 0.697;25 E 0.813;26 K 0.954*;36 F 0.613;56 T 0.892;408 V 0.876;1459 E 0.694;1494 R 0.952*;1495 R 0.539;1496 K 0.959*;1498 D 0.934;1499 T 0.527;1503 P 0.981*;1506 S 0.944;1507 S 0.956*;
SPACA1	positive	0.00116333	0.00590725	11 - 0.694;21 - 0.882;22 - 0.517;24 - 0.625;35 - 0.520;37 - 0.524;44 F 0.638;106 K 0.586;111 V 0.874;126 T 0.624;127 N 0.560;146 Q 0.858;151 W 0.555;161 A 0.672;183 L 0.862;208 I 0.667;234 L 0.790;239 P 0.691;240 R 0.600;244 - 0.878;257 I 0.917;266 V 0.696;277 I 0.543;298 D 0.907;
LEF1	positive	3.95e-11	4.71e-10	78 - 0.661;79 - 0.765;80 - 0.543;82 - 0.708;85 - 0.816;86 - 0.676;89 - 0.675;91 - 0.645;92 - 0.812;93 - 0.576;105 M 0.922;106 P 0.965*;109 L 0.565;112 T 0.919;113 E 0.968*;116 G 0.950*;117 V 0.904;120 L 0.821;137 P 0.806;138 L 0.621;139 F 0.953*;303 - 0.953*;332 S 0.795;337 S 0.568;647 A 0.631;650 G 0.966*;668 L 0.991**;669 L 0.555;670 E 0.961*;671 M 0.982*;672 E 0.880;673 A 0.969*;674 C 0.976*;
CARD19	positive	3.12e-12	4.1e-11	46 - 0.734;48 - 0.700;53 - 0.782;54 - 0.529;55 - 0.826;58 - 0.526;61 - 0.805;62 - 0.771;63 - 0.795;64 - 0.769;66 - 0.695;67 - 0.763;68 - 0.668;69 - 0.793;70 - 0.714;77 - 0.993**;145 E 0.724;
RMDN3	positive	1.85e-05	0.000118256	60 A 0.515;64 D 0.594;65 S 0.648;251 D 0.706;334 S 0.663;439 L 0.672;
KCTD17	positive	0	0	55 A 0.807;95 Q 0.730;125 D 0.743;144 S 0.844;206 N 0.762;237 T 1.000**;238 V 1.000**;239 H 0.935;289 S 1.000**;290 L 0.999**;292 S 0.995**;293 L 0.997**;294 P 0.999**;295 P 0.999**;296 H 0.865;297 G 0.982*;298 L 0.787;299 S 1.000**;300 S 0.998**;301 A 0.937;303 Q 0.885;304 V 0.561;305 P 0.999**;307 S 0.999**;308 P 0.897;312 P 0.751;313 K 0.987*;314 P 1.000**;315 R 0.985*;316 A 0.539;317 L 0.981*…
PRPF6	positive	2.22e-16	4.34e-15	2 - 0.893;3 - 0.955*;4 - 0.751;7 - 0.875;8 - 0.959*;9 - 0.527;10 - 0.957*;11 - 0.917;13 - 0.914;14 - 0.940;15 - 0.891;16 - 0.960*;17 - 0.912;19 - 0.958*;22 - 0.861;25 - 0.972*;26 - 0.659;27 - 0.934;29 - 0.926;31 - 0.516;32 - 0.964*;33 - 0.919;34 - 0.955*;37 - 0.919;38 - 0.910;101 - 0.900;103 - 0.776;104 - 0.944;108 - 0.971*;110 A 0.906;112 K 0.876;563 C 0.950*;564 Q 0.961*;567 L 0.845;568 C 0.901…
RBFOX1	positive	0	0	119 - 1.000**;120 - 0.963*;121 - 0.999**;122 - 0.998**;123 - 0.965*;124 - 0.887;125 - 0.959*;126 - 0.976*;150 M 0.991**;151 E 0.989*;152 D 0.910;153 K 0.993**;154 G 0.816;155 S 0.995**;156 R 0.851;157 M 0.995**;158 V 0.969*;159 Q 0.982*;160 Q 0.798;161 S 0.828;162 N 0.987*;163 L 0.977*;164 N 0.993**;165 S 0.981*;166 G 0.811;167 N 0.981*;168 Q 0.996**;175 K 0.579;183 L 0.985*;184 Q 0.958*;233 V 0.…
TMEFF1	positive	4.3e-06	2.99e-05	27 - 0.612;29 - 0.630;52 - 0.723;57 - 0.962*;60 - 0.583;62 - 0.733;71 Q 0.686;78 S 0.967*;79 H 0.535;80 L 0.994**;82 N 0.626;90 D 0.856;91 I 0.582;92 K 0.675;101 H 0.901;114 M 0.974*;163 R 0.646;183 A 0.657;425 R 0.550;428 Q 0.578;
DOT1L	positive	9.48e-06	6.31e-05	30 E 0.549;31 R 0.529;32 E 0.846;250 K 0.532;364 N 0.565;379 V 0.570;684 Q 0.564;696 H 0.764;784 A 0.545;837 V 0.583;915 N 0.555;1115 V 0.549;1295 - 0.575;1355 - 0.573;1422 - 0.570;1548 I 0.876;1549 F 0.911;1551 H 0.874;1567 S 0.878;1568 S 0.567;1724 V 0.567;1725 T 0.582;1726 L 0.772;1728 M 0.768;1729 Q 0.565;1731 P 0.867;1733 A 0.562;1734 S 0.773;1735 H 0.578;1737 S 0.903;
FAM241A	positive	4.09e-14	6.55e-13	2 M 0.534;3 A 0.914;4 L 0.544;5 S 0.923;6 N 0.825;7 E 0.938;8 L 0.694;9 R 0.866;11 - 0.783;12 - 0.867;13 - 0.894;42 N 0.939;47 - 0.894;61 - 0.823;62 - 0.690;63 - 0.611;66 - 0.950;68 - 0.682;70 - 0.916;74 - 0.832;75 - 0.737;76 - 0.993**;78 - 0.882;135 I 0.555;
ZFYVE21	positive	2.41e-13	3.59e-12	4 C 0.926;7 R 0.998**;9 A 0.989*;10 K 0.978*;11 K 0.978*;12 L 0.916;13 V 0.984*;14 R 0.995**;15 S 0.808;16 P 0.987*;17 S 0.989*;19 L 0.990*;20 R 0.980*;21 M 0.869;23 P 0.980*;25 H 1.000**;26 R 0.996**;27 S 0.999**;29 R 0.661;30 S 0.990**;31 P 0.984*;120 T 0.752;223 F 0.667;224 S 0.611;
ZDHHC1	positive	2.31e-05	0.000146797	300 A 0.789;376 M 0.615;424 L 0.966*;427 A 0.882;428 A 0.812;429 A 0.803;432 S 0.626;433 S 0.769;434 H 0.768;440 V 0.593;454 A 0.811;455 A 0.803;531 E 0.710;
MVB12B	positive	0	0	70 G 0.890;183 G 0.888;200 N 0.861;224 S 0.926;225 Q 0.929;270 A 0.959*;271 M 0.991**;272 D 0.926;278 G 0.999**;279 V 0.998**;280 P 0.999**;281 F 0.994**;282 M 0.998**;283 I 0.998**;284 S 0.987*;285 E 0.925;286 K 0.866;287 F 0.998**;288 A 0.913;289 C 0.999**;290 A 0.998**;291 P 0.994**;292 E 0.998**;294 M 1.000**;295 Q 0.990*;296 P 0.998**;297 V 0.844;298 D 1.000**;299 L 0.996**;302 I 0.998**;303…
GABRA4	positive	0	0	17 - 0.735;18 M 0.869;19 E 0.780;20 N 0.551;21 Q 0.864;22 V 0.831;23 T 0.773;24 E 0.754;27 A 0.999**;28 L 0.949;29 G 0.570;30 E 0.959*;31 D 0.957*;32 T 0.938;33 N 0.564;34 L 0.985*;35 K 0.570;36 E 0.974*;37 D 0.935;38 H 0.922;39 E 0.936;40 W 0.909;41 - 0.997**;43 - 0.997**;44 - 0.924;45 - 0.984*;46 - 0.932;47 - 0.874;48 - 0.696;49 - 0.645;50 - 0.735;51 - 0.771;52 - 0.937;53 - 0.983*;54 Q 0.989*;5…
TP53BP1	positive	0	0	66 - 0.623;68 - 0.513;73 - 0.548;76 - 0.670;83 - 0.513;90 - 0.626;93 - 0.520;94 - 0.569;96 - 0.560;100 - 0.556;101 - 0.538;115 - 0.604;118 - 0.523;119 - 0.641;123 - 0.572;132 - 0.564;146 - 0.544;152 - 0.593;159 - 0.523;164 - 0.538;195 - 0.632;205 - 0.772;245 - 0.657;287 - 0.561;306 S 0.558;568 P 0.948;764 W 0.609;868 Q 0.781;1126 S 0.539;1389 I 0.653;
DNAJA2	positive	2.1e-13	3.14e-12	18 S 0.970*;19 G 0.551;20 A 0.862;21 S 0.948;22 K 0.958*;23 A 0.756;24 L 0.943;25 L 0.855;26 A 0.909;27 L 0.912;28 T 0.850;30 A 0.921;31 E 0.780;32 A 0.565;38 A 0.861;39 M 0.989*;40 G 0.994**;41 S 0.752;42 R 0.513;43 A 0.700;44 F 0.646;45 R 0.909;150 S 0.803;203 S 0.995**;204 L 0.798;205 E 0.999**;207 L 0.859;209 N 0.991**;210 G 0.916;211 K 0.992**;212 T 0.999**;213 T 0.744;216 K 0.998**;220 S 0.…
MED1	positive	0	0	2 - 0.723;3 - 0.664;4 - 0.985*;5 - 0.988*;8 - 0.992**;9 - 0.985*;10 - 0.731;11 - 0.989*;12 - 0.891;13 - 0.947;15 - 0.589;16 - 0.947;36 M 0.999**;37 S 0.998**;38 S 0.692;39 L 0.829;40 L 0.798;41 E 0.898;59 H 0.998**;60 A 0.903;61 K 0.868;62 F 0.946;63 N 1.000**;64 Q 0.889;65 N 1.000**;66 R 0.998**;68 W 0.846;69 T 0.997**;70 E 0.898;71 T 0.997**;72 M 0.995**;73 K 0.779;74 L 0.920;75 V 0.997**;77 Q …
NFATC1	positive	2.25e-10	2.49e-09	4 G 0.801;5 R 0.725;6 L 0.809;9 G 0.760;10 D 0.861;11 R 0.810;13 G 0.881;14 Q 0.846;18 G 0.845;21 T 0.674;22 P 0.970*;23 I 0.693;24 L 0.925;25 L 0.846;27 V 0.887;28 A 0.888;29 E 0.720;35 G 0.714;38 V 0.719;42 L 0.885;43 F 0.624;45 G 0.554;48 S 0.806;49 N 0.564;231 S 0.630;862 A 0.927;996 V 0.819;998 E 0.997**;999 I 0.993**;1000 I 0.641;1001 R 0.968*;1002 N 0.927;1003 D 0.986*;1006 S 0.966*;1010 H…
SLC10A4	positive	9.74e-14	1.5e-12	3 C 0.866;6 R 0.704;8 V 0.627;14 S 0.544;43 K 0.969*;49 C 0.866;50 A 0.600;51 L 0.748;54 N 0.713;55 G 0.806;60 R 0.977*;67 A 0.714;69 D 0.638;70 R 0.831;76 I 0.552;118 P 0.625;125 S 0.519;177 K 0.881;178 T 0.979*;179 R 0.722;181 T 0.988*;186 P 0.536;188 A 0.509;191 A 0.532;193 G 0.516;194 A 0.738;195 P 0.999**;196 R 0.673;208 F 0.662;210 A 0.725;211 S 0.772;214 N 0.910;215 R 0.999**;226 R 0.916;2…
NAAA	positive	8.3e-08	7.03e-07	6 - 0.667;9 - 0.872;10 - 0.790;13 - 0.849;14 - 0.852;15 - 0.759;17 - 0.804;23 - 0.744;24 - 0.890;25 - 0.797;26 - 0.847;62 - 0.564;63 - 0.544;65 - 0.573;66 - 0.657;68 - 0.801;71 P 0.541;200 D 0.882;
WBP4	positive	0	0	9 - 0.515;10 - 0.729;11 - 0.917;12 - 0.928;13 - 0.746;16 - 0.899;19 - 0.646;21 - 0.820;23 - 0.773;26 - 0.696;27 - 0.681;28 - 0.751;31 - 0.709;32 - 0.511;38 - 0.720;39 - 0.526;44 - 0.623;45 - 0.824;50 - 0.721;52 - 0.772;53 - 0.755;55 - 0.754;56 - 0.590;91 - 0.597;92 - 0.742;93 - 0.531;94 - 0.850;96 - 0.810;97 - 0.908;99 - 0.828;100 - 0.905;101 - 0.821;102 - 0.824;103 - 0.842;104 - 0.782;105 - 0.91…
ADGRF5	positive	7.29e-08	6.19e-07	121 R 0.555;125 S 0.585;133 F 0.634;147 F 0.874;162 D 0.653;163 F 0.515;164 P 0.620;166 V 0.821;168 Y 0.571;170 V 0.539;171 D 0.596;174 V 0.550;175 S 0.673;179 S 0.578;180 S 0.877;181 F 0.586;182 L 0.567;183 V 0.631;184 P 0.600;187 E 0.636;189 F 0.885;190 K 0.570;191 N 0.893;192 L 0.933;195 P 0.623;196 V 0.859;202 D 0.549;206 T 0.782;207 I 0.710;214 T 0.579;220 G 0.718;223 K 0.611;227 S 0.623;230…
ABRACL	positive	1.33e-13	2.02e-12	25 M 0.997**;26 N 0.999**;27 V 1.000**;28 E 0.999**;30 E 0.981*;31 I 0.939;32 N 0.999**;33 L 0.999**;34 L 0.975*;36 E 1.000**;37 E 0.974*;38 I 0.998**;45 N 0.969*;101 M 0.970*;
ABCD3	positive	2.23e-07	1.8e-06	60 - 0.800;62 - 0.557;66 - 0.775;67 - 0.555;69 - 0.840;72 - 0.940;83 - 0.679;92 - 0.909;95 - 0.764;102 - 0.533;140 - 0.741;256 K 0.539;519 S 0.671;
SPTY2D1	positive	0	0	55 M 0.945;57 R 0.986*;59 R 0.615;61 - 0.644;62 - 0.819;65 - 0.607;66 - 0.562;69 - 0.883;75 - 0.654;79 - 0.699;80 - 0.762;84 - 0.733;98 - 0.887;102 N 0.981*;103 - 0.506;104 - 0.984*;105 - 0.812;106 - 0.971*;108 - 0.679;110 - 0.791;111 - 0.806;116 - 0.616;120 - 0.861;121 - 0.753;123 - 0.800;124 - 0.685;125 - 0.670;131 - 0.687;132 - 0.705;133 - 0.825;137 - 0.758;139 - 0.778;140 - 0.687;141 - 0.794;…
KIDINS220	positive	1.31e-06	9.7e-06	137 V 0.922;160 H 0.802;1220 A 0.763;1313 T 0.709;1757 T 0.798;
CDC45	positive	0.00737628	0.032518	44 R 0.962*;47 K 0.867;48 D 0.926;49 G 0.504;68 A 0.771;69 V 0.959*;71 W 0.981*;73 L 0.893;202 N 0.805;397 R 0.780;
LOC101790203	positive	1.33e-15	2.45e-14	186 P 0.963*;187 G 1.000**;188 E 0.857;189 Q 0.914;190 * 0.908;192 S 1.000**;194 P 0.729;196 P 0.986*;197 A 0.999**;203 R 0.933;204 A 1.000**;205 L 0.720;207 V 0.949;443 N 0.819;444 Y 0.791;445 T 0.998**;446 F 0.809;447 W 1.000**;462 F 0.996**;463 D 0.704;465 V 0.979*;466 M 0.801;467 E 0.722;470 K 0.773;471 K 0.970*;472 H 0.997**;473 L 0.997**;474 K 0.508;475 P 0.997**;476 H 0.960*;477 - 0.684;48…
DTWD1	positive	8.67e-07	6.56e-06	6 - 0.838;8 - 0.685;11 - 0.856;16 - 0.900;17 - 0.853;24 - 0.882;25 - 0.692;28 - 0.871;32 - 0.618;42 T 0.989*;56 T 0.750;101 S 0.727;198 Y 0.880;
PHKB	positive	2.53e-06	1.81e-05	168 C 0.991**;184 L 0.516;318 G 0.884;767 A 0.950;793 S 0.822;798 A 0.969*;800 S 0.972*;802 L 0.921;803 G 0.978*;806 V 0.952*;807 D 0.945;808 S 0.949;812 S 0.924;816 V 0.682;
ART4	positive	0	0	55 M 0.505;178 Y 0.734;214 V 0.663;251 Q 0.919;274 S 0.560;275 R 0.915;276 T 0.991**;277 V 1.000**;278 V 0.999**;279 S 1.000**;280 L 0.872;281 P 0.694;283 L 0.963*;285 R 0.588;286 S 0.571;287 S 0.776;292 S 0.867;294 L 0.978*;295 V 0.767;297 G 1.000**;298 Q 0.967*;300 V 0.579;301 M 0.922;302 D 1.000**;303 A 0.992**;304 L 0.972*;305 V 0.848;306 T 1.000**;307 S 0.997**;308 T 0.999**;309 Y 1.000**;31…
LEMD3	positive	0	0	12 - 0.586;14 - 0.744;17 - 0.540;19 M 0.986*;20 N 0.988*;24 C 0.917;29 W 0.945;30 D 0.971*;31 C 0.594;33 N 0.687;34 I 0.957*;35 I 0.623;38 G 0.597;39 V 0.789;41 A 0.728;42 K 0.709;43 A 0.713;45 V 0.934;53 - 0.756;56 - 0.510;59 - 0.505;60 - 0.638;63 - 0.504;64 - 0.739;65 - 0.739;66 - 0.745;67 - 0.739;112 - 0.775;117 - 0.585;119 - 0.663;127 - 0.775;128 - 0.793;130 - 0.639;131 - 0.665;133 - 0.669;13…
SHPRH	positive	3.8e-08	3.34e-07	54 V 0.960*;116 V 0.745;585 R 0.773;610 S 0.754;1667 H 0.909;1668 T 0.837;1669 S 0.966*;1670 S 0.947;1676 E 0.962*;1677 A 0.926;1678 S 0.535;1679 V 0.955*;1682 V 0.954*;1683 A 0.838;1684 D 0.881;1686 A 0.851;1688 L 0.857;1693 T 0.658;1694 E 0.737;1697 E 0.631;1698 E 0.762;1700 E 0.665;
LOC101798185	positive	3.8e-14	6.11e-13	12 M 0.994**;13 C 0.885;14 C 0.994**;15 S 0.998**;16 A 0.988*;17 R 0.999**;18 A 0.996**;19 N 0.999**;20 S 0.999**;21 T 0.998**;24 T 0.996**;25 M 0.996**;26 L 0.910;27 A 0.885;29 S 0.999**;30 V 0.952*;31 M 0.999**;32 S 0.810;34 H 0.919;35 S 0.999**;36 L 0.996**;37 C 0.994**;38 S 0.882;39 S 0.921;42 Q 0.995**;140 I 0.600;
LEKR1	positive	2.64e-08	2.37e-07	107 S 0.514;111 C 0.674;112 L 0.513;114 R 0.571;138 V 0.707;286 E 0.622;288 S 0.877;289 K 0.909;290 L 0.753;291 N 0.940;292 Q 0.773;294 L 0.568;297 S 0.793;299 R 0.951*;300 E 0.646;301 N 0.776;302 E 0.944;303 S 0.879;305 Q 0.689;306 E 0.981*;307 K 0.939;311 L 0.884;312 T 0.876;313 L 0.962*;314 V 0.984*;317 T 0.920;318 V 0.531;323 Q 0.953*;330 Q 0.963*;337 N 0.969*;345 E 0.968*;346 T 0.733;347 L 0…
MRM3	positive	0.000448925	0.00242599	83 C 0.674;262 G 0.747;308 K 0.830;317 R 0.664;
TMEM129	positive	2.18e-05	0.000139203	46 - 0.719;49 - 0.554;52 - 0.893;53 - 0.690;54 - 0.726;55 - 0.992**;56 - 0.845;57 - 0.994**;58 - 0.987*;59 - 0.978*;61 - 0.788;62 - 0.844;63 - 0.576;64 - 0.980*;65 - 0.824;66 - 0.977*;67 - 0.747;68 - 0.771;69 - 0.685;70 - 0.977*;71 - 0.809;72 - 0.987*;73 - 0.968*;74 - 0.980*;75 - 0.982*;77 - 0.986*;78 - 0.992**;79 - 0.976*;80 - 0.984*;81 - 0.841;82 - 0.895;83 - 0.687;85 A 0.711;87 V 0.829;88 Q 0.…
TDRD1	positive	9.08e-14	1.41e-12	103 - 0.977*;107 - 0.937;109 - 0.545;168 - 0.508;169 - 0.537;175 - 0.551;178 - 0.877;179 - 0.539;185 - 0.591;257 - 0.777;260 - 0.689;262 - 0.847;281 - 0.640;492 T 0.568;530 H 0.883;554 E 0.554;560 I 0.677;609 R 0.522;613 T 0.552;640 E 0.629;655 V 0.926;658 C 0.811;659 I 0.910;661 D 0.963*;663 F 0.826;669 S 0.919;672 Q 0.948;674 P 0.886;675 E 0.993**;676 N 0.550;677 F 0.531;679 C 0.856;680 Q 0.958…
LOC101800436	positive	9.84e-07	7.39e-06	13 - 0.750;14 - 0.651;15 - 0.734;16 - 0.606;19 - 0.658;23 - 0.510;24 - 0.664;26 - 0.716;30 - 0.700;31 - 0.547;32 - 0.526;33 - 0.973*;36 - 0.826;38 - 0.733;40 - 0.581;41 - 0.578;46 - 0.642;51 - 0.511;52 - 0.538;53 - 0.800;56 - 0.564;59 - 0.653;64 - 0.623;66 - 0.563;67 - 0.713;68 - 0.700;70 - 0.700;71 - 0.734;74 - 0.596;76 - 0.685;79 - 0.545;82 - 0.503;83 - 0.668;85 - 0.697;90 - 0.571;91 - 0.973*;9…
BDKRB1	positive	0.0111572	0.0472174	144 R 0.826;231 S 0.601;234 Q 0.631;240 K 0.634;241 S 0.887;276 I 0.752;348 S 0.564;350 P 0.585;359 S 0.596;360 S 0.518;362 T 0.594;
LURAP1L	positive	1.93e-12	2.59e-11	2 S 0.998**;3 I 0.558;5 R 0.803;6 T 0.821;7 A 0.971*;8 M 0.711;9 R 0.711;10 G 0.913;11 E 0.855;13 L 0.838;14 T 0.853;16 L 0.551;17 Q 0.782;18 E 0.927;19 N 0.963*;21 Q 0.868;22 T 0.777;23 S 0.929;24 T 0.922;25 C 0.608;27 V 0.596;80 - 0.533;81 - 0.648;83 - 0.652;84 - 0.760;85 - 0.640;87 - 0.816;90 - 0.778;91 - 0.714;92 - 0.745;93 - 0.714;97 - 0.526;100 L 0.778;101 F 0.803;102 L 0.548;103 F 0.804;10…
CCND1	positive	0	0	7 C 1.000**;8 C 1.000**;9 E 0.998**;10 V 0.999**;11 E 0.998**;12 T 0.961*;13 I 0.961*;14 R 0.997**;16 A 0.958*;17 Y 0.991**;18 L 0.999**;19 D 1.000**;24 N 0.999**;25 D 0.999**;26 R 0.922;27 V 0.998**;29 Q 0.964*;30 T 0.938;31 M 0.999**;32 L 0.999**;33 K 1.000**;34 A 0.957*;35 E 1.000**;36 E 0.994**;37 T 0.999**;38 C 0.999**;39 S 0.985*;41 S 0.999**;42 V 0.999**;43 S 0.943;44 Y 0.956*;46 K 1.000**…
PSMD4	positive	4.66e-13	6.76e-12	432 A 0.666;434 V 0.641;436 S 0.613;437 S 0.613;438 T 0.743;470 G 0.999**;472 D 1.000**;474 N 0.993**;475 N 1.000**;479 A 0.932;480 I 1.000**;481 R 0.946;482 N 1.000**;483 A 1.000**;484 M 0.992**;486 S 0.999**;488 A 0.932;489 S 0.985*;490 Q 0.995**;491 A 0.999**;492 S 0.997**;493 K 0.999**;494 E 0.969*;495 S 0.902;496 K 0.982*;497 D 0.998**;498 K 0.999**;499 K 1.000**;
GOT2	positive	1.18e-05	7.78e-05	232 - 0.513;235 - 0.793;236 - 0.773;237 - 0.643;239 - 0.777;241 - 0.857;243 - 0.963*;246 - 0.556;253 - 0.698;611 L 0.948;613 S 0.967*;619 T 0.505;
CASC1	positive	0.000220281	0.00123563	3 S 0.552;4 R 0.556;9 A 0.835;10 S 0.525;11 G 0.539;12 K 0.889;14 K 0.701;15 L 0.839;16 S 0.618;154 L 0.580;333 T 0.860;369 P 0.597;426 P 0.584;521 T 0.647;569 H 0.614;641 T 0.755;
TXNL1	positive	2.94e-09	2.87e-08	14 - 0.983*;15 - 0.985*;16 - 0.989*;17 - 0.979*;18 - 0.997**;19 - 0.981*;20 - 0.989*;21 - 0.996**;22 - 0.998**;23 - 0.780;24 - 0.845;25 - 0.883;26 - 0.995**;194 I 0.537;259 K 0.524;318 S 0.987*;

## Sheet: B. dn-ds analysis
FamID	lnL(alt)	lnL(null)	LRT(2*(lnL(alt)-lnL(null)))	p-value (χ2)	ω(dN/dS) for TG birds	ω(dN/dS) for BG birds	ω(TG)-ω(BG)	Gene name
1997	-2053.63	-2134.75	162.236	0	0.387567	-1	1.38757	SIAH1
4314	-1903.13	-1935.3	64.3374	1.11022e-15	0.366467	-1	1.36647	PCMT1
5802	-1172.71	-1192.16	38.9012	4.45816e-10	0.535933	-0.601633	1.13757	LYRM4
3003	-4504.52	-4526.92	44.8081	2.17317e-11	0.0847	-1	1.0847	CUL5
7011	-4305.64	-4353.24	95.1993	0	0.271167	-0.612033	0.8832	EED
5859	-1106.55	-1110.63	8.1613	0.00427936	0.251833	-0.577033	0.828867	CRIPT
2451	-1650.19	-1705.41	110.449	0	0.457533	-0.308	0.765533	RAB12
7478	-586.796	-614.202	54.8117	1.32672e-13	0.386433	-0.2783	0.664733	ABRACL
3388	-1024.62	-1030.65	12.0672	0.000513163	0.305933	-0.3235	0.629433	GABARAPL1
6266	-3267.88	-3278.21	20.6638	5.47407e-06	0.0697667	-0.537167	0.606933	UXS1
3521	-3364.28	-3499.36	270.161	0	0.2403	-0.3285	0.5688	GNB5
6370	-4209.37	-4312.6	206.458	0	0.245867	-0.2806	0.526467	CACNB4
3090	-3286.05	-3331.91	91.7346	0	0.4754	-0.0387	0.5141	LOC106498884
4254	-2876.78	-2895.54	37.5304	8.99993e-10	0.960167	0.452933	0.507233	OLAH
10443	-2296.24	-2300.03	7.58816	0.00587529	0.299833	-0.198767	0.4986	FAM43A
9359	-1609.39	-1621.04	23.2927	1.39126e-06	0.1643	-0.328867	0.493167	PCGF3
3019	-3495.77	-3517.26	42.9759	5.54181e-11	0.2009	-0.253667	0.454567	PRKAG2
7754	-2181.75	-2191.53	19.5706	9.69492e-06	0.205167	-0.239267	0.444433	SRD5A2
6731	-9901.42	-9949.33	95.8153	0	0.6598	0.223567	0.436233	LOC106486448
2203	-2719.76	-2743.1	46.6788	8.36309e-12	0.139433	-0.2958	0.435233	FRRS1L
7572	-2241.11	-2263.51	44.7977	2.18484e-11	0.116467	-0.3119	0.428367	GPR139
4633	-2922.86	-2982.69	119.674	0	0.118533	-0.308067	0.4266	AEBP2
10488	-4074.99	-4080.97	11.9743	0.000539394	0.7502	0.330567	0.419633	SLC9A3R1
3507	-1188.73	-1195.56	13.6509	0.000220138	0.0960333	-0.321667	0.4177	TRAPPC3
6844	-3432.67	-3556.64	247.95	0	0.474733	0.0631667	0.411567	RBFOX1
8625	-1140.61	-1151	20.7871	5.13285e-06	-0.268167	-0.665633	0.397467	MAGOH
8905	-3154.46	-3188.01	67.1037	2.22045e-16	0.0649333	-0.332067	0.397	EIF3E
1950	-906	-923.514	35.0296	3.24732e-09	0.194733	-0.1999	0.394633	LSM8
6917	-893.516	-899.613	12.193	0.000479687	0.0752333	-0.318	0.393233	UBL3
9361	-1604.53	-1608.33	7.59877	0.0058408	0.157167	-0.234733	0.3919	RAN
5262	-3228.46	-3275.4	93.8756	0	-0.275267	-0.6657	0.390433	SUDS3
5801	-5668.85	-5674.71	11.7325	0.000614186	0.0703667	-0.3196	0.389967	GNE
4962	-2027.86	-2052.74	49.7536	1.74327e-12	0.890733	0.501367	0.389367	LOC106494808
7338	-4004.46	-4027.49	46.0569	1.1487e-11	0.0580667	-0.328633	0.3867	FUBP1
8922	-1190.79	-1197.45	13.3112	0.000263825	-0.6208	-1	0.3792	UBE2G2
8367	-2791.55	-2808.92	34.7377	3.77255e-09	0.1155	-0.263667	0.379167	GNAO1
7701	-2424.85	-2527.85	205.994	0	0.4751	0.1018	0.3733	RAB43
2782	-1969.23	-2003.55	68.6387	1.11022e-16	0.499233	0.144467	0.354767	IFT27
9918	-5704.03	-5707.91	7.77063	0.00531025	0.501567	0.148033	0.353533	TMPRSS13
5422	-2674.81	-2719.82	90.0333	0	0.0256333	-0.3215	0.347133	CNOT2
7376	-4441.68	-4463.44	43.5045	4.22975e-11	0.572967	0.2291	0.343867	PAWR
6573	-899.807	-912.332	25.0497	5.58722e-07	-0.6582	-1	0.3418	UBE2W
3945	-2379.43	-2407.18	55.5051	9.32587e-14	0.4949	0.153667	0.341233	UTP23
5581	-689.092	-701.717	25.2508	5.03381e-07	0.601633	0.263667	0.337967	LOC106488275
6812	-2645.59	-2652.6	14.0065	0.000182183	0.590433	0.2526	0.337833	LOC106498589
5733	-2065.41	-2123.01	115.205	0	0.3833	0.0459333	0.337367	CCND1
2075	-3905.51	-3917.34	23.6726	1.14196e-06	0.3213	-0.01	0.3313	RBMS3
10773	-3421.04	-3483.94	125.791	0	0.527	0.196433	0.330567	LIN28A
6766	-1987.09	-2000.24	26.2911	2.93638e-07	0.612633	0.2843	0.328333	LOC106488259
3455	-2630.6	-2653.99	46.7742	7.96541e-12	0.514933	0.200367	0.314567	LOC106483336
3694	-1733.32	-1765.55	64.4441	9.99201e-16	0.486033	0.173	0.313033	SH3BGR
5679	-1912	-1949.02	74.0377	0	0.363567	0.0513	0.312267	LOC106493740
5615	-8004.28	-8009.79	11.0247	0.000899077	0.5655	0.2554	0.3101	TLR5
10629	-6018.48	-6088.37	139.786	0	0.492867	0.1879	0.304967	LOC106489726
2913	-3610.99	-3702.59	183.2	0	0.3182	0.0137	0.3045	WDR20
3236	-2833.15	-2947.39	228.469	0	0.043	-0.261367	0.304367	DCAF7
6913	-5279.79	-5511.4	463.233	0	0.465933	0.163967	0.301967	SNTG2
5856	-6686.46	-6697.68	22.4371	2.17134e-06	0.645433	0.3437	0.301733	GSDMA
9155	-4189.25	-4242.35	106.219	0	0.348633	0.0474	0.301233	WAC
5465	-6036.39	-6057.73	42.6718	6.47393e-11	0.429433	0.129	0.300433	BACE2
6806	-6874.99	-6892.81	35.6477	2.36422e-09	0.3827	0.0851333	0.297567	GK
5212	-1192.7	-1213.85	42.3081	7.79674e-11	0.4534	0.156667	0.296733	LOC106497183
6959	-1228.72	-1316.23	175.022	0	0.367867	0.0713333	0.296533	FAM19A4
3804	-4983.18	-5018.57	70.7794	0	0.4494	0.154033	0.295367	FOXA2
6377	-4605.08	-4733.09	256.018	0	0.426667	0.1322	0.294467	ZNF385D
3273	-3151.11	-3165.36	28.4966	9.38619e-08	0.525667	0.231967	0.2937	LOC106493104
7524	-1330.88	-1352.92	44.078	3.15552e-11	0.328767	0.0357	0.293067	PPIL3
9319	-1721.72	-1726.24	9.03301	0.00265147	0.396333	0.104967	0.291367	MTHFS
5343	-3569.2	-3732.85	327.314	0	0.3506	0.0607333	0.289867	LOC106494751
4286	-2678.87	-2686.73	15.7319	7.29829e-05	0.3407	0.0514667	0.289233	EMC7
7292	-2543.36	-2642.42	198.107	0	0.580533	0.2927	0.287833	PCNP
5232	-1756.76	-1780.48	47.4324	5.69345e-12	0.463367	0.1766	0.286767	PRIMA1
2487	-2573.38	-2609.71	72.6614	0	0.524733	0.238133	0.2866	ARV1
2173	-3244.88	-3257.35	24.9365	5.92498e-07	0.3243	0.0395333	0.284767	ARRDC3
6868	-3739.83	-3831.53	183.392	0	0.3677	0.0844	0.2833	MYC
8544	-5128.55	-5296.71	336.307	0	0.408167	0.127467	0.2807	GABRA4
2590	-3241.75	-3294.28	105.058	0	0.799633	0.519267	0.280367	ATP5G3
4869	-2197.83	-2254.18	112.704	0	0.3674	0.0885333	0.278867	OLIG3
3355	-3469.43	-3518.23	97.6026	0	0.416867	0.141467	0.2754	UBE2Q2
9441	-2479.82	-2486.86	14.0678	0.000176339	0.346767	0.0749667	0.2718	TPD52
4258	-1004.67	-1025.54	41.7443	1.04024e-10	0.3526	0.0817	0.2709	SLC48A1
6468	-1023.29	-1049.57	52.5562	4.1811e-13	0.440967	0.170167	0.2708	LOC106486394
4486	-2740.62	-2788.09	94.9563	0	0.360433	0.095	0.265433	SLC35B3
3567	-4435.99	-4442.61	13.2388	0.00027422	0.372033	0.1072	0.264833	SNRNP48
6819	-4421.07	-4448.52	54.8939	1.27232e-13	0.348733	0.0845	0.264233	LOC106482209
6521	-3892.24	-3918.7	52.9202	3.47389e-13	0.452867	0.188933	0.263933	RNF32
6719	-3255.97	-3267.74	23.5369	1.22543e-06	0.418833	0.155733	0.2631	DCP2
2918	-1646.93	-1677.25	60.6236	6.88338e-15	0.305867	0.0444	0.261467	FAM3C
6158	-6493.18	-6517.31	48.2692	3.71547e-12	0.364167	0.103467	0.2607	PGR
4126	-5044.87	-5110.27	130.796	0	0.617667	0.357033	0.260633	BMP2
4994	-6648.73	-6673.84	50.2087	1.38234e-12	0.393367	0.133133	0.260233	LOC106491086
9009	-3666.02	-3687.59	43.1403	5.09512e-11	0.335333	0.0763	0.259033	LOC106486457
6658	-1842.32	-1857.53	30.4093	3.49856e-08	0.421767	0.1662	0.255567	LOC106487530
2735	-2189.94	-2211.96	44.04	3.21729e-11	0.378967	0.124033	0.254933	SRP14
7416	-4383.12	-4516.04	265.829	0	0.424	0.169967	0.254033	ARID3C
4152	-2352.44	-2377.52	50.1683	1.41109e-12	0.471833	0.2188	0.253033	FAM210B
4306	-2658.47	-2701.37	85.7942	0	0.6205	0.368	0.2525	IQCK
8812	-2558.03	-2607.11	98.1656	0	0.3567	0.104267	0.252433	KCNK1
7738	-5002.47	-5007.93	10.9262	0.000948127	0.536067	0.286033	0.250033	CCDC125
7970	-6280.18	-6329.05	97.7401	0	0.0601667	-0.187633	0.2478	LZTR1
5129	-2408.61	-2421.72	26.2207	3.04547e-07	0.4478	0.2002	0.2476	MEMO1
4294	-2928.25	-2960.72	64.9418	7.77156e-16	0.490767	0.244833	0.245933	MESDC2
2843	-1702.99	-1781.44	156.908	0	0.2826	0.0374	0.2452	NAA50
2215	-7014.41	-7030.04	31.2685	2.24698e-08	0.5436	0.298567	0.245033	SELE
10004	-5364.71	-5397.52	65.6142	5.55112e-16	0.509067	0.265	0.244067	LOC106491513
9338	-1912.36	-1935.3	45.8777	1.25873e-11	0.615	0.372833	0.242167	UBE2G1
5882	-2066.23	-2093.86	55.257	1.05693e-13	0.287733	0.0464	0.241333	CTDSPL
5021	-3415.31	-3473.16	115.701	0	0.301	0.0602	0.2408	TFAP2C
1757	-1704.35	-1728.68	48.6527	3.05544e-12	0.405267	0.1658	0.239467	IL22
6137	-1379.7	-1392.92	26.4467	2.70912e-07	0.3512	0.112233	0.238967	SSU72
4842	-1190.12	-1214.68	49.1311	2.39408e-12	0.131533	-0.106967	0.2385	FGF10
5999	-2582.56	-2711.47	257.827	0	0.2572	0.0202667	0.236933	PARVA
4838	-991.827	-1006.04	28.4286	9.72203e-08	-0.0816667	-0.318167	0.2365	BTF3L4
2630	-6103.79	-6107.44	7.28989	0.00693439	0.499767	0.2659	0.233867	AGGF1
1735	-1204.18	-1241.08	73.7888	0	0.369467	0.136467	0.233	CHIC2
7788	-1373.74	-1412.27	77.0602	0	0.454733	0.2226	0.232133	BMF
9181	-3769.2	-3817.02	95.6537	0	0.4408	0.2087	0.2321	CWC27
2974	-2559.58	-2598.64	78.1261	0	0.317733	0.0864	0.231333	HMGCLL1
7558	-2338.74	-2362.45	47.4252	5.71432e-12	0.2614	0.0306667	0.230733	SGCD
4045	-2886.28	-2927.05	81.5471	0	0.324967	0.0948333	0.230133	STOM
3335	-2509.38	-2534.83	50.895	9.74332e-13	0.4207	0.190567	0.230133	PIK3IP1
1371	-5693.3	-5708.12	29.6442	5.19073e-08	0.3048	0.0749	0.2299	LOC106493817
2660	-2761.88	-2786.58	49.3891	2.0991e-12	0.0209333	-0.208467	0.2294	LOC106489986
9281	-2435.11	-2451.9	33.5701	6.87413e-09	0.3847	0.156067	0.228633	ATXN3
2965	-1470.8	-1480.27	18.9265	1.35854e-05	-0.096	-0.323633	0.227633	RAB7A
3338	-16633.7	-16648.5	29.5331	5.49694e-08	0.693	0.466267	0.226733	ADGRF5
3896	-6448.69	-6477.44	57.5016	3.37508e-14	0.4706	0.244833	0.225767	CCDC173
8798	-2675.72	-2686.02	20.6121	5.62404e-06	0.3555	0.130033	0.225467	ZDHHC20
1919	-2819.93	-2847.4	54.9451	1.23901e-13	0.356	0.131433	0.224567	MEAF6
7858	-5296	-5334.29	76.5709	0	0.531467	0.307067	0.2244	LOC106493830
4041	-2111.4	-2126.7	30.609	3.1563e-08	0.3108	0.0883333	0.222467	SYCP3
8228	-5298.83	-5408.72	219.792	0	0.328733	0.1064	0.222333	CREB3L2
2513	-3109.24	-3115.85	13.2231	0.000276517	0.515433	0.293933	0.2215	VSTM2B
9042	-2756.84	-2771.37	29.0684	6.9867e-08	0.264933	0.0436667	0.221267	SDF4
8720	-1756.01	-1798.21	84.3906	0	0.364167	0.1443	0.219867	ADI1
6043	-2558.83	-2604.16	90.6592	0	0.2796	0.06	0.2196	SRSF5
5847	-2803.11	-2816.39	26.5549	2.56159e-07	0.252167	0.0330333	0.219133	CA8
6254	-1588.06	-1601.64	27.172	1.86134e-07	0.3547	0.136867	0.217833	MSRB3
2844	-4742.46	-4762.37	39.8021	2.81044e-10	0.940833	0.724233	0.2166	CD47
2274	-2079.72	-2108.76	58.087	2.5091e-14	0.398267	0.185433	0.212833	TCEANC2
10939	-1998.08	-2007.07	17.9783	2.23441e-05	0.253833	0.0410667	0.212767	GNMT
5415	-2869.88	-2882.96	26.1642	3.13587e-07	0.3286	0.1159	0.2127	LHX6
6649	-4387.92	-4442.66	109.491	0	0.503367	0.290867	0.2125	RBFOX2
6015	-2747.84	-2820.5	145.317	0	0.2659	0.0550667	0.210833	STX18
9448	-2652.36	-2657.2	9.68832	0.00185443	0.464633	0.253967	0.210667	LOC106500015
5538	-2801.85	-2807.54	11.3815	0.000741802	0.3916	0.181033	0.210567	IGFBP7
1999	-4968.77	-4991.16	44.793	2.19007e-11	0.416133	0.205933	0.2102	SDE2
6669	-6438.96	-6443.51	9.09527	0.00256272	0.4739	0.264	0.2099	COL13A1
7855	-1891.22	-1896.6	10.7485	0.00104361	0.4298	0.220367	0.209433	TSPAN2
5221	-1778.96	-1802.41	46.9006	7.46792e-12	0.292	0.0844667	0.207533	TIMP4
9031	-1996.81	-2010.21	26.7804	2.27933e-07	0.233933	0.0264667	0.207467	ZCRB1
4509	-4440.32	-4460.65	40.6458	1.82482e-10	0.3021	0.0948667	0.207233	ALDH5A1
8960	-1781.33	-1822.21	81.775	0	0.2669	0.062	0.2049	DCTD
4034	-3109.95	-3140.04	60.1775	8.65974e-15	0.500767	0.2973	0.203467	AASDHPPT
4385	-3453.49	-3464.8	22.6247	1.96939e-06	1.0338	0.830433	0.203367	SPACA1
6857	-2567.26	-2585.11	35.7016	2.29974e-09	0.226267	0.0232333	0.203033	THOC3
6797	-3976.17	-4047.63	142.923	0	0.284	0.0812	0.2028	TBX20
8774	-3302.42	-3355.45	106.053	0	0.3681	0.166533	0.201567	RPIA
2856	-2060.32	-2071.75	22.8689	1.73434e-06	0.3491	0.148033	0.201067	ARL3
6351	-2318.44	-2343.36	49.8326	1.67444e-12	0.675867	0.475567	0.2003	ITGB3BP
2081	-1713.13	-1719	11.7485	0.000608918	0.3532	0.152933	0.200267	NDUFB8
8611	-2351.14	-2359.91	17.531	2.82667e-05	0.2945	0.0943	0.2002	LOC106484383
3471	-3826.71	-3857.63	61.8498	3.77476e-15	0.375867	0.1762	0.199667	ZADH2
3202	-5664.98	-5698.3	66.626	3.33067e-16	0.223467	0.0256667	0.1978	HNRNPU
4672	-4826.48	-4831.58	10.201	0.00140364	0.3129	0.1162	0.1967	MLYCD
6399	-2957.04	-2981.21	48.3576	3.55171e-12	0.253767	0.0573667	0.1964	PLEKHA1
4107	-4491.08	-4578.29	174.413	0	0.281033	0.0851	0.195933	NPEPL1
2816	-7194.5	-7200.6	12.1938	0.000479495	0.548933	0.354167	0.194767	TRIM25
7146	-7304.37	-7319.69	30.6401	3.10606e-08	0.227633	0.0329667	0.194667	KLHL29
4541	-2866.36	-2875.24	17.7589	2.50746e-05	0.372933	0.178367	0.194567	CREG2
3124	-3824.06	-3843.95	39.7677	2.86031e-10	0.409533	0.215233	0.1943	AKAP7
1648	-2067.19	-2086.06	37.734	8.10797e-10	0.429367	0.235433	0.193933	LOC106482749
10651	-9274.23	-9277.88	7.31023	0.00685633	0.4304	0.238667	0.191733	LOC106491389
6519	-3748.49	-3792.26	87.5451	0	0.314933	0.123267	0.191667	NPM1
9320	-1572.13	-1578.4	12.5419	0.000397931	0.365767	0.1752	0.190567	CDKN2C
6560	-3299.81	-3487.34	375.06	0	0.3485	0.159733	0.188767	EPHX4
5023	-4213.05	-4221.34	16.5891	4.64179e-05	0.543967	0.355533	0.188433	FFAR4
5505	-4708.32	-4741.91	67.1774	2.22045e-16	0.273433	0.0850333	0.1884	LOC106494678
3468	-4176.6	-4190.88	28.5629	9.07031e-08	0.371333	0.1833	0.188033	SUCNR1
10337	-4971.36	-5011.47	80.2249	0	0.272067	0.0846333	0.187433	SLC16A10
4951	-4234.2	-4272.04	75.6668	0	0.264733	0.078	0.186733	PLA2G15
4623	-1839.33	-1855.57	32.4762	1.2066e-08	0.4206	0.2343	0.1863	LOC106499789
9283	-3473.6	-3487.36	27.5232	1.55224e-07	0.581567	0.395533	0.186033	TMEM154
8841	-2894.61	-2934.6	79.9763	0	0.351567	0.165667	0.1859	ATG3
6457	-7596	-7610.27	28.5341	9.20633e-08	0.4971	0.312233	0.184867	LOC106492591
4776	-6619.85	-6763.7	287.713	0	0.224333	0.0416333	0.1827	SLITRK3
7767	-3189.8	-3220.26	60.9248	5.9952e-15	0.256	0.0737333	0.182267	DNAJA2
4751	-1350.58	-1362.79	24.4273	7.71685e-07	0.208867	0.0270333	0.181833	TIMM17A
6902	-1958.98	-1975.45	32.9577	9.41876e-09	0.376867	0.195333	0.181533	LOC106488484
6494	-4083.44	-4087.57	8.26732	0.00403651	0.411433	0.230733	0.1807	LOC106498663
3528	-5995.89	-6033.02	74.271	0	0.367433	0.1872	0.180233	LOC106497885
3437	-7064.75	-7072.12	14.7423	0.000123252	0.241333	0.0614	0.179933	LOC106489268
6847	-3760.18	-3790.69	61.0351	5.55112e-15	0.279933	0.1007	0.179233	MVB12B
5379	-3986.92	-4003.89	33.9427	5.67603e-09	0.273967	0.0948	0.179167	TTC8
2763	-4133.82	-4138.12	8.59122	0.00337788	0.427933	0.249633	0.1783	LOC106486441
9929	-5060.59	-5064.86	8.53257	0.00348847	0.708267	0.5303	0.177967	LOC106495640
10953	-4516.06	-4583.23	134.332	0	0.260867	0.0836	0.177267	IRF2BPL
7160	-1180.15	-1207.5	54.6853	1.41442e-13	0.195467	0.0182667	0.1772	ATP6V0C
2025	-17384.9	-17417.9	65.916	4.44089e-16	0.5409	0.365433	0.175467	PTPRJ
4560	-8835.06	-8845.02	19.919	8.07945e-06	0.3817	0.206333	0.175367	LOC106492492
6384	-1917.28	-1931.93	29.3045	6.18532e-08	0.451567	0.2763	0.175267	FGF12
10447	-10389.4	-10395.3	11.9344	0.000551083	0.434067	0.259433	0.174633	TANGO6
7155	-2452.89	-2491.58	77.3895	0	0.360233	0.186233	0.174	SHOX
6752	-6515.53	-6523.38	15.6864	7.47581e-05	0.590933	0.4171	0.173833	SGOL1
7234	-8205.73	-8210.18	8.89471	0.00285999	0.363033	0.1892	0.173833	LOC106486658
5322	-2593.78	-2611.5	35.4256	2.64982e-09	0.3201	0.146767	0.173333	FUT4
4334	-1494.74	-1520.26	51.0466	9.01945e-13	-0.1544	-0.3276	0.1732	FKBP1B
4179	-1909.66	-1913.12	6.92005	0.00852345	0.264433	0.0914	0.173033	ELOVL4
1968	-4908.56	-4927.99	38.8547	4.56544e-10	0.270333	0.0980667	0.172267	TTC26
7982	-3895.14	-3904.92	19.5464	9.81851e-06	0.4998	0.328033	0.171767	GLT1D1
3967	-3835.26	-3928.29	186.056	0	0.218833	0.0473	0.171533	LOC106493458
2199	-4433.34	-4528.61	190.536	0	0.468567	0.297467	0.1711	MOK
9156	-3881.78	-4078.13	392.7	0	0.234967	0.0638667	0.1711	ADCYAP1R1
2407	-2582.44	-2614.94	64.9994	6.66134e-16	0.373667	0.202567	0.1711	ST6GALNAC6
9783	-4656.86	-4700.56	87.4029	0	0.636733	0.465767	0.170967	SHH
6569	-2831.42	-2869.16	75.4831	0	0.273933	0.103433	0.1705	HUS1
2077	-3116	-3120.63	9.25603	0.00234722	0.7558	0.5854	0.1704	LOC106489787
6080	-3390.36	-3434.97	89.2157	0	0.224667	0.0546	0.170067	LOC106485325
6101	-8898.92	-8932.07	66.3102	4.44089e-16	0.451867	0.2821	0.169767	PKD2L2
5349	-3062.28	-3110.83	97.1106	0	0.420367	0.250667	0.1697	RBKS
4643	-3928.68	-3961.17	64.9877	7.77156e-16	0.2974	0.131433	0.165967	HPD
4550	-3732.77	-3743.56	21.5769	3.39925e-06	0.191767	0.026	0.165767	COPS4
6323	-2007.67	-2021.32	27.2996	1.74247e-07	0.2617	0.0959667	0.165733	GSX2
6466	-1958.25	-1971.23	25.9598	3.48597e-07	-0.150667	-0.316367	0.1657	GCH1
9112	-2858.65	-2863.03	8.75491	0.0030877	0.2789	0.113267	0.165633	GPN2
3775	-3561.46	-3583.21	43.4891	4.26329e-11	0.3103	0.145633	0.164667	CCBE1
2871	-4511.42	-4551.89	80.9318	0	0.233867	0.0696333	0.164233	SLC38A7
5950	-3832.6	-3870.29	75.3827	0	0.3487	0.184967	0.163733	SETD8
7057	-3158.82	-3165.73	13.8221	0.000200954	0.3837	0.2208	0.1629	TMEM186
5365	-4691.85	-4767.34	150.965	0	0.269167	0.1068	0.162367	SEH1L
8649	-1762.72	-1786.42	47.3978	5.79492e-12	0.5034	0.341033	0.162367	LOC106489679
5663	-7571.34	-7589.66	36.6362	1.42362e-09	0.2906	0.128267	0.162333	LOC106492722
8897	-22187.6	-22325	274.886	0	0.585833	0.4237	0.162133	TOPAZ1
4322	-3641.47	-3650.84	18.7308	1.50531e-05	0.2836	0.121533	0.162067	PDE7A
4791	-2588.44	-2597.76	18.6469	1.57305e-05	0.391233	0.229433	0.1618	TFPI2
5456	-9253.21	-9272.76	39.1071	4.01189e-10	0.304067	0.142433	0.161633	LOC106494859
3855	-4057.65	-4065.31	15.3275	9.03888e-05	0.3198	0.158233	0.161567	POLR1E
10854	-4729.54	-4739.97	20.866	4.92565e-06	0.577967	0.4165	0.161467	SCN4B
7036	-3488.58	-3491.96	6.76162	0.00931392	0.412267	0.2511	0.161167	LPAR5
4350	-3493.92	-3507.37	26.9028	2.13952e-07	0.374067	0.212933	0.161133	FOXI3
3679	-2961.7	-3021.13	118.857	0	0.429033	0.268067	0.160967	KITLG
2698	-4187.84	-4215.8	55.9197	7.54952e-14	0.2508	0.0898667	0.160933	RNF217
5556	-3055.1	-3121.36	132.522	0	0.309633	0.1491	0.160533	MNAT1
10425	-2043.76	-2069.28	51.0427	9.03722e-13	0.320767	0.160367	0.1604	HSPE1
4465	-1860.4	-1885.48	50.1714	1.40887e-12	0.403067	0.242667	0.1604	NUDT14
9302	-3771.29	-3778.2	13.8283	0.000200299	0.343767	0.183633	0.160133	TRAF4
7353	-3006.09	-3047.12	82.0535	0	0.4708	0.3108	0.16	TTPA
6832	-3313.88	-3333.31	38.8733	4.52229e-10	0.306033	0.146133	0.1599	AAGAB
3362	-2895.04	-2913.84	37.5965	8.69992e-10	0.426267	0.266867	0.1594	NUDT7
3811	-5817.89	-5836.56	37.3426	9.90958e-10	0.7068	0.547733	0.159067	FAS
2276	-6549.72	-6601.55	103.666	0	0.376533	0.2179	0.158633	DDX43
2352	-2675.08	-2694.92	39.6793	2.99286e-10	0.332233	0.1737	0.158533	LOC106497007
9761	-2962.17	-2987.64	50.9508	9.4702e-13	0.3495	0.1913	0.1582	LOC106486389
6882	-5091.41	-5098.02	13.2136	0.000277931	0.3006	0.142467	0.158133	LOC106483813
3925	-1870.25	-1883.64	26.7786	2.28148e-07	0.334667	0.177567	0.1571	TM4SF18
2888	-3909.66	-3933.73	48.1482	3.95195e-12	0.2945	0.138267	0.156233	NDUFAF5
8019	-2842.65	-2868.54	51.7751	6.22391e-13	0.212367	0.0571	0.155267	SLC25A3
7349	-2077.56	-2134.27	113.423	0	0.294267	0.139067	0.1552	LOC106498089
6645	-2935.97	-2945.88	19.8222	8.49905e-06	0.371533	0.216433	0.1551	PDCL2
7069	-6387.29	-6408.94	43.2981	4.70038e-11	0.463167	0.308133	0.155033	COIL
8687	-8341.87	-8363.63	43.5246	4.18672e-11	0.441333	0.286867	0.154467	LEMD2
1821	-1798.07	-1837.44	78.7236	0	0.173667	0.0195333	0.154133	PCGF5
9119	-3270.52	-3278.51	15.984	6.38787e-05	0.2263	0.0727333	0.153567	TMEM129
7757	-1638.33	-1644.81	12.9711	0.00031633	0.2189	0.0656333	0.153267	LSM1
8757	-11929.1	-12211.9	565.512	0	0.338267	0.1851	0.153167	MMS22L
3038	-4301.45	-4310.85	18.8038	1.44877e-05	0.3328	0.179733	0.153067	RNMT
2767	-2967.25	-2973.7	12.8967	0.000329156	0.208967	0.0560333	0.152933	DNAJC25
3756	-3127.87	-3169.13	82.5234	0	0.186567	0.0338333	0.152733	FAM199X
8151	-2106.27	-2112.14	11.7454	0.000609938	0.1741	0.0216	0.1525	LDLRAD4
7495	-3914.61	-3933.91	38.5889	5.23169e-10	0.2572	0.104933	0.152267	MOSPD2
4536	-2027.35	-2048.56	42.4184	7.36936e-11	0.209933	0.0578333	0.1521	RAB11A
3743	-3830.18	-4037.65	414.949	0	0.2398	0.0884333	0.151367	LOC106498875
4597	-3930.59	-3938.57	15.9529	6.49396e-05	0.2461	0.0947333	0.151367	LOC106499209
9366	-3968.81	-3972.35	7.07828	0.0078024	0.543933	0.392633	0.1513	MILR1
2373	-1820.86	-1838.61	35.5015	2.54856e-09	0.369267	0.218567	0.1507	LOC106485332
3994	-7299.12	-7314.16	30.0768	4.15276e-08	0.291633	0.141333	0.1503	IL1RAP
5809	-4693.95	-4766.49	145.073	0	0.3073	0.157133	0.150167	FGGY
4424	-2002.02	-2046.82	89.5995	0	0.457	0.306967	0.150033	UBE2F
7859	-5141.09	-5152.94	23.6952	1.12861e-06	0.4159	0.265867	0.150033	PDZK1
3069	-2583.96	-2594.34	20.7624	5.19946e-06	0.237867	0.0881333	0.149733	ACMSD
5853	-3458.86	-3478.4	39.0812	4.0654e-10	0.610667	0.460967	0.1497	CENPK
5607	-4302.87	-4338.64	71.5541	0	0.267733	0.1183	0.149433	SLC1A1
8246	-8215.36	-8318.96	207.209	0	0.3668	0.218033	0.148767	SUSD1
8001	-4846.11	-4851.47	10.7166	0.00106177	0.334033	0.1853	0.148733	FSD1L
1849	-4039.52	-4054.43	29.8204	4.7399e-08	0.3149	0.166833	0.148067	MDM4
6623	-3912.98	-3927.12	28.2864	1.04627e-07	0.2452	0.0976	0.1476	SMYD5
6190	-9574.15	-9585.28	22.2505	2.39299e-06	0.4857	0.338133	0.147567	DTHD1
8047	-4820.59	-4836.69	32.2077	1.38544e-08	0.245533	0.0983	0.147233	DUSP5
9100	-2718.81	-2737.6	37.5819	8.7654e-10	0.274433	0.127467	0.146967	ABHD10
4030	-4170.63	-4220.4	99.5375	0	0.336933	0.190667	0.146267	LOC106491799
2937	-3199	-3228.6	59.2127	1.42109e-14	0.272333	0.126667	0.145667	LOC106498664
9041	-4583.59	-4607.61	48.0441	4.16733e-12	0.175667	0.0303333	0.145333	PDPK1
9124	-5833.68	-5965.56	263.759	0	0.497333	0.352233	0.1451	UBE3D
7200	-3224.5	-3231.96	14.9069	0.000112949	0.418833	0.273767	0.145067	RNASEH2B
8920	-3649.06	-3683.67	69.2292	1.11022e-16	0.398767	0.253733	0.145033	TRIM62
2115	-963.352	-968.538	10.3722	0.00127926	0.261267	0.117133	0.144133	TMEM14A
3010	-2516.95	-2529.12	24.3415	8.06803e-07	0.250033	0.105967	0.144067	HDHD2
6345	-1800.72	-1838.37	75.2988	0	0.512133	0.368533	0.1436	LOC106491291
2765	-12661.8	-12763.6	203.529	0	0.6414	0.4982	0.1432	LOC106491817
5044	-1788.6	-1861.04	144.866	0	0.210467	0.0676333	0.142833	EIF4E2
3816	-2930.52	-2960.43	59.8252	1.04361e-14	0.265667	0.123267	0.1424	SLC25A38
9379	-2929.33	-2983.3	107.933	0	0.2343	0.0925667	0.141733	RAB21
7792	-4373.52	-4381.41	15.7777	7.12379e-05	0.261733	0.120233	0.1415	LOC106492339
4617	-11625.2	-11657.5	64.4395	9.99201e-16	0.3696	0.228567	0.141033	FAM129A
5634	-3351.37	-3374.88	47.0125	7.05347e-12	0.186367	0.0455333	0.140833	CAMK1D
6751	-1861.5	-1888.32	53.6371	2.4114e-13	0.192233	0.0514667	0.140767	ZFYVE21
5043	-2788.39	-2823.03	69.2903	1.11022e-16	0.313467	0.172733	0.140733	PRDM12
10311	-3904.33	-3924.02	39.396	3.45997e-10	0.276267	0.1356	0.140667	NEGR1
6791	-6309.84	-6337.23	54.7791	1.34892e-13	0.288833	0.1485	0.140333	PLAA
6305	-2486.31	-2495.11	17.5996	2.72647e-05	0.176533	0.0370333	0.1395	ING4
8594	-1720	-1747.33	54.6479	1.44107e-13	0.406633	0.2675	0.139133	VAPB
9369	-3519.82	-3527.15	14.6577	0.000128907	0.323367	0.184267	0.1391	LOC106486430
3823	-4988.32	-5003.4	30.1562	3.98603e-08	0.1722	0.0346667	0.137533	SLCO3A1
5170	-6179.8	-6188.19	16.7898	4.17563e-05	0.356833	0.219367	0.137467	CD2AP
6610	-5012.56	-5016.82	8.52013	0.0035124	0.6398	0.502367	0.137433	LOC106490908
9164	-4238.75	-4345.61	213.716	0	0.2861	0.149567	0.136533	CTSC
1841	-6539.7	-6572.93	66.455	3.33067e-16	0.275433	0.139333	0.1361	DCAF6
1749	-4781.95	-4785.51	7.1213	0.00761736	0.549767	0.413833	0.135933	CA9
6218	-2004.84	-2043.12	76.559	0	0.2425	0.1067	0.1358	VHL
7839	-2725.68	-2778.44	105.524	0	-0.182233	-0.317633	0.1354	LOC106497656
5030	-2875.81	-2933.86	116.094	0	0.450233	0.315267	0.134967	LOC106484576
6792	-5416.29	-5425.69	18.7955	1.45509e-05	0.442567	0.308633	0.133933	NME8
4806	-3217.2	-3222.5	10.6132	0.00112285	0.343033	0.209167	0.133867	GPR180
7181	-1316.29	-1330.07	27.5569	1.52539e-07	0.340633	0.2073	0.133333	LOC106494584
3648	-4056.91	-4076.19	38.5685	5.2866e-10	0.445467	0.312167	0.1333	ELP4
7610	-20307.7	-20311.5	7.54784	0.0060082	0.268433	0.1352	0.133233	FASN
9246	-3139.06	-3208.51	138.902	0	0.1869	0.0537333	0.133167	TGDS
3146	-1373.36	-1405.84	64.9569	7.77156e-16	0.183367	0.0506667	0.1327	PRKRIP1
5886	-4376.27	-4408.06	63.5813	1.55431e-15	0.3776	0.244933	0.132667	MTHFSD
3513	-6242.16	-6374.55	264.781	0	0.347467	0.214933	0.132533	PHACTR2
2109	-8939.41	-8944.79	10.7696	0.00103182	0.3085	0.1765	0.132	TACC1
2449	-12699.3	-12817	235.482	0	0.539633	0.4078	0.131833	MLIP
2042	-7726.32	-7769.19	85.739	0	0.321167	0.189467	0.1317	ZNF280D
2729	-5739.37	-5747.76	16.7779	4.2019e-05	0.294333	0.162667	0.131667	CHM
3676	-3356.42	-3371.55	30.2578	3.78275e-08	0.342833	0.2113	0.131533	NIFK
10937	-3608.5	-3640.51	64.028	1.22125e-15	0.253167	0.1218	0.131367	LOC106495634
2804	-1786.98	-1808.35	42.7287	6.28824e-11	0.145833	0.0147	0.131133	GNPDA2
8647	-2199.84	-2226.33	52.9719	3.38396e-13	0.1836	0.053	0.1306	TBC1D7
4984	-2785.45	-2809.92	48.9306	2.65177e-12	0.3442	0.213733	0.130467	RAB18
4812	-6254.99	-6275.36	40.7251	1.75221e-10	0.337567	0.207367	0.1302	GNL3
7818	-3500.25	-3522.73	44.9544	2.01681e-11	0.231933	0.1021	0.129833	ABHD3
5933	-6551.54	-6560.47	17.8665	2.3696e-05	0.3407	0.211	0.1297	TTC25
7432	-3164	-3171.96	15.9182	6.61405e-05	0.253133	0.1236	0.129533	NUBPL
5169	-5700.17	-5703.49	6.65248	0.0099018	0.255933	0.1269	0.129033	GPHN
1810	-3928.29	-3942.48	28.3794	9.97206e-08	0.4721	0.343267	0.128833	RPL7L1
6977	-1741.73	-1754.84	26.2369	3.02001e-07	0.2478	0.119033	0.128767	RPS13
6903	-7087.65	-7097.48	19.6455	9.32218e-06	0.448367	0.320267	0.1281	CAPN13
5110	-7543.89	-7555.77	23.7611	1.09066e-06	0.461233	0.333233	0.128	SOX30
7425	-9682.56	-9708.13	51.1271	8.65752e-13	0.4741	0.346233	0.127867	ZDBF2
2756	-3785.92	-3827.46	83.0886	0	0.264833	0.137	0.127833	PHAX
9202	-5615.17	-5642.56	54.7872	1.34337e-13	0.196333	0.0685333	0.1278	NPLOC4
5560	-18357.8	-18380.5	45.2828	1.70544e-11	0.2106	0.0829	0.1277	MPRIP
2317	-4315.8	-4360.43	89.2694	0	0.309567	0.182367	0.1272	SNX30
5187	-2220.56	-2245.4	49.6868	1.80356e-12	0.3969	0.2701	0.1268	LOC106493170
5047	-3112.86	-3124.83	23.9482	9.89625e-07	0.4216	0.2949	0.1267	LOC106490568
5548	-2255.32	-2360.62	210.604	0	0.384633	0.258067	0.126567	UBE2K
6256	-5854.49	-5908.13	107.283	0	0.240967	0.114733	0.126233	LAP3
6622	-3799.56	-3823.02	46.9179	7.40252e-12	0.250267	0.124033	0.126233	HTR5A
7163	-3536.96	-3546.07	18.2174	1.9707e-05	0.2284	0.102367	0.126033	KCNK12
6150	-3142.43	-3211.69	138.527	0	0.1566	0.0307	0.1259	IRF4
6730	-3743.54	-3783.94	80.8089	0	0.2814	0.155667	0.125733	LRRC59
2177	-3432.96	-3442.88	19.856	8.35019e-06	0.244133	0.1189	0.125233	RASL11B
6217	-1923.18	-1946.61	46.8701	7.58504e-12	0.3013	0.1763	0.125	LOC106498594
2364	-4382.88	-4441.76	117.754	0	0.242967	0.118133	0.124833	PYROXD1
9312	-3168.18	-3181.4	26.4242	2.7409e-07	0.293433	0.168633	0.1248	NUDT13
2909	-2924.58	-2958.84	68.5199	1.11022e-16	0.2686	0.143833	0.124767	CCNYL1
4975	-1359.99	-1382.96	45.9496	1.21336e-11	0.145867	0.0211667	0.1247	RPL12
2786	-3890.33	-3897.25	13.8384	0.000199224	0.2257	0.101133	0.124567	WIPF3
5896	-6042.82	-6050.02	14.3979	0.00014797	0.363133	0.238633	0.1245	SLC13A2
4867	-4060.19	-4065.3	10.2158	0.00139245	0.251433	0.126933	0.1245	NKAP
7062	-4434.42	-4438.47	8.11244	0.00439624	0.323733	0.1995	0.124233	XIAP
9006	-3797.86	-3857.35	118.989	0	0.2974	0.1734	0.124	GLCCI1
3476	-4112.17	-4128.5	32.6593	1.09811e-08	0.176667	0.0529667	0.1237	NCEH1
9451	-2863.47	-2889.69	52.4321	4.45421e-13	0.307467	0.183933	0.123533	LEF1
3918	-3124.93	-3137.26	24.6725	6.79475e-07	0.312767	0.189567	0.1232	HPGD
8352	-3312.97	-3323.15	20.3718	6.37631e-06	0.281767	0.1586	0.123167	ARHGEF39
5790	-3025.05	-3057.83	65.5508	5.55112e-16	0.2626	0.139767	0.122833	NFKBIA
4024	-9068.05	-9125.02	113.952	0	0.311	0.1882	0.1228	IRS2
6173	-2672.16	-2691.28	38.2269	6.2979e-10	0.312567	0.190233	0.122333	CLTA
4740	-8132.47	-8153.52	42.0967	8.68681e-11	0.174033	0.0518	0.122233	IRS1
1884	-2196.77	-2223.18	52.8167	3.66152e-13	0.1943	0.0721667	0.122133	MRGBP
1799	-1173.28	-1183.56	20.5541	5.79682e-06	0.155567	0.0335333	0.122033	MED31
2784	-1224.66	-1253.26	57.2172	3.90799e-14	0.214633	0.0926333	0.122	POLE3
6816	-5937.07	-5962.66	51.1766	8.44214e-13	0.321933	0.2002	0.121733	LOC106488233
5439	-2910.86	-2918.58	15.4299	8.56212e-05	0.364767	0.243167	0.1216	LACTB2
6781	-3245.07	-3261.5	32.8581	9.91376e-09	0.1778	0.0562333	0.121567	CEPT1
7401	-12004.4	-12118	227.238	0	0.221633	0.100133	0.1215	BAZ1A
3188	-8013.38	-8019.01	11.2604	0.000791794	0.531867	0.4106	0.121267	OGFR
7660	-5333.69	-5399.09	130.791	0	0.1483	0.0276	0.1207	KLHL11
6375	-2539.05	-2558.76	39.4182	3.42102e-10	0.415467	0.294967	0.1205	LOC106488724
6096	-3835.67	-3915.28	159.206	0	0.1929	0.0731667	0.119733	NT5C1A
7286	-4012.33	-4036.02	47.3709	5.87486e-12	0.4311	0.311467	0.119633	LOC106499489
9398	-3076.79	-3179.15	204.735	0	0.306967	0.187633	0.119333	NGF
6359	-13521.7	-13528.4	13.2257	0.000276139	0.230833	0.111533	0.1193	LARP4B
8965	-5698.17	-5728.64	60.9455	5.88418e-15	0.3355	0.216467	0.119033	PRIM2
2468	-3918.54	-3928.62	20.1549	7.14153e-06	0.263	0.144267	0.118733	LOC106489795
7502	-3737.77	-3743.24	10.9556	0.000933228	0.273033	0.154433	0.1186	LOC106484970
3398	-2314.22	-2330.62	32.8149	1.01366e-08	0.2258	0.107467	0.118333	SNRPA1
4458	-9474.46	-9485.16	21.4048	3.71835e-06	0.211733	0.0934	0.118333	MATN2
6469	-2605.92	-2609.38	6.92305	0.00850918	0.446467	0.328333	0.118133	LOC106485923
2533	-10277.6	-10288.3	21.4316	3.66679e-06	0.551633	0.433967	0.117667	KIAA0753
6971	-9196.78	-9247.51	101.467	0	0.308067	0.190667	0.1174	LEMD3
2646	-2866.53	-2918.47	103.887	0	0.1734	0.0560667	0.117333	MAT2B
3093	-2430.62	-2448.08	34.9282	3.42091e-09	0.287867	0.170533	0.117333	DTD1
6831	-5431.43	-5440.64	18.4196	1.77222e-05	0.234667	0.117667	0.117	LRCH1
9018	-3647.44	-3654.88	14.8826	0.000114414	0.1346	0.0176333	0.116967	CABLES1
7704	-3034.73	-3106.32	143.188	0	0.1998	0.0830667	0.116733	GULP1
7133	-3774.08	-3817.11	86.0668	0	0.2797	0.163267	0.116433	FARS2
1835	-2488.35	-2507.86	39.0309	4.17145e-10	0.192767	0.0767333	0.116033	TMEM38A
4866	-4168.52	-4183.09	29.133	6.75763e-08	0.356367	0.240467	0.1159	LOC106491323
3922	-4078.28	-4109.36	62.1662	3.10862e-15	0.2704	0.1548	0.1156	GRB14
3803	-3628.54	-3718.66	180.244	0	0.125267	0.00973333	0.115533	PSMC2
3057	-3566.16	-3586.15	39.9905	2.55197e-10	0.360633	0.245467	0.115167	LOC106491624
8042	-5177.59	-5182.29	9.3911	0.00218041	0.2188	0.103667	0.115133	LOC106493392
4577	-2791.23	-2800.65	18.8225	1.43463e-05	0.276933	0.161833	0.1151	LOC106496870
11025	-4964.72	-5001.55	73.6695	0	0.191367	0.0764333	0.114933	TBX4
1926	-5859.15	-5864.79	11.2697	0.00078782	0.2605	0.145733	0.114767	QSOX2
3353	-7830.5	-7839.07	17.1553	3.44451e-05	0.455733	0.341033	0.1147	CCDC79
6252	-2772.79	-2795.97	46.3614	9.83325e-12	0.234767	0.120233	0.114533	IMPA2
7925	-7788.97	-7828.68	79.4276	0	0.135367	0.0209	0.114467	IPO9
9085	-3012.56	-3016.02	6.91062	0.00856854	0.251967	0.137867	0.1141	RPP40
4295	-6679.15	-6721.13	83.9496	0	0.385967	0.271933	0.114033	SDCCAG8
1964	-5285.47	-5302.3	33.6584	6.56921e-09	0.222	0.108	0.114	ATIC
9253	-2877.24	-2894.84	35.2128	2.95569e-09	0.202533	0.0886	0.113933	ZRANB2
7309	-1722.99	-1732.61	19.2335	1.15664e-05	0.373433	0.260433	0.113	CMTM7
5048	-1624.99	-1633.46	16.9321	3.87406e-05	0.246633	0.1338	0.112833	PRRX1
4861	-4070.85	-4075.2	8.68592	0.00320677	0.513033	0.4006	0.112433	USP18
6762	-3203.8	-3211.37	15.139	9.98779e-05	0.3334	0.221	0.1124	LOC106497025
6705	-3895.5	-3994.85	198.689	0	0.214067	0.102467	0.1116	TMX3
9193	-6203.71	-6227.69	47.963	4.34341e-12	0.295867	0.184567	0.1113	LTA4H
6019	-7024.9	-7050.16	50.525	1.17661e-12	0.2974	0.186233	0.111167	TPRN
2730	-2158.35	-2165.06	13.4303	0.000247593	0.158667	0.0475	0.111167	NAPG
2517	-12124.4	-12135.9	23.0475	1.58044e-06	0.278067	0.166967	0.1111	RTEL1
7755	-4730.71	-4741.06	20.6992	5.37385e-06	0.289067	0.1782	0.110867	ANKRD33B
5839	-6250.06	-6360.9	221.679	0	0.2257	0.115467	0.110233	SYT17
3693	-5146.44	-5231.23	169.586	0	0.170433	0.0606	0.109833	DEAF1
1830	-4381.22	-4386.13	9.81201	0.00173376	0.285433	0.175633	0.1098	SERINC2
4645	-2653.79	-2665.74	23.8923	1.01876e-06	0.1518	0.0420667	0.109733	B4GALT6
3424	-2440.56	-2479.16	77.2044	0	0.4312	0.321533	0.109667	MCEE
2201	-6944.31	-6993.77	98.9256	0	0.148167	0.0389333	0.109233	LOC106482277
6627	-5263.3	-5272.26	17.909	2.3172e-05	0.4548	0.345867	0.108933	LOC106500312
4329	-4851.33	-4904.42	106.184	0	0.428833	0.319933	0.1089	LOC106490863
9122	-2089.6	-2092.96	6.70999	0.00958745	0.375133	0.266667	0.108467	DHRSX
7170	-5117.75	-5134.16	32.8168	1.01268e-08	0.166467	0.0580667	0.1084	SLMAP
2385	-5761.34	-5782.87	43.0596	5.30982e-11	0.245233	0.1369	0.108333	PLXDC1
7969	-3840.92	-3859.41	36.9876	1.18883e-09	0.161967	0.0537	0.108267	FAM98A
8385	-1303.52	-1330.22	53.4018	2.71783e-13	0.196633	0.0884333	0.1082	BET1
3928	-5633.54	-5698.18	129.291	0	0.212667	0.104567	0.1081	EGR1
6210	-2055.17	-2094.82	79.3126	0	0.215	0.106967	0.108033	PTGES3
8101	-5116.97	-5159.8	85.6517	0	0.207167	0.0996	0.107567	DNAJC3
4685	-3366.3	-3386.95	41.3032	1.30354e-10	0.254033	0.146467	0.107567	GATA6
6056	-3639.39	-3649.32	19.8515	8.3698e-06	0.245	0.137567	0.107433	RFFL
5441	-1678.91	-1683.83	9.85277	0.00169576	0.2692	0.162067	0.107133	LOC106487859
6581	-1601.6	-1605.9	8.58682	0.00338604	0.227367	0.120467	0.1069	FAM150B
9250	-4095.39	-4109.46	28.148	1.12385e-07	0.299767	0.1931	0.106667	RAD51B
4108	-3705.19	-3751.83	93.2733	0	0.1792	0.0726667	0.106533	SRSF11
5314	-6335.71	-6353.55	35.6848	2.31965e-09	0.277933	0.171433	0.1065	LOC106487612
5252	-5235	-5238.46	6.91993	0.00852405	0.367	0.2608	0.1062	LOC106489494
6400	-5702.25	-5732.65	60.8109	6.21725e-15	0.143633	0.038	0.105633	PAN3
9563	-6238.87	-6243.71	9.67551	0.00186741	0.345367	0.239833	0.105533	FAM198A
5759	-4780.23	-4786.03	11.6016	0.000658961	0.188967	0.0838	0.105167	ISM2
2942	-2640.45	-2644.45	7.99579	0.00468863	0.161833	0.0567667	0.105067	LOC106499633
2122	-3203.49	-3283.47	159.946	0	0.382233	0.277367	0.104867	YBX3
3020	-3987.89	-3997.49	19.2055	1.17376e-05	0.261067	0.156233	0.104833	LOC106487821
2679	-5012.58	-5045.2	65.2336	6.66134e-16	0.293467	0.188967	0.1045	ARSK
1934	-8583.36	-8602.03	37.3506	9.86897e-10	0.291867	0.187833	0.104033	ELP2
8196	-3731.45	-3744.94	26.9673	2.06926e-07	0.170233	0.0662667	0.103967	LOC106492163
5310	-4834.89	-4902.85	135.92	0	0.1259	0.022	0.1039	MAU2
6438	-2910.03	-2937.63	55.2003	1.08802e-13	0.241733	0.1381	0.103633	DAPP1
6869	-3317.02	-3335.48	36.9039	1.24096e-09	0.2321	0.128467	0.103633	LOC106494806
2254	-3242.81	-3256.89	28.1639	1.11466e-07	0.258833	0.1552	0.103633	LOC106486927
6300	-7147.27	-7156	17.4482	2.95251e-05	0.2061	0.102667	0.103433	DFNB31
8993	-4584.87	-4599.49	29.2334	6.41631e-08	0.5423	0.438933	0.103367	LOC106482475
7071	-6376.22	-6422.17	91.9075	0	0.292033	0.1887	0.103333	STXBP4
6363	-2595.6	-2616.53	41.8439	9.88611e-11	0.132167	0.0289333	0.103233	LOC106490700
9378	-2215.22	-2226.15	21.8546	2.94107e-06	0.357167	0.2542	0.102967	LOC106492802
6419	-3062.63	-3089.5	53.7295	2.30038e-13	0.258433	0.1555	0.102933	CTSZ
6422	-2388.81	-2402.21	26.808	2.24706e-07	0.182667	0.0798333	0.102833	CA3
2904	-2894.89	-2900.23	10.6789	0.00108363	0.288333	0.185533	0.1028	GSC2
6801	-2442.36	-2448.35	11.9832	0.000536819	0.183767	0.0811	0.102667	UBFD1
2934	-5397.82	-5403.97	12.2842	0.000456809	0.241767	0.139133	0.102633	LOC106492086
4296	-6714.65	-6744.87	60.4378	7.54952e-15	0.165433	0.0628667	0.102567	SRL
9206	-10866.5	-10973.9	214.902	0	0.490033	0.387767	0.102267	TSGA10
7760	-4237.3	-4270.46	66.3188	4.44089e-16	0.207367	0.1051	0.102267	TAB2
4673	-4885.51	-4889.34	7.65974	0.00564665	0.3104	0.208233	0.102167	KRT20
3307	-3727.53	-3733.13	11.202	0.000817101	0.2774	0.175733	0.101667	PTAR1
5168	-3494.26	-3500.72	12.9064	0.000327457	0.358	0.2566	0.1014	CD274
3711	-2618.24	-2630.34	24.2024	8.67223e-07	0.266467	0.165133	0.101333	DTWD1
2952	-1482.25	-1524.02	83.5392	0	0.149633	0.0483333	0.1013	RPS20
3340	-5754.3	-5766.49	24.3706	7.94707e-07	0.313633	0.2133	0.100333	LPCAT2
5093	-10760.5	-10775	29.0566	7.02931e-08	0.467033	0.366833	0.1002	IL4R
2161	-5905.93	-5935.37	58.8744	1.68754e-14	0.473	0.372833	0.100167	CCDC69
4807	-5288.6	-5367.71	158.227	0	0.200867	0.100867	0.1	PCOLCE2
8943	-3787.2	-3799.12	23.827	1.05395e-06	0.275933	0.176033	0.0999	LOC106482931
6609	-4748.32	-4752.81	8.96273	0.00275543	0.2001	0.100867	0.0992333	ANKDD1A
2393	-4494.27	-4517.58	46.6054	8.68217e-12	0.2895	0.190567	0.0989333	GTPBP6
3325	-3393.57	-3475.11	163.07	0	0.499967	0.401133	0.0988333	BOLL
4494	-2117.19	-2165.02	95.674	0	0.113667	0.0150333	0.0986333	SPSB4
4416	-3307.58	-3326.67	38.189	6.42139e-10	0.149667	0.0510333	0.0986333	SLC35F5
3745	-1752.84	-1812.77	119.858	0	0.2688	0.1702	0.0986	RAB1A
6851	-1372.05	-1398.55	52.9866	3.35842e-13	0.127267	0.0290667	0.0982	MCTS1
4848	-4826.84	-4871.35	89.0162	0	0.1921	0.094	0.0981	LOC106486384
1893	-4803.32	-4808.64	10.6511	0.00110005	0.293333	0.195267	0.0980667	STEAP4
3079	-10747	-10852.2	210.32	0	0.1296	0.0319	0.0977	MED1
2980	-1699.16	-1703.97	9.61461	0.00193036	0.339567	0.241867	0.0977	JCHAIN
4770	-14506.5	-14547.3	81.5641	0	0.4722	0.374633	0.0975667	EFCAB5
8204	-2854.04	-2866.12	24.1785	8.78055e-07	0.295567	0.198067	0.0975	EFCAB1
6775	-3818.36	-3834.5	32.2791	1.33539e-08	0.185967	0.0885	0.0974667	SLC35A3
3501	-3319.28	-3366.12	93.6705	0	0.226267	0.128933	0.0973333	FAM221A
2089	-2388.48	-2401.84	26.7374	2.33065e-07	0.290133	0.192833	0.0973	LOC106484786
8486	-4748.68	-4765.05	32.7369	1.05514e-08	0.326033	0.228833	0.0972	EEF2KMT
7154	-5396.21	-5446.95	101.49	0	0.1919	0.0947333	0.0971667	DPY19L4
7889	-3473.47	-3488.6	30.2503	3.79735e-08	0.200833	0.1037	0.0971333	LOC106482147
9096	-3872.36	-3877.77	10.8148	0.00100692	0.482633	0.385533	0.0971	LOC106490579
6081	-4163.97	-4172.94	17.9484	2.26972e-05	0.251133	0.154467	0.0966667	CMAS
8173	-7376.16	-7404.16	55.9941	7.26086e-14	0.330667	0.234033	0.0966333	LOC106498872
4025	-2345.36	-2357.51	24.3048	8.22323e-07	0.366933	0.2704	0.0965333	LDLRAD1
2299	-4689.51	-4717.75	56.4925	5.63993e-14	0.230333	0.133967	0.0963667	MATN3
8557	-4295.55	-4308.6	26.1006	3.24087e-07	0.1578	0.0617667	0.0960333	LOC106487119
2119	-3257.67	-3265.2	15.05	0.000104698	0.270767	0.175033	0.0957333	LOC106490713
2380	-2578.76	-2591.82	26.1273	3.1964e-07	0.308833	0.213167	0.0956667	LOC106488655
2059	-2646.81	-2696.57	99.5168	0	0.170867	0.0752333	0.0956333	NXPH2
5980	-3809.61	-3844.64	70.0678	0	0.2363	0.140667	0.0956333	VPS37A
6665	-3093.19	-3099.99	13.6059	0.000225472	0.233667	0.138233	0.0954333	NPL
7473	-1432.52	-1436.12	7.18705	0.00734315	0.348667	0.253267	0.0954	PDZK1IP1
9037	-4977.5	-4985.58	16.1668	5.8002e-05	0.301567	0.206433	0.0951333	FAM161B
8975	-3999.35	-4024.84	50.975	9.35474e-13	0.254533	0.159833	0.0947	SERTAD4
7937	-3689.84	-3729.27	78.8685	0	0.253867	0.159333	0.0945333	ETFA
7331	-5962.55	-5967.09	9.0702	0.00259809	0.189233	0.0948667	0.0943667	NASP
4005	-5077.59	-5167.37	179.559	0	0.236533	0.1423	0.0942333	ETV4
7312	-1796.94	-1803.88	13.8828	0.000194576	0.2647	0.170467	0.0942333	APITD1
6848	-6089.62	-6156.86	134.48	0	0.379267	0.285333	0.0939333	LOC106487696
7108	-7665.96	-7696.04	60.1549	8.77076e-15	0.1754	0.0815333	0.0938667	GAREM
6724	-3482.07	-3553.97	143.79	0	0.2774	0.184667	0.0927333	HSF2BP
6205	-5233.09	-5238.34	10.4919	0.00119901	0.4076	0.315033	0.0925667	SLC45A2
3004	-13032.5	-13035.9	6.71494	0.00956085	0.410367	0.317833	0.0925333	CDHR2
8925	-4927.35	-4933.77	12.8401	0.000339266	0.318	0.2255	0.0925	SLC16A5
8236	-4628.01	-4633.9	11.7847	0.000597199	0.208333	0.115967	0.0923667	CTSA
6064	-3912.19	-3916.47	8.55787	0.00344032	0.204233	0.1119	0.0923333	WBSCR16
9214	-6394.92	-6524.46	259.078	0	0.198733	0.106467	0.0922667	MAP7D2
2243	-4166.55	-4172.53	11.9649	0.000542134	0.199533	0.1077	0.0918333	KDELC2
5549	-1372.94	-1378.64	11.3958	0.000736088	0.2915	0.1997	0.0918	FAM183A
7730	-7190.96	-7195.52	9.10767	0.0025454	0.1616	0.0700333	0.0915667	CDHR1
2501	-1655.85	-1674.27	36.8428	1.28049e-09	0.197833	0.1063	0.0915333	LOC106499714
5248	-2901.96	-2907.08	10.2534	0.00136432	0.496067	0.404567	0.0915	GM2A
3857	-4343.24	-4358.18	29.8792	4.59807e-08	0.289133	0.197933	0.0912	TRMT10B
7064	-7136.53	-7152.88	32.7055	1.07235e-08	0.270733	0.1797	0.0910333	ERMP1
5312	-3733.86	-3755.58	43.4345	4.38392e-11	0.2281	0.137267	0.0908333	ZNF277
6968	-4759.62	-4767.12	15.0036	0.000107307	0.4966	0.4059	0.0907	TMPO
8324	-3888.92	-3915.61	53.3879	2.73781e-13	0.3004	0.209967	0.0904333	GTF3A
5258	-5174.2	-5199.86	51.3234	7.83373e-13	0.514133	0.4238	0.0903333	LOC106497393
8684	-2645.79	-2668.02	44.4679	2.58564e-11	0.165033	0.0749667	0.0900667	MMD
2584	-5065.17	-5072.19	14.0458	0.000178416	0.238233	0.1485	0.0897333	OGFOD1
6540	-7142.12	-7212.18	140.119	0	0.180667	0.0915333	0.0891333	TBC1D30
8888	-3032.46	-3058.88	52.8305	3.63598e-13	0.5668	0.477767	0.0890333	LOC106489793
3892	-3603.37	-3610.22	13.6974	0.000214749	0.107367	0.0184	0.0889667	SHOC2
8652	-2297.2	-2338.06	81.7337	0	0.135333	0.0467	0.0886333	CRLS1
8591	-7143.31	-7169.29	51.9554	5.67768e-13	0.445267	0.356733	0.0885333	LRIF1
7829	-2407.69	-2432.58	49.7767	1.72284e-12	0.2129	0.124367	0.0885333	RPRD1A
2815	-4403.76	-4426.29	45.0592	1.91169e-11	0.2797	0.191267	0.0884333	IFT57
9478	-4826.17	-4835.8	19.2614	1.13989e-05	0.243167	0.154733	0.0884333	POLD3
4471	-7372.7	-7377.3	9.20817	0.00240937	0.473167	0.384933	0.0882333	ODF2L
5351	-2725.74	-2734.96	18.439	1.75429e-05	0.2595	0.171467	0.0880333	SULT6B1
10590	-688.982	-693.304	8.64462	0.00328028	0.247933	0.16	0.0879333	NRARP
2704	-4738.89	-4791.34	104.903	0	0.168767	0.0809667	0.0878	IPP
6052	-2376.8	-2398.36	43.1153	5.16066e-11	0.3586	0.270833	0.0877667	NDUFA5
3045	-3744.63	-3777.83	66.3863	4.44089e-16	0.2031	0.1154	0.0877	SAMSN1
2809	-4074.28	-4081.3	14.0472	0.000178277	0.3609	0.273433	0.0874667	RIBC2
7369	-3341.39	-3361.92	41.0636	1.47357e-10	0.126833	0.0394667	0.0873667	MAPKAP1
9093	-2104.35	-2124.36	40.016	2.51891e-10	0.246633	0.159533	0.0871	BLOC1S6
2069	-1726.05	-1736.21	20.3201	6.55073e-06	0.180867	0.0942333	0.0866333	STARD4
1932	-3002.28	-3064.67	124.776	0	0.359033	0.272533	0.0865	ART4
2216	-3666.58	-3678.47	23.7843	1.07758e-06	0.443933	0.357567	0.0863667	NIPAL2
8825	-6072.66	-6078.51	11.6988	0.000625409	0.350767	0.2645	0.0862667	CIZ1
6817	-7004.27	-7020.89	33.2278	8.19722e-09	0.337133	0.2509	0.0862333	WDPCP
5243	-8007.23	-8012.72	10.9891	0.000916473	0.4577	0.3716	0.0861	NSUN7
7763	-7487.82	-7569.83	164.021	0	0.139567	0.0536	0.0859667	ZFP64
8421	-2750.03	-2780.42	60.7671	6.43929e-15	0.163167	0.0774333	0.0857333	RGCC
1951	-1573.89	-1579.22	10.6512	0.00109999	0.350333	0.264733	0.0856	HSPB7
3313	-6279.95	-6283.49	7.07425	0.00781996	0.189033	0.103533	0.0855	PHACTR4
6558	-4277.58	-4288.45	21.7495	3.10674e-06	0.177133	0.0918333	0.0853	CDC73
3108	-5376.68	-5394.66	35.9749	1.99871e-09	0.420833	0.3356	0.0852333	NECAB2
6030	-4396.02	-4411.54	31.0507	2.51373e-08	0.113833	0.0286	0.0852333	SESN1
8082	-3409.62	-3413.2	7.17578	0.00738943	0.275	0.189933	0.0850667	ACP2
5007	-2090.7	-2096.02	10.6282	0.00111379	0.244633	0.1597	0.0849333	LOC106489631
3316	-2102.45	-2106.73	8.56749	0.00342219	0.151167	0.0664	0.0847667	CRKL
1739	-8582.91	-8587.81	9.78766	0.00175687	0.643033	0.558333	0.0847	ZBBX
2908	-3972.42	-3982.46	20.0804	7.4253e-06	0.281233	0.1968	0.0844333	BSPRY
2626	-1380.98	-1393.46	24.9644	5.83974e-07	0.403567	0.3192	0.0843667	LYRM1
2315	-7757.12	-7768.95	23.6583	1.15047e-06	0.343367	0.259133	0.0842333	CCDC174
4587	-6482.45	-6523.38	81.8597	0	0.4059	0.3217	0.0842	RPAP2
5325	-2726.91	-2744.46	35.1016	3.12943e-09	0.1172	0.0331	0.0841	KAZN
2938	-3035.34	-3082.82	94.947	0	0.179033	0.0951333	0.0839	RCN1
7651	-4826.82	-4855.78	57.9166	2.73115e-14	0.237567	0.1538	0.0837667	LOC106484583
3181	-3929.34	-3948.8	38.9226	4.40935e-10	0.317633	0.2339	0.0837333	METTL15
10031	-1488.16	-1491.66	7.00388	0.00813331	0.2136	0.1299	0.0837	FGF1
8861	-13230.8	-13242.9	24.2615	8.4102e-07	0.3565	0.2736	0.0829	FBXO18
6200	-3285.31	-3294.91	19.1962	1.17946e-05	0.524	0.441467	0.0825333	LOC106486950
3319	-5336.56	-5357.06	40.9976	1.52416e-10	0.220967	0.138467	0.0825	D2HGDH
5985	-6281.98	-6314.8	65.6485	5.55112e-16	0.183367	0.100933	0.0824333	ALG9
5875	-5557.85	-5566.45	17.1952	3.37284e-05	0.2098	0.127367	0.0824333	KIAA0020
2976	-14246.7	-14254.5	15.5985	7.83166e-05	0.1288	0.0464	0.0824	NUP98
9097	-4988.43	-4995.16	13.441	0.00024618	0.483233	0.400833	0.0824	RANBP3L
5115	-4226.96	-4233.54	13.1729	0.000284026	0.232867	0.150533	0.0823333	FAM83F
4433	-3833.78	-3839.76	11.9509	0.000546205	0.218767	0.136467	0.0823	TUBD1
2256	-4319.01	-4399.66	161.296	0	0.2389	0.1568	0.0821	ENTPD5
3310	-5772.53	-5821.78	98.4968	0	0.170733	0.0888333	0.0819	BRD7
5142	-2958.92	-2965.79	13.7372	0.000210246	0.0984333	0.0165667	0.0818667	PCYT2
4696	-6605.2	-6659.69	108.976	0	0.177067	0.0956	0.0814667	FAM91A1
3182	-3806	-3829.24	46.4753	9.27791e-12	0.106733	0.0254333	0.0813	GRB10
8180	-16385	-16411	52.0905	5.3002e-13	0.468267	0.3871	0.0811667	CFAP43
4789	-3847.11	-3906.85	119.49	0	0.0893333	0.0082	0.0811333	RUNX1
5614	-3291.98	-3297.29	10.6122	0.00112346	0.279267	0.198133	0.0811333	UBXN2B
7690	-3405.56	-3411.67	12.2257	0.00047135	0.167633	0.0865333	0.0811	PPID
2261	-3246.82	-3312.71	131.781	0	0.158333	0.0773333	0.081	NUBP2
8292	-4845.3	-4854.36	18.126	2.06754e-05	0.139667	0.0586667	0.081	MCMBP
8772	-8805.51	-8823.16	35.2896	2.84139e-09	0.388267	0.307633	0.0806333	IQCA1
5849	-3389.16	-3457.25	136.183	0	0.1591	0.0790333	0.0800667	PGK1
4050	-4597.82	-4627.32	59.0041	1.57652e-14	0.530833	0.450767	0.0800667	SLX4IP
8262	-2799.65	-2835.67	72.0423	0	0.363533	0.283533	0.08	LOC106493887
9027	-2370.87	-2396.42	51.0929	8.80962e-13	0.145033	0.0652667	0.0797667	TEF
2402	-2025.54	-2034.44	17.8096	2.44149e-05	0.3381	0.2585	0.0796	LOC106496696
8915	-3013.85	-3076.93	126.17	0	0.5661	0.4868	0.0793	MRPS6
7484	-2958.83	-2965.97	14.2653	0.000158764	0.383	0.303933	0.0790667	TFAM
6302	-2575.26	-2581.49	12.4592	0.000415943	0.2077	0.1289	0.0788	NQO2
3392	-3399.14	-3409.34	20.4021	6.27623e-06	0.129	0.0502667	0.0787333	IVD
3581	-3434.13	-3442.05	15.8482	6.86314e-05	0.1417	0.063	0.0787	STK32A
8149	-2434.87	-2470.11	70.4745	0	0.190967	0.112467	0.0785	PITX1
9230	-1354.66	-1415.58	121.826	0	0.121733	0.0433333	0.0784	NUDT3
5654	-7098.18	-7116.7	37.0478	1.1527e-09	0.223167	0.144833	0.0783333	LOC106495789
7662	-4663.34	-4714.05	101.419	0	0.217633	0.139733	0.0779	PCYOX1L
5336	-3077.4	-3087	19.1971	1.17894e-05	0.2034	0.1256	0.0778	CALB2
7242	-3435	-3463.75	57.4924	3.39728e-14	0.2681	0.1906	0.0775	LOC106488307
4695	-10425.5	-10448.2	45.4452	1.56968e-11	0.2095	0.132067	0.0774333	IBTK
8192	-6354.86	-6384.88	60.0335	9.32587e-15	0.1845	0.107667	0.0768333	BMPER
6723	-3595.84	-3645.63	99.5654	0	0.331367	0.254567	0.0768	LOC106486893
5943	-5342.73	-5381.92	78.3659	0	0.1939	0.117367	0.0765333	MICU3
7556	-3387.78	-3405.83	36.0839	1.89004e-09	0.163333	0.0868	0.0765333	IDH3B
2540	-11193.2	-11205.4	24.3656	7.96793e-07	0.207067	0.130533	0.0765333	BMS1
3660	-3270.49	-3281.29	21.5961	3.36537e-06	0.109533	0.0331333	0.0764	SNX8
6329	-6921.65	-6927.62	11.9376	0.000550115	0.663533	0.587133	0.0764	EIF2AK2
5412	-5126.36	-5131.23	9.72224	0.00182052	0.286233	0.209933	0.0763	EFCAB7
4250	-6403.24	-6460.6	114.717	0	0.121167	0.0449	0.0762667	VPS39
4016	-4770.22	-4789.63	38.8155	4.65815e-10	0.339767	0.2636	0.0761667	UBXN11
2049	-3471.17	-3487.35	32.3754	1.27083e-08	0.1881	0.112133	0.0759667	LOC106487457
6179	-3219.52	-3224.52	9.98617	0.0015772	0.271867	0.195933	0.0759333	SIRT7
2213	-2087.12	-2112.3	50.3671	1.2752e-12	0.1161	0.0402	0.0759	ERGIC1
2341	-15716.5	-15752.4	71.8674	0	0.4138	0.338033	0.0757667	SYNM
7819	-1148.83	-1164.74	31.8176	1.69348e-08	0.1277	0.0523	0.0754	ID2
9773	-4108.78	-4129.52	41.4836	1.18862e-10	0.479033	0.4037	0.0753333	RASL12
7687	-9294.95	-9314.21	38.5039	5.46437e-10	0.215833	0.1405	0.0753333	GALNT5
7034	-6995.84	-7002.56	13.4327	0.000247275	0.1722	0.0968667	0.0753333	NACA
8978	-5832.19	-5875.59	86.818	0	0.283567	0.208267	0.0753	MYBPH
6708	-3347.25	-3351.18	7.86982	0.00502665	0.258833	0.183533	0.0753	GGH
7198	-6445.25	-6473.57	56.6449	5.21805e-14	0.149367	0.0741667	0.0752	PAXBP1
7488	-20157.9	-20182.9	49.953	1.57474e-12	0.530033	0.454867	0.0751667	ALPK2
4188	-5289.88	-5302.9	26.0408	3.34281e-07	0.106933	0.0318	0.0751333	RPS6KA5
9712	-4531.86	-4536.76	9.78694	0.00175756	0.2963	0.221167	0.0751333	DOK3
1906	-5590.18	-5593.62	6.88719	0.00868157	0.394167	0.3192	0.0749667	ZNF365
4761	-1581.6	-1594.67	26.1481	3.16213e-07	0.331633	0.2569	0.0747333	URM1
3195	-4891.52	-4905.68	28.3215	1.02747e-07	0.324567	0.250033	0.0745333	SPATA18
6636	-9982.77	-10019.6	73.5664	0	0.304933	0.230467	0.0744667	CCDC39
7714	-7291.13	-7311.42	40.5839	1.88357e-10	0.2783	0.203933	0.0743667	LOC106484351
3410	-17272.4	-17299.8	54.805	1.33116e-13	0.3551	0.280767	0.0743333	ALPK3
2206	-4447.13	-4471.28	48.2963	3.6644e-12	0.1845	0.1104	0.0741	ALCAM
3887	-10995.1	-11006.9	23.5708	1.204e-06	0.1826	0.108533	0.0740667	RAD50
4499	-5345.36	-5352.4	14.0769	0.00017549	0.2842	0.2102	0.074	CSTF2
8105	-3941.82	-3945.65	7.65602	0.00565831	0.239367	0.165433	0.0739333	MPPE1
3858	-4362.52	-4369.58	14.1116	0.000172276	0.155133	0.0813667	0.0737667	SLC30A9
5380	-3352.62	-3364.51	23.7879	1.07556e-06	0.223067	0.149367	0.0737	MRPS35
9390	-2075.71	-2081.75	12.0709	0.000512147	0.276933	0.2034	0.0735333	VSTM5
2564	-5529.54	-5535.04	10.997	0.000912612	0.148633	0.0752	0.0734333	MMP17
6895	-5716.91	-5723.5	13.1719	0.000284172	0.162633	0.0895667	0.0730667	FOXN1
4680	-4583.32	-4689.14	211.654	0	0.105067	0.0324333	0.0726333	RAP1GDS1
6304	-5890.1	-5906.56	32.9225	9.59056e-09	0.218833	0.1462	0.0726333	AVL9
4616	-4430.11	-4452.53	44.8445	2.1332e-11	0.1386	0.066	0.0726	ACAT1
5087	-5355.59	-5377.31	43.4411	4.36924e-11	0.338367	0.265767	0.0726	ACRC
5757	-11480.5	-11486.5	12.1471	0.000491638	0.317933	0.245567	0.0723667	TTLL5
4638	-3911.2	-3962.43	102.465	0	0.129667	0.0575667	0.0721	USP3
7347	-3679.9	-3702.05	44.3059	2.80875e-11	0.2083	0.136233	0.0720667	GABRA6
2469	-7793.05	-7797.7	9.28189	0.00231431	0.275967	0.2045	0.0714667	TTK
1961	-4721.59	-4772.11	101.032	0	0.3699	0.298467	0.0714333	ZDHHC15
2021	-3696.28	-3737.76	82.9421	0	0.354633	0.2833	0.0713333	MCU
9081	-5256.7	-5270.51	27.6069	1.48651e-07	0.191233	0.119933	0.0713	LRRC40
6244	-7032.67	-7090.93	116.518	0	0.0873667	0.0162333	0.0711333	AP2A2
7342	-6355.94	-6367.37	22.8561	1.74598e-06	0.232967	0.162067	0.0709	SCYL3
6697	-6435.45	-6455.91	40.9079	1.59572e-10	0.2333	0.162633	0.0706667	TMCO4
4755	-5146.51	-5154.25	15.481	8.33409e-05	0.216467	0.1458	0.0706667	DNAJA3
7653	-4671.28	-4727.27	111.98	0	0.163833	0.0933	0.0705333	CCDC64
4993	-3971.59	-4024.07	104.966	0	0.1925	0.122	0.0705	TFAP2E
7194	-3664.27	-3671.86	15.171	9.81982e-05	0.158767	0.0883667	0.0704	BLMH
5060	-7710.37	-7719.08	17.4146	3.00515e-05	0.156567	0.0866	0.0699667	LOC106496607
5433	-16424.4	-16441.4	33.985	5.55397e-09	0.486767	0.416933	0.0698333	ADGB
3832	-4463.23	-4475.87	25.2727	4.97691e-07	0.129633	0.0599667	0.0696667	LOC106484134
2945	-3213.67	-3229.32	31.306	2.20395e-08	0.101767	0.0322	0.0695667	SNRNP40
2098	-17193.1	-17283.2	180.213	0	0.585933	0.516433	0.0695	ERICH3
5364	-5005.15	-5053.29	96.2887	0	0.515067	0.4456	0.0694667	TERF1
10016	-1313.1	-1318.98	11.7574	0.000606006	0.189767	0.1203	0.0694667	LHFPL4
5867	-4105.09	-4108.65	7.12407	0.0076056	0.394167	0.324733	0.0694333	TAF1D
2478	-3220.71	-3231.15	20.895	4.85149e-06	0.564333	0.494933	0.0694	LOC106482092
1985	-3193.61	-3259.89	132.556	0	0.237033	0.168067	0.0689667	IMPACT
7494	-4276.75	-4286.1	18.6968	1.53237e-05	0.168667	0.0998	0.0688667	ANTXR2
9219	-12745.9	-12772.3	52.8634	3.57492e-13	0.825433	0.756667	0.0687667	HAUS6
7414	-10391.9	-10413.7	43.4663	4.31314e-11	0.2427	0.173933	0.0687667	ZNF516
5459	-13762.1	-13807.1	89.9184	0	0.433567	0.365	0.0685667	PTPRC
4615	-2443.47	-2469.9	52.8585	3.5838e-13	0.148167	0.0796	0.0685667	LOC106483545
5470	-2294.21	-2305.49	22.5575	2.03944e-06	0.368167	0.299733	0.0684333	NABP1
8305	-7120.31	-7146.85	53.0692	3.21965e-13	0.188033	0.119767	0.0682667	EPB41L4B
3374	-2551.32	-2578.39	54.1518	1.85629e-13	0.231333	0.1631	0.0682333	METTL21A
7371	-3565.15	-3573.31	16.3048	5.39269e-05	0.257267	0.1892	0.0680667	GDA
6485	-3190.42	-3195.82	10.7987	0.0010157	0.206867	0.138833	0.0680333	RASSF6
8641	-3197.86	-3234.72	73.715	0	0.155833	0.0878667	0.0679667	UST
8312	-4331.36	-4338.23	13.7396	0.000209979	0.171233	0.103467	0.0677667	LOC106498546
4453	-1301.68	-1305.57	7.77409	0.0053001	0.1353	0.0676333	0.0676667	TNNC1
6073	-4230.6	-4239.29	17.3702	3.07612e-05	0.252233	0.1847	0.0675333	SCGN
6012	-3746.8	-3772.1	50.5981	1.13354e-12	0.3342	0.2667	0.0675	TP53RK
1360	-9833.5	-9856.84	46.6895	8.31712e-12	0.335567	0.2681	0.0674667	SMC5
5995	-9427.62	-9434.79	14.3384	0.00015272	0.522433	0.4552	0.0672333	KIAA1210
8721	-5108.5	-5187.8	158.594	0	0.118	0.0508	0.0672	RFX4
9450	-11115.6	-11169.6	107.999	0	0.375133	0.307967	0.0671667	VWA3A
5224	-6918.87	-6951.16	64.5931	8.88178e-16	0.357833	0.290667	0.0671667	NGLY1
10104	-5126.81	-5198.28	142.926	0	0.1138	0.0467333	0.0670667	LOC106495066
8195	-3968.31	-3974.55	12.4697	0.000413612	0.197867	0.1308	0.0670667	NPTX2
9356	-4809.42	-4838.92	58.995	1.57652e-14	0.2367	0.1697	0.067	LOC106487760
7924	-2077.5	-2138.28	121.571	0	0.115467	0.0485667	0.0669	EIF6
6748	-3430.75	-3450.03	38.5632	5.30103e-10	0.218967	0.152067	0.0669	FEZ1
7179	-7740.53	-7827.86	174.656	0	0.107067	0.0404	0.0666667	CRIM1
5144	-917.273	-932.719	30.8923	2.72757e-08	0.6476	0.581033	0.0665667	SUMO2
8981	-2905.96	-2910.5	9.07868	0.00258607	0.487467	0.420933	0.0665333	IGSF6
8072	-5061.51	-5069.87	16.7322	4.30437e-05	0.1633	0.0968	0.0665	NAE1
8677	-4967.23	-4971.84	9.2196	0.00239438	0.2528	0.1866	0.0662	GPR107
6518	-1896.95	-1902.81	11.7263	0.000616213	0.247767	0.1819	0.0658667	UBE2E1
6148	-11215.2	-11242	53.4593	2.64011e-13	0.191533	0.125733	0.0658	ZNF335
6527	-13530.9	-13549.2	36.5437	1.4928e-09	0.190867	0.125133	0.0657333	EIF2AK4
11056	-1561.1	-1576	29.7992	4.79192e-08	0.1524	0.0867333	0.0656667	ARMC7
7827	-6171.5	-6176.94	10.865	0.000979989	0.401067	0.335533	0.0655333	HAUS3
7637	-5528.84	-5533.18	8.6784	0.00322003	0.3122	0.246667	0.0655333	M1AP
3017	-1100.12	-1120.71	41.1832	1.38608e-10	0.299067	0.233567	0.0655	SMIM8
9114	-3619.11	-3638.88	39.547	3.2026e-10	0.167333	0.101867	0.0654667	CTBS
5904	-2416.15	-2423.3	14.3106	0.000154986	0.2013	0.136033	0.0652667	LOC106486069
5866	-1833.66	-1853.18	39.0482	4.13463e-10	0.199867	0.134633	0.0652333	ICT1
7428	-6686.11	-6700.52	28.8215	7.93643e-08	0.327567	0.262567	0.065	LOC106494528
6118	-3613.36	-3619.92	13.1192	0.000292288	0.479533	0.414533	0.065	SRD5A3
2242	-2408.55	-2418.91	20.7224	5.30907e-06	0.189833	0.124933	0.0649	TMEM59
6006	-7223.06	-7229.25	12.3797	0.000434032	0.2281	0.163233	0.0648667	LOC106494406
2972	-9220.16	-9225.27	10.2176	0.00139105	0.180933	0.1161	0.0648333	RBM6
2565	-6064.32	-6078.94	29.2346	6.41252e-08	0.256367	0.1916	0.0647667	ORC3
1752	-6122.52	-6126.36	7.67338	0.00560413	0.215967	0.151533	0.0644333	CEP83
2050	-4023.22	-4062.84	79.2375	0	0.255967	0.191633	0.0643333	ZC2HC1A
4186	-4693.59	-4736.01	84.8526	0	0.300533	0.236233	0.0643	GATB
6045	-4657.5	-4664.82	14.6257	0.000131114	0.3397	0.2754	0.0643	SLC30A10
9412	-3875.8	-3885.59	19.5754	9.67083e-06	0.159733	0.0954667	0.0642667	GLDN
3438	-4199.53	-4220.76	42.4681	7.18435e-11	0.129333	0.0653667	0.0639667	CLPTM1L
3499	-4386.07	-4406.87	41.5977	1.12125e-10	0.142933	0.079	0.0639333	WRNIP1
8059	-2692.25	-2722.03	59.5616	1.18794e-14	0.300533	0.236667	0.0638667	REEP2
6078	-2794.79	-2813.9	38.2326	6.27946e-10	0.2074	0.1436	0.0638	NUDT6
8775	-14677.2	-14682.2	9.97966	0.00158279	0.404533	0.340767	0.0637667	PASK
3598	-3560.25	-3566.24	11.9862	0.000535965	0.429067	0.365333	0.0637333	TFPI
2133	-13826.3	-13939.5	226.379	0	0.6181	0.554533	0.0635667	CEP126
9117	-11366.7	-11371.9	10.3098	0.00132327	0.193767	0.130433	0.0633333	CFTR
6333	-29655.4	-29742.7	174.59	0	0.4947	0.431633	0.0630667	CFAP54
2593	-3229	-3259.29	60.5799	7.10543e-15	0.1078	0.0450667	0.0627333	LRR1
4018	-9899.37	-9918.43	38.1239	6.63928e-10	0.279767	0.2173	0.0624667	NEK1
5424	-2940.97	-2955.72	29.4972	5.59975e-08	0.1404	0.078	0.0624	LOC106495090
6638	-2399.05	-2406.85	15.6051	7.80422e-05	0.177233	0.114867	0.0623667	PENK
8182	-2913.12	-2918.82	11.3963	0.00073592	0.136067	0.0740333	0.0620333	RFC5
7156	-5854.65	-5860.02	10.7348	0.00105138	0.139433	0.0776	0.0618333	DCBLD1
5637	-4546.03	-4552.17	12.2769	0.000458603	0.222133	0.160333	0.0618	RBPJL
2674	-4658.41	-4711.73	106.625	0	0.2569	0.195167	0.0617333	SYT9
4658	-5530.73	-5583.02	104.581	0	0.143467	0.0818	0.0616667	UVRAG
5771	-9767.06	-9795.24	56.3465	6.08402e-14	0.261867	0.2002	0.0616667	DUSP27
2225	-9159.11	-9174.62	31.0339	2.53562e-08	0.4639	0.402467	0.0614333	LOC106486891
2417	-4049.4	-4122.76	146.711	0	0.253867	0.1927	0.0611667	SLC35F1
1831	-4069.42	-4092.81	46.7794	7.94453e-12	0.229533	0.1685	0.0610333	GAS8
2750	-7112.54	-7120.21	15.3287	9.03333e-05	0.5076	0.4466	0.061	POLN
2064	-17915.5	-17944.3	57.6576	3.11973e-14	0.453967	0.393233	0.0607333	CFAP74
4562	-17536.2	-17545.3	18.2264	1.96143e-05	0.361367	0.300733	0.0606333	ATAD5
3369	-2075.34	-2090.54	30.3846	3.54326e-08	0.1651	0.1045	0.0606	LOC106494067
3212	-3003.62	-3027.35	47.4682	5.59042e-12	0.161233	0.100833	0.0604	MCUR1
7158	-2701.21	-2706.35	10.2665	0.00135464	0.200133	0.139833	0.0603	SLC25A17
9345	-5928.26	-5937.93	19.3352	1.09666e-05	0.1676	0.1074	0.0602	ARHGAP40
4519	-4240.59	-4292.53	103.875	0	0.2501	0.189967	0.0601333	SLC16A14
7955	-4802.57	-4880.54	155.94	0	0.145167	0.0851333	0.0600333	PLRG1
7092	-1989.65	-2011.61	43.9222	3.41696e-11	-0.2705	-0.330533	0.0600333	CREB1
6698	-3388.82	-3409.36	41.0761	1.46414e-10	0.2404	0.180433	0.0599667	TMEFF1
5275	-3182.31	-3212.92	61.2138	5.10703e-15	0.1022	0.0423333	0.0598667	CCNA2
5931	-5006.25	-5012.51	12.522	0.000402189	0.2473	0.187433	0.0598667	DDB2
7739	-2181.6	-2191.38	19.5566	9.76641e-06	0.0903	0.0306333	0.0596667	SH3GL2
6402	-5758.1	-5766.56	16.9232	3.89236e-05	0.1804	0.120733	0.0596667	RPN2
5076	-2303.3	-2334.21	61.8231	3.77476e-15	0.298367	0.238733	0.0596333	FAM101B
8936	-4096.45	-4159.03	125.159	0	0.190933	0.131467	0.0594667	WARS2
5426	-3340.74	-3349.29	17.1026	3.54142e-05	0.116333	0.0572	0.0591333	NETO1
8501	-9771.17	-9824.37	106.397	0	0.153167	0.0941	0.0590667	TTC17
7007	-3382.14	-3397.53	30.7671	2.90932e-08	0.165433	0.106367	0.0590667	LOC106490293
7904	-5074.67	-5100.49	51.6392	6.67022e-13	0.207167	0.1482	0.0589667	APCDD1L
8621	-4685.91	-4780.9	189.993	0	0.2784	0.2195	0.0589	NME7
8788	-5588.82	-5609.03	40.4057	2.06338e-10	0.0921667	0.0332667	0.0589	TTC13
8540	-11885.5	-11904.2	37.2645	1.03145e-09	0.3089	0.25	0.0589	ZBTB40
3637	-3986.2	-4018.39	64.3672	1.11022e-15	0.162167	0.1034	0.0587667	STK17A
5954	-6629.6	-6645.52	31.8373	1.67638e-08	0.212767	0.154233	0.0585333	MTIF2
7216	-4607.79	-4644.21	72.8388	0	0.108567	0.0502	0.0583667	UBQLN4
7585	-3956.57	-3976.44	39.7522	2.88311e-10	0.457467	0.3991	0.0583667	SLC25A40
3085	-15156.2	-15169	25.6845	4.02043e-07	0.428633	0.370267	0.0583667	KIAA1107
9067	-14278	-14282	7.88068	0.00499657	0.406067	0.3477	0.0583667	LOC106490968
4209	-2932.97	-2971.79	77.653	0	0.267867	0.2096	0.0582667	TPGS2
6693	-10215.7	-10232.5	33.6426	6.62272e-09	0.499867	0.442	0.0578667	KIZ
2797	-4402.46	-4416.14	27.3655	1.68407e-07	0.317167	0.2593	0.0578667	LOC106494108
3793	-3398.46	-3435.26	73.597	0	0.223633	0.165933	0.0577	TOX
2569	-3234.14	-3238.09	7.89477	0.00495779	0.144233	0.0865333	0.0577	GABRR3
8666	-4393.69	-4419.54	51.7055	6.44818e-13	0.0822	0.0245667	0.0576333	FOXP1
6682	-10674.1	-10698.9	49.5746	1.90969e-12	0.267533	0.209967	0.0575667	NRDE2
8771	-7095.47	-7121.52	52.1019	5.26912e-13	0.133033	0.0755	0.0575333	FIG4
5776	-4575.72	-4595.43	39.4245	3.40991e-10	0.2792	0.2217	0.0575	VDR
4513	-17375.3	-17381.2	11.8655	0.000571832	0.4509	0.393467	0.0574333	RNF17
8496	-4541.56	-4559.84	36.5547	1.48441e-09	0.261633	0.204233	0.0574	RNF8
5449	-5879.78	-5888.82	18.0837	2.11401e-05	0.191633	0.134267	0.0573667	MIPEP
2521	-4377.62	-4384.56	13.8789	0.000194972	0.107467	0.0503667	0.0571	PRDM5
9029	-6165.21	-6172.51	14.592	0.000133479	0.1546	0.0976333	0.0569667	SDAD1
2571	-18325.3	-18329	7.46518	0.00629037	0.423133	0.3662	0.0569333	DDX60
4646	-5776.35	-5781.03	9.36332	0.00221371	0.0764333	0.0195667	0.0568667	SPON1
9399	-5652.84	-5693.07	80.4611	0	0.3474	0.290667	0.0567333	DCP1A
7199	-4154.37	-4167.74	26.739	2.32871e-07	0.280667	0.223967	0.0567	CNTD1
4113	-9507.87	-9529.56	43.3872	4.49119e-11	0.147767	0.0915	0.0562667	PXN
6094	-6530.27	-6576.18	91.8047	0	0.134467	0.0782667	0.0562	BAP1
5001	-4796.37	-4800.05	7.36078	0.0066662	0.107767	0.0515667	0.0562	RPN1
6787	-3001.78	-3014.84	26.1202	3.20804e-07	0.164433	0.1084	0.0560333	DEGS2
1774	-2002.56	-2022.65	40.1775	2.31901e-10	0.119433	0.0635	0.0559333	BNIP1
7032	-6328.62	-6336.73	16.2234	5.62934e-05	0.1977	0.141833	0.0558667	MGAT5B
8880	-5290.98	-5306.25	30.5387	3.27278e-08	0.0982333	0.0424	0.0558333	MKLN1
6855	-2583.45	-2588.16	9.423	0.0021428	0.1122	0.0564333	0.0557667	RNPS1
8577	-5560.17	-5620.61	120.872	0	0.419433	0.3637	0.0557333	LOC106486258
6027	-4275.17	-4283.83	17.3168	3.16372e-05	0.257033	0.201433	0.0556	LOC106498113
5905	-3038.62	-3046.64	16.0565	6.14818e-05	0.179033	0.123467	0.0555667	PEX7
10114	-2278.9	-2328.6	99.3914	0	0.3141	0.258567	0.0555333	NKX6-2
8592	-2734.42	-2737.91	6.97096	0.00828432	0.1345	0.0789667	0.0555333	RSAD2
7501	-23660.5	-23681.3	41.5789	1.13209e-10	0.234	0.178567	0.0554333	NIN
2860	-3272.7	-3287.51	29.6244	5.24406e-08	0.316233	0.260933	0.0553	C8G
4462	-4341.38	-4355.51	28.2613	1.05994e-07	0.266967	0.211667	0.0553	GALK1
4901	-3874.26	-3878.11	7.71452	0.00547784	0.446933	0.391633	0.0553	LOC106496165
2936	-4073.42	-4078.64	10.4276	0.00124144	0.299133	0.244033	0.0551	RBM48
2651	-2396.83	-2412.49	31.3155	2.19322e-08	0.0932333	0.0381667	0.0550667	ST13
6837	-7343.6	-7347.7	8.21019	0.00416557	0.296567	0.241567	0.055	SMYD4
8336	-7091.45	-7097.01	11.1155	0.000856073	0.160633	0.105667	0.0549667	CWC22
8013	-9458.69	-9469.45	21.5223	3.49747e-06	0.337933	0.283467	0.0544667	IQCH
2848	-6892.3	-6902.71	20.8246	5.03312e-06	0.196333	0.141867	0.0544667	NVL
3281	-3319.36	-3333.87	29.0253	7.14396e-08	0.0964667	0.0420333	0.0544333	RNFT2
5203	-8110.99	-8114.38	6.79333	0.00914992	0.4125	0.358067	0.0544333	BRAT1
6378	-3174.88	-3191.38	32.9932	9.24822e-09	0.1792	0.125033	0.0541667	GFRA1
5769	-3472.43	-3478.47	12.0789	0.000509956	0.203333	0.149167	0.0541667	WBP2NL
7802	-7000.27	-7005.83	11.1178	0.000855017	0.2219	0.167733	0.0541667	LOC106490659
3600	-6347.01	-6353.37	12.7125	0.000363213	0.212733	0.158667	0.0540667	AHRR
8146	-10263.6	-10274.7	22.2542	2.38835e-06	0.333567	0.279667	0.0539	CFAP69
7964	-7768.42	-7789.9	42.9552	5.60071e-11	0.0803667	0.0265333	0.0538333	PRPF6
3173	-4523.61	-4531.84	16.4616	4.96459e-05	0.291133	0.237367	0.0537667	RNMTL1
7191	-4219.99	-4235.38	30.7702	2.90469e-08	0.393367	0.339667	0.0537	CCDC91
8659	-3529.08	-3538.23	18.3023	1.88479e-05	0.224633	0.170967	0.0536667	RCL1
2743	-6973.16	-6988.88	31.4435	2.05333e-08	0.156733	0.1031	0.0536333	IL17RD
9021	-4317.28	-4339.72	44.8967	2.07703e-11	0.191433	0.138	0.0534333	ORC4
8174	-7211	-7230.65	39.3035	3.62792e-10	0.221967	0.168533	0.0534333	CTNNAL1
8392	-3683.11	-3697	27.7917	1.35108e-07	0.333533	0.2801	0.0534333	LOC106495417
5149	-4149.33	-4174.75	50.8357	1.00431e-12	0.1701	0.116833	0.0532667	SKP2
1804	-5892.7	-5920.8	56.1996	6.55032e-14	0.171533	0.118433	0.0531	COG2
7380	-7446.27	-7480.47	68.4055	1.11022e-16	0.330433	0.277467	0.0529667	RFX5
6077	-6060.83	-6139.56	157.443	0	0.0914667	0.0386	0.0528667	PDE10A
8036	-3379.06	-3397.21	36.2945	1.69645e-09	0.256633	0.2038	0.0528333	MRPS9
10212	-4242.79	-4247.07	8.55914	0.00343791	0.299933	0.2471	0.0528333	DDX28
6946	-5376.29	-5392.73	32.8816	9.79463e-09	0.413333	0.3606	0.0527333	TNFRSF1B
4731	-918.102	-945.878	55.5527	9.10383e-14	0.214033	0.161367	0.0526667	MPC1
1924	-4307.39	-4314.27	13.7572	0.000208024	0.290633	0.238167	0.0524667	LRRC6
3647	-5627.29	-5700.28	145.967	0	0.202067	0.149767	0.0523	HACL1
1989	-10425.4	-10456.4	61.9089	3.55271e-15	0.207033	0.1549	0.0521333	PDZD8
8220	-3311.67	-3348.61	73.8692	0	0.1776	0.125633	0.0519667	PSTPIP1
2891	-4747.14	-4753.35	12.4159	0.000425703	0.140067	0.0881	0.0519667	SLC13A4
8910	-4730.84	-4736.33	10.9897	0.00091618	0.178233	0.126467	0.0517667	SLC15A4
2340	-7191.1	-7194.7	7.19124	0.00732605	0.294167	0.2424	0.0517667	TNFAIP2
9002	-5976.89	-5993.98	34.1878	5.0041e-09	0.133267	0.0816333	0.0516333	PROSER1
6984	-6358.74	-6365.63	13.7741	0.000206161	0.155767	0.104167	0.0516	GAB3
9299	-5512.51	-5541.41	57.802	2.89768e-14	0.1916	0.140033	0.0515667	LACTB
8606	-1577.39	-1600.27	45.7557	1.33962e-11	0.1491	0.098	0.0511	TMEM208
5743	-4436.07	-4469.68	67.2081	2.22045e-16	0.2216	0.170667	0.0509333	MTERF2
6461	-10626	-10632.2	12.4702	0.000413495	0.455467	0.404567	0.0509	TMPRSS15
9242	-16439.6	-16457	34.9012	3.46875e-09	0.393733	0.342933	0.0508	AK9
4501	-3650.9	-3737.23	172.669	0	0.1566	0.106167	0.0504333	STX6
3218	-2474.42	-2486.01	23.1768	1.47773e-06	0.2722	0.221767	0.0504333	CCDC53
6929	-3227.11	-3230.93	7.64219	0.00570188	0.300767	0.250333	0.0504333	LOC106492314
1552	-10257	-10275.4	36.8893	1.25028e-09	0.242933	0.192667	0.0502667	TMPRSS9
8493	-8016.08	-8142.03	251.9	0	0.441167	0.390933	0.0502333	TCTN3
4372	-3186.42	-3192.38	11.9206	0.000555153	0.0744	0.0241667	0.0502333	DMAP1
2226	-32872.2	-32876.8	9.23058	0.00238007	0.124933	0.0748333	0.0501	VPS13D
3342	-5190.37	-5221.82	62.898	2.22045e-15	0.338967	0.289067	0.0499	NEMP2
5578	-2785.45	-2795.11	19.313	1.10946e-05	0.1922	0.142367	0.0498333	OTUD1
1833	-8651.9	-8694.93	86.0741	0	0.147433	0.0977	0.0497333	KIF23
6727	-4191.84	-4220.48	57.2865	3.77476e-14	0.1745	0.1248	0.0497	CYR61
3333	-4814.04	-4820.96	13.8385	0.000199208	0.290867	0.2412	0.0496667	IL7R
6768	-3524.66	-3528.92	8.51903	0.00351451	0.1391	0.0895667	0.0495333	ANXA7
3413	-8997.74	-9002.05	8.61585	0.0033325	0.2776	0.228167	0.0494333	CCSER2
3158	-9110.54	-9115.96	10.8238	0.00100203	0.0800667	0.0307	0.0493667	GLG1
2956	-3941.6	-3955.35	27.4945	1.57544e-07	0.0975667	0.0482667	0.0493	PRPF38B
8005	-7660.13	-7670.26	20.2468	6.80663e-06	0.220767	0.171733	0.0490333	WDR76
8031	-7745.22	-7778.09	65.7263	4.44089e-16	0.315667	0.2667	0.0489667	TTLL6
4855	-2502.3	-2512.65	20.7044	5.35916e-06	0.105933	0.0570333	0.0489	PLEKHF1
6906	-8614.17	-8621.4	14.4615	0.000143054	0.162333	0.113433	0.0489	BCAR1
8998	-3709.88	-3731.62	43.4791	4.28521e-11	0.393	0.344267	0.0487333	FAM185A
3104	-5262.31	-5286.24	47.8668	4.56191e-12	0.457367	0.408933	0.0484333	LAD1
2683	-12652.1	-12664.9	25.5777	4.24929e-07	0.356533	0.3081	0.0484333	VWA3B
5749	-4899.78	-4907.77	15.9909	6.36477e-05	0.172167	0.123767	0.0484	JPH1
2214	-12931.9	-12948.9	34.0701	5.31606e-09	0.276767	0.2285	0.0482667	LOC106485360
5533	-1619.64	-1635.48	31.6819	1.81611e-08	0.0845	0.0362333	0.0482667	YWHAG
8821	-2875.47	-2898.72	46.5051	9.13802e-12	0.246067	0.198133	0.0479333	LOC106498499
8338	-5474.71	-5480.15	10.8755	0.000974462	0.204167	0.1563	0.0478667	UTP3
7547	-3105.24	-3114.47	18.4534	1.74111e-05	0.206333	0.158567	0.0477667	TM6SF1
7803	-3907.53	-3915.76	16.4593	4.97058e-05	0.348867	0.3012	0.0476667	IL10RB
1979	-2581.46	-2586.64	10.3767	0.00127616	0.1813	0.1337	0.0476	CDCA4
8567	-1941.73	-1957.13	30.8037	2.85494e-08	0.492333	0.444833	0.0475	TCTE3
3219	-7946.64	-7968.7	44.1098	3.10458e-11	0.4162	0.368833	0.0473667	LOC106496215
2901	-4284.84	-4299.46	29.2318	6.42182e-08	0.198367	0.151267	0.0471	COQ6
2793	-12370.1	-12379.6	18.9902	1.31389e-05	0.129567	0.0826667	0.0469	ALS2
8752	-5069.99	-5080.71	21.4325	3.665e-06	0.160467	0.1136	0.0468667	LOC106498028
8671	-4762.57	-4770.37	15.6168	7.75639e-05	0.144767	0.0979667	0.0468	CHAT
4000	-2625.8	-2651.75	51.9122	5.80425e-13	0.206467	0.159733	0.0467333	CHAC2
7801	-5808.36	-5813.89	11.0553	0.000884347	0.0723333	0.0256	0.0467333	HACE1
5295	-5254.66	-5268.57	27.8234	1.32909e-07	0.275767	0.229067	0.0467	IFT74
4448	-10702.3	-10709.5	14.3323	0.000153212	0.123167	0.0764667	0.0467	RGS12
3656	-13625.8	-13635.3	18.9672	1.32988e-05	0.299867	0.253333	0.0465333	KIF24
7685	-8255.73	-8264.61	17.7726	2.48942e-05	0.244333	0.1979	0.0464333	MTBP
7307	-8072.13	-8128.22	112.183	0	0.254267	0.207967	0.0463	PKP2
4393	-6194.8	-6210.36	31.1332	2.40914e-08	0.181533	0.135467	0.0460667	TRMT2A
3652	-1766.17	-1771.03	9.72117	0.00182157	0.201267	0.1552	0.0460667	LOC106494587
8301	-3293.7	-3297.22	7.04149	0.00796429	0.271033	0.224967	0.0460667	LOC106498374
8024	-4611.2	-4618.47	14.5444	0.000136898	0.200467	0.154433	0.0460333	IDS
3548	-7183.63	-7261.82	156.369	0	0.177667	0.131767	0.0459	NOC3L
5544	-4008.34	-4023.39	30.0879	4.12901e-08	0.1979	0.1523	0.0456	TRMU
3256	-3661.04	-3674.54	27.015	2.01885e-07	0.309433	0.263867	0.0455667	LOC106496173
4298	-3195.15	-3199.01	7.72098	0.00545828	0.1494	0.1039	0.0455	RHBDL3
8396	-3820.72	-3837.4	33.3623	7.64936e-09	0.263567	0.2181	0.0454667	FRA10AC1
3876	-8548.08	-8552.63	9.09128	0.00256831	0.0804333	0.0353667	0.0450667	SAP130
8444	-5960.03	-5974.62	29.1883	6.56743e-08	0.135267	0.0903333	0.0449333	RINT1
1981	-3957.43	-3975.61	36.3666	1.63483e-09	0.1358	0.0909333	0.0448667	UFSP2
7609	-6660.09	-6677.7	35.2237	2.93931e-09	0.0762	0.0315333	0.0446667	NFATC1
8273	-6017.35	-6031.84	28.9732	7.33881e-08	0.1481	0.1035	0.0446	USH1C
8823	-2927.04	-2936.11	18.1365	2.05626e-05	0.142367	0.0980333	0.0443333	TMEM120A
8782	-1737.85	-1750.09	24.4773	7.51909e-07	0.065	0.0207	0.0443	ANP32E
5741	-3923.15	-3943.16	40.0176	2.51686e-10	0.4243	0.3801	0.0442	LOC106485059
4843	-5382.93	-5387.2	8.54072	0.00347289	0.2253	0.1812	0.0441	NEDD1
8968	-2957.18	-2960.64	6.92549	0.00849755	0.0878	0.0437667	0.0440333	LSM14A
7945	-3074.9	-3080.01	10.218	0.00139075	0.116267	0.0722667	0.044	EIF3H
4670	-5795.25	-5831.14	71.792	0	0.180433	0.1366	0.0438333	LMF1
9313	-4349.9	-4391.38	82.9606	0	0.4929	0.4493	0.0436	ERICH1
7233	-3775.13	-3786.97	23.6926	1.13019e-06	0.157733	0.114233	0.0435	YARS2
3553	-3822.01	-3844.02	44.0234	3.24479e-11	0.4743	0.430933	0.0433667	RBFA
3027	-1151.49	-1169.89	36.7849	1.31909e-09	0.154567	0.111233	0.0433333	LOC106495939
4187	-2537.12	-2570.9	67.5648	2.22045e-16	0.684767	0.6415	0.0432667	TMEM123
8464	-5054.55	-5108.29	107.474	0	0.3417	0.2985	0.0432	CRELD2
4063	-12832.8	-13028	390.463	0	0.1807	0.137567	0.0431333	RAB3GAP2
4578	-7961.42	-7983.42	43.9859	3.30749e-11	0.484633	0.441733	0.0429	CENPT
5559	-6531.31	-6542.57	22.5132	2.08703e-06	0.1977	0.155133	0.0425667	UFL1
1828	-17718.3	-17756.1	75.6864	0	0.352467	0.310167	0.0423	TP53BP1
8090	-4039.43	-4043.22	7.56394	0.00595475	0.2122	0.169967	0.0422333	GPR137C
2867	-6596.99	-6605.8	17.6334	2.6784e-05	0.123867	0.0816667	0.0422	KSR1
4877	-2323.19	-2331.95	17.5322	2.82489e-05	0.0814	0.0392	0.0422	BNIP3
3031	-8805.33	-8841.52	72.3792	0	0.442733	0.400567	0.0421667	DNTTIP2
3082	-5513.79	-5553	78.4228	0	0.2951	0.253133	0.0419667	LOC106485141
4564	-5362.76	-5371.9	18.2759	1.91111e-05	0.164767	0.122933	0.0418333	TNFRSF21
8585	-4751.09	-4775.8	49.4248	2.06124e-12	0.2909	0.249233	0.0416667	RAD52
9272	-6655.7	-6670.03	28.647	8.68465e-08	0.169567	0.128067	0.0415	CRACR2B
2334	-11641.5	-11651.5	20.1209	7.26985e-06	0.431233	0.389833	0.0414	AXDND1
3810	-7477.39	-7485.07	15.3472	8.94517e-05	0.215667	0.174267	0.0414	ACE2
9418	-2904.59	-2909.04	8.90573	0.00284277	0.1434	0.102067	0.0413333	HMG20B
8115	-1854.61	-1879.33	49.4453	2.03981e-12	0.175567	0.134467	0.0411	HPRT1
8522	-3457.79	-3463.29	11.0015	0.000910389	0.0692667	0.0282667	0.041	SMOX
5993	-2970.79	-2986.26	30.9366	2.66596e-08	0.352667	0.3118	0.0408667	TIMM21
7136	-7832.15	-7840.72	17.1399	3.47258e-05	0.484567	0.4437	0.0408667	CKAP2
6706	-5723.43	-5731.78	16.7127	4.34895e-05	0.170333	0.129467	0.0408667	TMEM209
2537	-10503.6	-10509.9	12.6059	0.000384521	0.0983	0.0575333	0.0407667	TRAPPC8
8066	-5929.44	-5944.14	29.4078	5.86418e-08	0.0774333	0.0367	0.0407333	HID1
5244	-4274.83	-4282.26	14.8535	0.000116195	0.150433	0.1098	0.0406333	LOC106484300
8597	-2056.64	-2060.65	8.02163	0.0046222	0.0844667	0.0439	0.0405667	PNO1
3999	-13674.5	-13712	75.0961	0	0.2837	0.2432	0.0405	LMTK2
8867	-12410	-12433	45.891	1.25017e-11	0.0618667	0.0213667	0.0405	TAF1
6406	-5886.37	-5890.9	9.06802	0.00260119	0.2675	0.227033	0.0404667	EIF2AK1
5189	-4100.52	-4103.98	6.91747	0.00853575	0.222567	0.182133	0.0404333	TRMT10C
9028	-9768.18	-9773.02	9.68328	0.00185952	0.1193	0.0789333	0.0403667	NPHP3
5128	-8595.96	-8614.06	36.216	1.76611e-09	0.313867	0.273667	0.0402	ATRIP
4918	-2634.81	-2638.71	7.80253	0.00521731	-0.283733	-0.323567	0.0398333	LOC106488214
6726	-949.231	-952.767	7.07164	0.00783134	0.142967	0.103267	0.0397	LOC106484619
2220	-8777.28	-8817.08	79.605	0	0.212733	0.173067	0.0396667	LOC106499560
2435	-5675.54	-5679.6	8.10693	0.00440964	0.0714	0.0318333	0.0395667	VPS53
3000	-21504	-21524.8	41.7299	1.04793e-10	0.141567	0.102033	0.0395333	PRRC2C
4196	-3978.37	-4007.12	57.4941	3.39728e-14	0.364967	0.325467	0.0395	SOX11
2471	-8258.76	-8266.53	15.5454	8.05472e-05	0.0727667	0.0333333	0.0394333	UBE4A
4301	-9100.09	-9136.77	73.3582	0	0.1817	0.142333	0.0393667	RAP1GAP2
2465	-2760.34	-2781.95	43.2317	4.86271e-11	0.1892	0.1499	0.0393	TTC19
5579	-9464.63	-9475.97	22.6778	1.91566e-06	0.1358	0.0965	0.0393	DHX37
2752	-4395.64	-4448.02	104.754	0	0.1428	0.103533	0.0392667	GAN
8028	-4929.76	-4959.24	58.9552	1.62093e-14	0.254033	0.214767	0.0392667	MRPL1
8277	-5786.11	-5809.62	47.0293	6.99352e-12	0.0947	0.0556333	0.0390667	COG5
7336	-6227.99	-6237.45	18.9181	1.36453e-05	0.115967	0.0769	0.0390667	LOC106482685
1967	-7226.8	-7233.85	14.0953	0.000173781	0.3484	0.309433	0.0389667	CASC1
3582	-6940.03	-6966.69	53.3052	2.85549e-13	0.2441	0.2052	0.0389	EFHC2
3871	-2276	-2304.58	57.1639	4.00791e-14	0.332433	0.293667	0.0387667	NME3
2080	-4562.13	-4570.78	17.3055	3.18265e-05	0.2633	0.224667	0.0386333	TINAG
7358	-2265.56	-2277.75	24.365	7.97044e-07	0.292067	0.253533	0.0385333	RSPO2
7843	-3667.35	-3677.44	20.1717	7.07917e-06	-0.288267	-0.3268	0.0385333	ABCE1
3078	-4660.24	-4744.3	168.119	0	0.146033	0.107533	0.0385	CDYL2
3817	-18853	-18861.9	17.8547	2.3843e-05	0.157133	0.118633	0.0385	LRRK2
8264	-10950.1	-10986.7	73.2144	0	0.269867	0.231467	0.0384	LOC106484608
8293	-4769.16	-4799.82	61.3279	4.88498e-15	0.226033	0.187667	0.0383667	CDCA7L
3062	-6238.24	-6302.85	129.22	0	0.292167	0.253967	0.0382	DDX31
4989	-14970.4	-14974.4	8.07674	0.0044837	0.396767	0.3586	0.0381667	KIAA0586
4111	-12308.3	-12316.2	15.6215	7.73702e-05	0.3684	0.3303	0.0381	CCDC18
6897	-5825.66	-5839.8	28.2706	1.05484e-07	0.231967	0.193967	0.038	SCLT1
8346	-2362.7	-2372.19	18.984	1.31817e-05	0.1059	0.0680667	0.0378333	TMEM206
5574	-2300.24	-2307.84	15.2013	9.66393e-05	0.252067	0.214267	0.0378	EEF1E1
9048	-4460.4	-4464.25	7.69376	0.00554121	0.0680333	0.0303	0.0377333	ACTR8
5011	-22091.8	-22110.9	38.3871	5.80143e-10	0.2548	0.217167	0.0376333	CNTRL
2693	-21559.4	-21564.1	9.3243	0.00226134	0.4898	0.452233	0.0375667	TDRD15
9332	-3202.38	-3212.31	19.8443	8.40142e-06	0.135633	0.0981667	0.0374667	PRDX3
1965	-2209.01	-2214.81	11.5986	0.000660001	0.1385	0.101133	0.0373667	KLF7
3913	-9176.46	-9193.94	34.961	3.3637e-09	0.2984	0.2611	0.0373	LOC106482254
4246	-4757.7	-4769.82	24.2481	8.46915e-07	0.268933	0.231733	0.0372	SLC22A18
6746	-12782.7	-12909	252.612	0	0.114533	0.0773667	0.0371667	VPS8
5938	-12986	-13014.7	57.3378	3.66374e-14	0.375567	0.338533	0.0370333	COL15A1
4778	-4428.44	-4457.11	57.3452	3.66374e-14	0.1427	0.106067	0.0366333	GPC1
4878	-5898.63	-5914.96	32.6624	1.09639e-08	0.178067	0.1415	0.0365667	THAP4
5357	-5007.28	-5069.3	124.039	0	0.0684333	0.0319333	0.0365	GARS
7810	-4823.34	-4837.74	28.7926	8.0558e-08	0.211867	0.1755	0.0363667	SCP2
9260	-5831.26	-5901.42	140.331	0	0.0573333	0.0213	0.0360333	CSTF3
9138	-2654.52	-2682.45	55.861	7.77156e-14	0.0818	0.0457667	0.0360333	TSNAX
2836	-4253.21	-4267.35	28.2813	1.04904e-07	0.0812333	0.0452	0.0360333	CDC45
6050	-1999.31	-2006.57	14.5093	0.000139469	0.305867	0.270133	0.0357333	BOD1
3791	-5688.56	-5701.04	24.9658	5.83564e-07	0.127767	0.0922	0.0355667	SUGP1
4398	-9665.58	-9671.32	11.4761	0.000704966	0.0968333	0.0613667	0.0354667	ZC3H6
7998	-1793.63	-1809.53	31.7965	1.712e-08	0.202067	0.1667	0.0353667	MOSPD1
6011	-9748.23	-9754.31	12.1514	0.000490505	0.2436	0.2083	0.0353	MPHOSPH9
5553	-7341.28	-7348.59	14.612	0.000132073	0.357	0.3219	0.0351	FASTKD2
3042	-2775.47	-2785.25	19.5731	9.68207e-06	0.0496	0.0146	0.035	LOC106483174
4544	-1851.43	-1894.3	85.7432	0	0.2917	0.256733	0.0349667	POMP
3639	-7898.05	-7904.99	13.8861	0.000194226	0.2555	0.220633	0.0348667	ASAH2
8623	-5644.69	-5715.51	141.631	0	0.0906333	0.0559333	0.0347	SLCO5A1
8835	-11021.8	-11035.4	27.1545	1.87823e-07	0.1294	0.0952667	0.0341333	LOC106489522
5394	-7452.16	-7507.76	111.19	0	0.0950333	0.0609333	0.0341	IDE
6533	-1513.77	-1535.9	44.2471	2.89428e-11	0.630933	0.596867	0.0340667	FAM19A5
2406	-3967.21	-3972.6	10.7988	0.00101563	0.168033	0.134067	0.0339667	MYEF2
7896	-29696.8	-29700.8	8.07847	0.00447942	0.2841	0.250133	0.0339667	GOLGB1
7213	-3803.78	-3815.6	23.6403	1.16129e-06	0.141033	0.107133	0.0339	LPCAT1
5936	-6221.49	-6271.53	100.076	0	0.3409	0.307267	0.0336333	NEIL3
8506	-8416.93	-8462.48	91.0914	0	0.0687	0.0354333	0.0332667	IQSEC1
3663	-4383.36	-4435.11	103.488	0	0.5024	0.469133	0.0332667	TFAP2A
6038	-1600.16	-1608.84	17.3633	3.08724e-05	0.344033	0.310767	0.0332667	MORN2
1870	-7106.53	-7115.01	16.9651	3.80736e-05	0.263833	0.230667	0.0331667	ANKZF1
1885	-2511.32	-2518.84	15.0322	0.000105691	0.106867	0.0738	0.0330667	POU2AF1
[truncated: 756 more rows]

## Sheet: C. Positive_KEGG
##Databases: KEGG PATHWAY
[truncated: 7 more rows]

## Sheet: D. Positive_GO
##Databases: Gene Ontology
[truncated: 12 more rows]

## Sheet: E. dn-ds_KEGG
##Databases: KEGG PATHWAY
[truncated: 10 more rows]

[truncated: 1 more sheets: F. dn-ds_GO]
