# Supplementary material for: Comparative Genomics Provides Insights into Adaptive Evolution in Tactile-Foraging Birds
Source: Genes (Basel). 2022 Apr 12;13(4):678. doi: 10.3390/genes13040678 (PMC9028243; doi:10.3390/genes13040678)
Supplement: Supplementary file 1 [file genes-13-00678-s001.zip › Table S4.xlsx]

## Sheet: A. Convergent_aa_sites
Genes name	Position	Crested ibis	Little egret	Mallard	Chicken	Northern Brown Kiwi	White-throated tinamou	Common ostrich
CD36	364	K	E	K	E	K	E	E
HMCES	82	G	E	G	E	G	E	E
EGR4	142	A	T	A	T	A	T	T
LOC104016460	353	R	Q	R	Q	R	Q	Q
DNA2	376	A	V	A	V	A	V	V
LOC104014020	973	R	Q	R	Q	R	Q	Q
BOD1L1	1200	M	V	M	V	M	V	V
HEBP2	93	V	I	V	I	V	I	I
MBOAT4	332	V	I	V	I	V	I	I
XPNPEP1	302	V	I	V	I	V	I	I
CTCF	641	Q	P	Q	P	Q	P	P
ADAMTSL1	877	M	T	M	T	M	T	T
LOC104019703	122	E	D	E	D	E	D	D
RALGAPB	278	V	I	V	I	V	I	I
LOC101802111	401	I	V	I	V	I	V	V
LOC104016968	38	T	M	T	M	T	M	M
ASCC3	1391	A	T	A	T	A	T	T
ECSCR	22	S	P	S	P	S	P	P
FAM154A	341	T	A	T	A	T	A	A
CERCAM	96	R	Q	R	Q	R	Q	Q
PVRL3	78	V	I	V	I	V	I	I
ZP2	482	R	H	R	H	R	H	H
ACADSB	206	I	V	I	V	I	V	V
MICU3	327	Y	W	Y	W	Y	W	W
MICU3	329	L	Y	L	Y	L	Y	Y
GAK	528	A	T	A	T	A	T	T
PEAK1	1422	N	S	N	S	N	S	S
PREPL	483	M	V	M	V	M	V	V
IFNGR2	167	V	M	V	M	V	M	M
POLA1	344	S	N	S	N	S	N	N
ABHD11	19	T	A	T	A	T	A	A
PPHLN1	33	I	V	I	V	I	V	V
BZRAP1	486	A	T	A	T	A	T	T
LOC104015043	110	H	Y	H	Y	H	Y	Y
ATP10D	645	M	T	M	T	M	T	T
UNC93A	55	N	I	N	I	N	I	I
RBM47	17	M	V	M	V	M	V	V
LNX2	59	T	A	T	A	T	A	A
NID1	810	V	I	V	I	V	I	I
GRIN2A	936	V	I	V	I	V	I	I
LPIN1	96	K	Q	K	Q	K	Q	Q
POC1A	56	V	I	V	I	V	I	I
STXBP4	307	D	N	D	N	D	N	N
CCDC191	381	R	H	R	H	R	H	H
LOC104018163	282	T	S	T	S	T	S	S
TDRD6	745	A	V	A	V	A	V	I
JADE1	660	M	V	M	V	M	V	V
TRIP11	133	A	T	A	T	A	T	I
LOC104019309	227	I	V	I	V	I	V	V
LOC104009663	2	P	L	P	L	P	L	L
LOC104009663	348	R	Q	R	Q	R	Q	Q
IL20RA	185	Y	H	Y	H	Y	H	H
FSD2	529	M	T	M	T	M	T	T
ACOT11	129	R	S	R	S	R	S	S
TNN	20	T	A	T	A	T	A	A
CEP350	1936	E	D	E	D	E	D	D
ABCA3	754	R	H	R	H	R	H	H
LOC104009337	186	G	R	G	R	G	R	R
ZNF831	1708	R	Q	R	Q	R	Q	Q
PLXNC1	819	L	V	L	V	L	V	V
MKKS	241	I	V	I	V	I	V	V
LCT	999	E	G	E	G	E	G	G
ARHGEF37	265	L	F	L	F	L	F	F
LOC104022578	127	H	R	H	R	H	R	R
LOC104010568	76	R	K	R	K	R	K	T
FAM243A	12	V	I	V	I	V	I	I
C21H20orf85	94	R	H	R	H	R	H	H
SLC11A2	204	N	S	N	S	N	S	S
TXNDC5	280	S	N	S	N	S	N	N
PPP2R3A	530	V	I	V	I	V	I	I
ALDH9A1	395	A	S	A	S	A	S	S
SORL1	389	V	I	V	I	V	I	I
B4GALNT3	425	R	H	R	H	R	H	H
RTEL1	350	G	S	G	S	G	S	S
ORC3	530	V	A	V	A	V	A	A
CDCP1	161	V	I	V	I	V	I	I
FRAS1	981	A	T	A	T	A	T	T
LOC104021090	582	V	I	V	I	V	I	I
TDRD15	593	V	M	V	M	V	M	M
KIAA1244	1618	S	G	S	G	S	G	G
TARBP1	138	M	V	M	V	M	V	V
SYNPO2	468	P	L	P	L	P	L	L
ANKLE2	93	A	V	A	V	A	V	V
RBBP6	264	T	A	T	A	T	A	A
SENP7	98	V	A	V	A	V	A	A
KCNF1	448	V	A	V	A	V	A	A
RAD54B	486	Q	R	Q	R	Q	R	R
PHACTR4	2	G	E	G	E	G	E	E
HERPUD2	224	H	R	H	R	H	R	R
LOC104023069	273	K	R	K	R	K	R	R
TXLNB	568	K	E	K	E	K	E	E
PDLIM1	6	A	G	A	G	A	G	G
PDLIM1	8	V	A	V	A	V	A	A
PDLIM1	10	S	N	S	N	S	N	N
PDLIM1	13	S	F	S	F	S	F	F
PDLIM1	17	Q	T	Q	T	Q	T	T
PDLIM1	19	C	S	C	S	C	S	S
PDLIM1	24	L	I	L	I	L	I	I
PDLIM1	25	H	T	H	T	H	T	T
PDLIM1	26	V	A	V	A	V	A	A
PDLIM1	28	F	Y	F	Y	F	Y	Y
PDLIM1	33	Q	G	Q	G	Q	G	G
PDLIM1	37	Q	S	Q	S	Q	S	S
PDLIM1	42	I	T	I	T	I	T	T
PDLIM1	44	S	K	S	K	S	K	K
GTF3C1	751	A	T	A	T	A	T	T
NUP214	1060	M	V	M	V	M	V	V
QSER1	1216	V	A	V	A	V	A	A
MRVI1	306	V	I	V	I	V	I	I
ABCB9	192	R	H	R	H	R	H	H
SH2B2	369	A	T	A	T	A	T	T
LAMA2	242	I	V	I	V	I	V	V
AIFM2	195	A	V	A	V	A	V	V
CHGB	229	H	R	H	R	H	R	R
DARS2	359	A	V	A	V	A	V	V
CAPN9	397	F	L	F	L	F	L	L
GRXCR1	111	L	P	L	P	L	P	P
TMEM67	113	I	V	I	V	I	V	V
SYK	4	S	N	S	N	S	N	G

## Sheet: B. Convergent_KEGG
##Databases: KEGG PATHWAY
##Statistical test method: hypergeometric test / Fisher's exact test
#Term	Database	ID	Input number（该通路相关的基因个数）	Background number（该通路相关的所有基因数目）	P-Value	Input	KEGG_ID/KO	Entrez_ID（基因对应的NCBI-GeneID）	Hyperlink
Ascorbate and aldarate metabolism	KEGG PATHWAY	ko00053	2	12	0.00453335	gene-RGN|gene-ALDH9A1	apla:101796441|apla:101799816|	101796441|101799816|	http://www.genome.jp/kegg-bin/show_pathway?apla00053/apla:101796441%09red/apla:101799816%09red
Glycerolipid metabolism	KEGG PATHWAY	ko00561	3	54	0.0082643	gene-LPIN1|gene-ALDH9A1|gene-LOC101802111	apla:101795185|apla:101799816|apla:101802111|	101795185|101799816|101802111|	http://www.genome.jp/kegg-bin/show_pathway?apla00561/apla:101795185%09red/apla:101802111%09red/apla:101799816%09red
DNA replication	KEGG PATHWAY	ko03030	2	27	0.0188494	gene-POLA1|gene-DNA2	apla:101792801|apla:101797686|	101792801|101797686|	http://www.genome.jp/kegg-bin/show_pathway?apla03030/apla:101792801%09red/apla:101797686%09red
ECM-receptor interaction	KEGG PATHWAY	ko04512	3	75	0.0192789	gene-TNN|gene-CD36|gene-LAMA2	apla:101796235|apla:101796495|apla:101790960|	101796235|101796495|101790960|	http://www.genome.jp/kegg-bin/show_pathway?apla04512/apla:101796235%09red/apla:101790960%09red/apla:101796495%09red
Fatty acid degradation	KEGG PATHWAY	ko00071	2	36	0.0312954	gene-ACADSB|gene-ALDH9A1	apla:101793844|apla:101799816|	101793844|101799816|	http://www.genome.jp/kegg-bin/show_pathway?apla00071/apla:101793844%09red/apla:101799816%09red
ABC transporters	KEGG PATHWAY	ko02010	2	37	0.0328338	gene-ABCA3|gene-ABCB9	apla:101795490|apla:101792371|	101795490|101792371|	http://www.genome.jp/kegg-bin/show_pathway?apla02010/apla:101795490%09red/apla:101792371%09red
Valine, leucine and isoleucine degradation	KEGG PATHWAY	ko00280	2	42	0.0409546	gene-ACADSB|gene-ALDH9A1	apla:101793844|apla:101799816|	101793844|101799816|	http://www.genome.jp/kegg-bin/show_pathway?apla00280/apla:101793844%09red/apla:101799816%09red
Lysine degradation	KEGG PATHWAY	ko00310	2	44	0.0443939	gene-CERCAM|gene-ALDH9A1	apla:101799213|apla:101799816|	101799213|101799816|	http://www.genome.jp/kegg-bin/show_pathway?apla00310/apla:101799816%09red/apla:101799213%09red

## Sheet: C. Convergent_GO
##Databases: Gene Ontology
##Statistical test method: hypergeometric test / Fisher's exact test
GO_accession	Description	Term_type	Over_represented_pValue	DEG_item	DEG_list	Bg_item	Bg_list	Gene_names
GO:0004536	deoxyribonuclease activity	molecular_function	0.0013243	3	115	30	14886	gene-ACADSB,gene-CHGB,gene-DNA2
GO:0004527	exonuclease activity	molecular_function	0.0022289	3	115	30	14886	gene-ACADSB,gene-CHGB,gene-REXO5
GO:0004529	exodeoxyribonuclease activity	molecular_function	0.0044785	2	115	12	14886	gene-CHGB,gene-ACADSB
GO:0008853	exodeoxyribonuclease III activity	molecular_function	0.0044785	2	115	12	14886	gene-CHGB,gene-ACADSB
GO:0016895	exodeoxyribonuclease activity, producing 5'-phosphomonoesters	molecular_function	0.0044785	2	115	12	14886	gene-ACADSB,gene-CHGB
GO:0016608	growth hormone-releasing hormone activity	molecular_function	0.0059616	1	115	3	14886	gene-C21H20orf85
GO:0016796	exonuclease activity, active with either ribo- or deoxyribonucleic acids and producing 5'-phosphomonoesters	molecular_function	0.0060427	2	115	14	14886	gene-CHGB,gene-ACADSB
GO:0006953	acute-phase response（acute-phase response）	biological_process	0.0074253	1	115	2	14886	gene-SAA2
GO:0008239	dipeptidyl-peptidase activity	molecular_function	0.011466	1	115	2	14886	gene-LOC101794820
GO:0005664	nuclear origin of replication recognition complex	cellular_component	0.011554	1	115	2	14886	gene-ORC3

## Sheet: D. Randomly_aa_sites
Genes name	Position	Crested ibis	Little egret	Mallard	Chicken	Northern Brown Kiwi	White-throated tinamou	Common ostrich
LCA5	670	V	I	I	V	I	V	I
ETV4	80	D	E	E	D	E	D	E
PIGB	276	F	V	V	F	V	F	V
MTMR4	268	A	V	V	A	V	A	V
MTFR1	194	Q	R	R	Q	R	Q	R
REN	252	I	V	V	I	V	I	V
TMIGD1	12	A	V	V	A	V	A	V
XCL1	76	E	D	D	E	D	E	D
TRPV1	757	P	Q	Q	P	Q	P	Q
CKAP2	369	N	S	S	N	S	N	S
TDRD3	508	T	A	A	T	A	T	A
REXO1	217	C	Y	Y	C	Y	C	Y
ST6GALNAC1	67	R	K	K	R	K	R	K
BANK1	614	A	V	V	A	V	A	V
IGFN1	1051	D	E	E	D	E	D	E
DPEP2	24	D	E	E	D	E	D	E
DPEP2	59	I	V	V	I	V	I	V
TIMM23B	210	I	V	V	I	V	I	V
GARNL3	60	L	M	M	L	M	L	M
TPO	22	A	V	V	A	V	A	V
MCHR2	81	R	H	H	R	H	R	H
CA2	309	A	T	T	A	T	A	T
NUSAP1	800	D	E	E	D	E	D	E
NUSAP1	1335	S	N	N	S	N	S	N
VTA1	287	R	H	H	R	H	R	H
RAB7B	391	K	T	T	K	T	K	T
SLC13A2	467	R	K	K	R	K	R	K
TTC39B	199	G	S	S	G	S	G	S
SLC7A11	521	R	H	H	R	H	R	H
KIAA1210	463	K	R	R	K	R	K	R
SPIA3	1008	V	I	I	V	I	V	I
OVCH2	205	V	I	I	V	I	V	I
MSRB3	849	A	T	T	A	T	A	T
MTTP	579	T	A	A	T	A	T	A
CAPN6	245	T	M	M	T	M	T	M
NGLY1	601	A	T	T	A	T	A	T
PNLIP	394	V	I	I	V	I	V	I
GLIS3	117	M	V	V	M	V	M	V
GARS	403	V	I	I	V	I	V	I
ADGB	1351	S	T	T	S	T	S	T
SPIDR	132	H	R	R	H	R	H	R
PTPRC	740	I	V	V	I	V	I	V
LRRIQ1	1001	N	D	D	N	D	N	D
TDRD12	747	I	T	T	I	T	I	T
JPH1	131	V	M	M	V	M	V	M
TYRP1	94	T	A	A	T	A	T	A
PMS1	513	A	V	V	A	V	A	V
USP28	468	P	S	S	P	S	P	S
CXCL13	83	G	S	S	G	S	G	S
1GALT1	332	S	L	L	S	L	S	L
EML1	544	R	H	H	R	H	R	H
MTIF2	109	V	I	I	V	I	V	I
PTX3	136	G	S	S	G	S	G	S
TIMM21	76	F	L	L	F	L	F	L
TIMM21	83	V	I	I	V	I	V	I
WDR34	262	R	Q	Q	R	Q	R	Q
BRCA1	669	A	T	T	A	T	A	T
BRCA1	1503	I	V	V	I	V	I	V
CDC5L	419	A	V	V	A	V	A	V
POLH	338	A	V	V	A	V	A	V
DPY19L3	241	W	L	L	W	L	W	L
ATP8B3	945	M	V	V	M	V	M	V
ATP8B3	988	V	I	I	V	I	V	I
SVIL	571	A	T	T	A	T	A	T
IFNGR2	19	G	R	R	G	R	G	R
RBBP8	733	L	P	P	L	P	L	P
HABP2	243	V	I	I	V	I	V	I
LIMA1	351	L	F	F	L	F	L	F
MTMR14	234	A	V	V	A	V	A	V
HTT	286	S	N	N	S	N	S	N
RLF	1743	V	I	I	V	I	V	I
ABCB11	747	S	P	P	S	P	S	P
MORN3	144	R	Q	Q	R	Q	R	Q
PRIMPOL	17	Y	H	H	Y	H	Y	H
MYCBP	58	K	N	N	K	N	K	N
LTBP2	531	V	I	I	V	I	V	I
SYNE2	4930	S	L	L	S	L	S	L
SYNE2	6152	S	T	T	S	T	S	T
SYNE2	6174	A	T	T	A	T	A	T
KCNU1	329	L	S	S	L	S	L	S
NME8	278	N	K	K	N	K	N	K
TC34	174	H	R	R	H	R	H	R
FAM214A	587	Q	R	R	Q	R	Q	R
FAM214A	795	T	I	I	T	I	T	I
ATP5H	38	A	T	T	A	T	A	T
GDF9	322	E	D	D	E	D	E	D
POLE2	210	S	N	N	S	N	S	N
COG3	456	A	T	T	A	T	A	T
TAB3	309	S	G	G	S	G	S	G
GRIN2A	26	N	S	S	N	S	N	S
GRIN2A	201	I	V	V	I	V	I	V
COL6A3	159	L	P	P	L	P	L	P
COL6A3	280	I	V	V	I	V	I	V
RPS6KC1	620	V	L	L	V	L	V	L
ATXN1L	121	A	T	T	A	T	A	T
LC2A10	312	A	V	V	A	V	A	V
ADAR	649	I	V	V	I	V	I	V
CFAP221	750	E	K	K	E	K	E	K
ANKS3	342	A	T	T	A	T	A	T
GPR119	3	L	F	F	L	F	L	F
UBAP2L	395	A	T	T	A	T	A	T
BLMH	287	L	M	M	L	M	L	M
HMCN1	2202	V	I	I	V	I	V	I
ZNF639	225	A	T	T	A	T	A	T
GPATCH8	882	A	T	T	A	T	A	A
MRPL18	105	R	K	K	R	K	R	K
CPB2	123	M	L	L	M	L	M	L
ACOX2	626	N	S	S	N	S	N	S
HSD17B2	29	R	Q	Q	R	Q	R	Q
NAJC1	387	P	L	L	P	L	P	L
OTOP3	5	A	V	V	A	V	A	V
TRIP11	582	S	N	N	S	N	S	N
TTC12	219	I	V	V	I	V	I	V
RIPK3	246	V	I	I	V	I	V	I
MMP10	252	H	P	P	H	P	H	P
P5	50	M	V	V	M	V	M	V
BSN	536	G	S	S	G	S	G	S
LC45A1	194	V	I	I	V	I	V	I
SLC27A1	264	R	K	K	R	K	R	K
MTBP	745	A	V	V	A	V	A	V
GALNT5	227	L	I	I	L	I	L	I
RPRD2	719	P	S	S	P	S	P	S
HMGXB3	179	V	I	I	V	I	V	I
CCR6	261	M	V	V	M	V	M	V
STAB1	2134	Q	R	R	Q	R	Q	R
SMARCAL1	329	H	R	R	H	R	H	R
CHD1L	178	V	I	I	V	I	V	I
EEA1	796	S	N	N	S	N	S	N
PHTF1	139	H	Y	Y	H	Y	H	Y
CLDN16L	187	H	Y	Y	H	Y	H	Y
DBF4	374	Q	R	R	Q	R	Q	R
PITRM1	376	Q	R	R	Q	R	Q	R
TDRD9	592	D	G	G	D	G	D	G
STEAP3	398	V	L	L	V	L	V	L
ODF2	704	V	M	M	V	M	V	M
TNIP1	111	A	T	T	A	T	A	T
TNIP1	516	Y	F	F	Y	F	Y	F
OSR2	132	S	N	N	S	N	S	N
OSR2	134	A	E	E	A	E	A	E
OSR2	138	T	K	K	T	K	T	K
DBNDD2	111	N	S	S	N	S	N	S
ELTD1	349	E	Q	Q	E	Q	E	Q
ELTD1	380	T	A	A	T	A	T	A
SCLY	84	R	Q	Q	R	Q	R	Q
NUP160	41	T	M	M	T	M	T	M
COG5	528	A	S	S	A	S	A	S
SYCP1	189	N	S	S	N	S	N	S
ARHGEF39	250	L	F	F	L	F	L	F
ST14	247	V	I	I	V	I	V	I
ST14	286	A	T	T	A	T	A	T
SLC39A12	294	I	V	V	I	V	I	V
ZNF831	394	S	L	L	S	L	S	L
SYNJ2	1069	T	M	M	T	M	T	M
LRIF1	321	S	P	P	S	P	S	P
ANK2	1006	M	T	T	M	T	M	T
C3orf33	37	V	I	I	V	I	V	I
AAR2	28	R	K	K	R	K	R	K
MMS22L	87	T	M	M	T	M	T	M
PASK	560	N	S	S	N	S	N	S
CEP97	635	Q	R	R	Q	R	Q	R
MET	705	S	T	T	S	T	S	T
KDM2A	484	T	A	A	T	A	T	A
FAM243A	235	I	V	V	I	V	I	V
C28H19ORF44	452	V	I	I	V	I	V	I
C28H19ORF44	446	I	V	V	I	V	I	V
C28H19ORF44	499	K	N	N	K	N	K	N
TBXA2R	68	R	H	H	R	H	R	H
TBXA2R	145	V	I	I	V	I	V	I
CSPG4	395	Q	R	R	Q	R	Q	R
COQ9	245	D	E	E	D	E	D	E
ATXN3	33	S	N	N	S	N	S	N
ZNF292	477	T	A	A	T	A	T	A
ZNF292	1412	V	I	I	V	I	V	I
ZNF292	2527	F	L	L	F	L	F	L
ZNF438	149	A	T	T	A	T	A	T
ZNF438	270	V	I	I	V	I	V	I
BAG5	27	A	V	V	A	V	A	V
BAG5	120	E	D	D	E	D	E	D
AVEN	195	R	L	L	R	L	R	L
AASS	24	P	S	S	P	S	P	S
COCH	361	M	V	V	M	V	M	V
FKBP9	144	R	K	K	R	K	R	K
ATIC	18	R	K	K	R	K	R	K
OBFC1	354	T	A	A	T	A	T	A
RP2	143	K	R	R	K	R	K	R
ALG5	29	P	S	S	P	S	P	S
SLAIN2	119	S	T	T	S	T	S	T
ASTE1	34	D	N	N	D	N	D	N
MAP3K20	392	I	L	L	I	L	I	L
MEM43	207	H	N	N	H	N	H	N
AMC2	547	N	S	S	N	S	N	S
MFSD6	416	N	S	S	N	S	N	S
CRTAM	125	V	A	A	V	A	V	A
LRRC2	340	F	L	L	F	L	F	L
IL31RA	370	I	V	V	I	V	I	V
HMHA1	716	P	S	S	P	S	P	S
RNF19B	498	M	I	I	M	I	M	I
CUBN	1705	Q	R	R	Q	R	Q	R
PTGER3	69	M	V	V	M	V	M	V
TTF1	91	R	K	K	R	K	R	K
FMN2	892	S	P	P	S	P	S	P
KMT2C	579	A	V	V	A	V	A	V
UBR7	110	P	A	A	P	A	P	A
ACSF3	42	W	R	R	W	R	W	R
ICOSLG	228	E	Q	Q	E	Q	E	Q
DCAF5	823	A	T	T	A	T	A	T
UNC13D	889	A	V	V	A	V	A	V
CCDC183	180	S	L	L	S	L	S	L
DDX60	744	A	V	V	A	V	A	V
ADAM23	73	V	I	I	V	I	V	I
NIP1	95	R	G	G	R	G	R	G
AMER3	866	A	T	T	A	T	A	T
ENTPD2L	242	E	D	D	E	D	E	D
KIAA1244	758	Q	R	R	Q	R	Q	R
DNAH1	322	A	T	T	A	T	A	T
ALS2	985	K	R	R	K	R	K	R
TMEM268	197	Q	R	R	Q	R	Q	R
RBSN	547	T	A	A	T	A	T	A
ACMSD	207	M	V	V	M	V	M	V
C1R	232	V	I	I	V	I	V	I
CNP	89	E	D	D	E	D	E	D
RBBP6	1033	V	I	I	V	I	V	I
KIAA0226	913	K	R	R	K	R	K	R
CREM	142	R	K	K	R	K	R	K
CREM	147	K	R	R	K	R	K	R
CREM	152	V	I	I	V	I	V	I
CREM	157	N	S	S	N	S	N	S
CREM	164	N	V	V	N	V	N	V
CREM	168	T	K	K	T	K	T	K
CREM	174	K	E	E	K	E	K	E
CREM	175	A	T	T	A	T	A	T
CREM	179	L	I	I	L	I	L	I
CREM	180	Y	C	C	Y	C	Y	C
CREM	181	C	S	S	C	S	C	S
CREM	182	H	S	S	H	S	H	S
CREM	184	A	T	T	A	T	A	T
CREM	185	E	D	D	E	D	E	D
VPS13C	321	S	N	N	S	N	S	N
OTOG	1216	V	I	I	V	I	V	I
OTOG	1927	V	I	I	V	I	V	I
OTOG	383	V	A	A	V	A	V	A
RGS8	2	R	Q	Q	R	Q	R	Q
SGPP2	177	V	A	A	V	A	V	A
LPK3	624	I	V	V	I	V	I	V
KLB	88	L	F	F	L	F	L	F
DDX54	470	R	H	H	R	H	R	H
DDX54	642	D	E	E	D	E	D	E
TMEM26	19	I	T	T	I	T	I	T
PAPLN	932	G	S	S	G	S	G	S
3H18	882	A	S	S	A	S	A	S
NRCAM	69	V	I	I	V	I	V	I
N6AMT2	6	I	V	V	I	V	I	V
TTI1	79	A	S	S	A	S	A	S
TTI1	102	R	H	H	R	H	R	H
GEN1	517	V	A	A	V	A	V	A
TXLNB	483	A	T	T	A	T	A	T
GTF2IRD1	12	G	S	S	G	S	G	S
CACNG1	60	S	G	G	S	G	S	G
SLC10A2	107	M	L	L	M	L	M	L
C4H4orf19	268	T	I	I	T	I	T	I
GRSF1	225	L	M	M	L	M	L	M
SETX	1362	R	K	K	R	K	R	K
BFSP1	416	E	G	G	E	G	E	G
SETDB1	950	E	D	D	E	D	E	D
ERPINH1	319	D	E	E	D	E	D	E
NCOA6	800	S	N	N	S	N	S	N
SLC26A1	518	Q	R	R	Q	R	Q	R
DAW1	86	H	R	R	H	R	H	R
AKAP11	1747	V	I	I	V	I	V	I
CCDC122	102	A	T	T	A	T	A	T
SORT1	287	V	I	I	V	I	V	I
NCAPG2	187	V	I	I	V	I	V	I
ZC3H6	405	D	E	E	D	E	D	E
LOC104010873	478	A	D	D	A	D	A	D
LOC104010873	1553	S	T	T	S	T	S	T
SUGP2	131	H	R	R	H	R	H	R
HPGDS	113	K	Q	Q	K	Q	K	Q
KRT20	53	S	T	T	S	T	S	T
EMC1	249	S	N	N	S	N	S	N
EP170	1431	D	E	E	D	E	D	E
PACRGL	219	V	I	I	V	I	V	I
TP6V1C2	132	A	T	T	A	T	A	T
RPS6KL1	76	D	G	G	D	G	D	G
G11	1130	L	F	F	L	F	L	F
LOC104008602	175	T	S	S	T	S	T	S
MPRSS2	92	L	F	F	L	F	L	F
F407	1239	A	V	V	A	V	A	V
KIF11	888	A	T	T	A	T	A	T
ETUB	194	P	S	S	P	S	P	S
AM161A	207	R	H	H	R	H	R	H
SLCO1B3	261	S	P	P	S	P	S	P
POLL	266	H	R	R	H	R	H	R
KIAA0586	52	A	P	P	A	P	A	P
NUCKS1	173	N	D	D	N	D	N	D
IFT81	494	A	T	T	A	T	A	T

## Sheet: E. Overlapped_genes
Gene name	Convergent_aa_sites	Randomly_aa_sites
BOD1L1	V1200M	E800D,N1335S
LOC104022384	V401I	I394V
IFNGR2	M167V	R19G
GRIN2A	I936V	S26N,V201I
TRIP11	T133A	N582S
ZNF831	Q1708R	L394S
FAM243A	I12V	V235I
KIAA1244	G1618S	R758Q
RBBP6	A264T	I1033V
TXLNB	E568K	T483A
